# Supplementary material for: Loss of the RNA trimethylguanosine cap is compatible with nuclear accumulation of spliceosomal snRNAs but not pre-mRNA splicing or snRNA processing during animal development
Source: PLoS Genet. 2020 Oct 21;16(10):e1009098. doi: 10.1371/journal.pgen.1009098 (PMC7605716; doi:10.1371/journal.pgen.1009098)
Supplement: S5 Table — (XLSX) [file pgen.1009098.s013.xlsx]

## Sheet: random-1
chr	start	end	gene_id	gene_name	strand	GC	5ss	3ss	5ss_score	3ss_score	length
3R	5166432	5166862	FBgn0037295	.	+	33.87	TAAGTAAGT	ATTCTTTTTTCCACCCACAGCAC	8.07	9.16	430
3L	9636188	9636254	FBgn0016081	.	-	23.88	AAGGTATGT	GTTTTTTATCAATTTTGTAGGGC	9.79	7.7	66
2R	24002401	24002450	FBgn0053519	.	-	34	AAGGTAGTT	CTGCTAAACCTCCAATTTAGTAT	6.44	4.16	49
3L	6744969	6745030	FBgn0035713	.	-	35.48	ATGGTAAGT	AACTATAATATTTCCTTCAGCAT	11.01	5.35	61
3L	17885419	17885456	FBgn0260721	.	-	42.11	GCAGTATAT	AAATAGATCCTTGCCGACAGGAC	-2.42	3.73	37
3R	15347406	15347463	FBgn0051301	.	+	27.59	ATGGTAAGA	ATTTTATTTTATATTTTCAGTTA	9.48	8.16	57
X	14322916	14355462	FBgn0052600	.	+	40.86	GCCGTAAGT	TTCGTTTTGCCTCTTTTTAGGAC	10.11	11.59	32546
3L	21383085	21419606	FBgn0261258	.	+	40.34	ACGGTAAGT	TTTCAAACCCATTTTTCCAGCCC	11.81	5.06	36521
2R	7931225	7931284	FBgn0023171	.	-	35	TGGGTGCGT	ACTTCAGTTAATATCCCCAGAAC	5.46	4.02	59
X	11395792	11395853	FBgn0001624	.	+	29.03	GGGGTAGGT	ATTGTATATCCTTCCGACAGAGC	6.59	7.15	61
2L	21311532	21311752	FBgn0000370	.	+	28.51	TTGGTAATA	TTCGTTTCTTTAATTCTCAGCGC	4.19	7.98	220
2L	4450364	4450772	FBgn0031606	.	-	27.14	ATGGTGAGT	CACGGATCTTCTTCCGCCAGTTC	10.13	6.74	408
2R	10135858	10136460	FBgn0050011	.	+	30.68	GCGGTATGT	TAATTTCGAATTATTTTTAGCAT	9.45	4.39	602
3R	31560204	31560533	FBgn0039852	.	+	36.97	CCGGTGAGT	ATACCGCTCAATCCACTCAGATC	10.9	5.77	329
2R	19500860	19500928	FBgn0040732	.	-	43.48	GTGGTGGGT	TGCTCCTCCTCCGCCTCCAGTTG	4.29	9.39	68
X	3130687	3130742	FBgn0028369	.	+	41.07	CAGGTGCGT	TACAATTCAATCTCGCGCAGGTT	9.73	6.85	55
2L	4814888	4815022	FBgn0031630	.	+	41.48	AAGGTAAAA	GATCATAATTTTCCGCACAGCCA	8.38	4.92	134
3R	21178400	21178579	FBgn0264357	.	+	35	GCGGTAAGT	ATTATTTTCTCACGCCACAGTCG	11.37	5.42	179
3L	1769513	1769581	FBgn0013811	.	-	31.88	GAAGTAAGT	GGAACCTTTGCCATCTGTAGATG	9.82	5.75	68
2R	11314968	11315022	FBgn0016047	.	-	34.55	ATGGTAGGC	CTAATATACTGTTAAACCAGATC	7.42	2.47	54
2R	17106204	17106265	FBgn0050456	.	+	25.81	ACTGTAAGT	ATATATATTTCACTTTTCAGAGT	8.59	8.57	61
2L	8387379	8387658	FBgn0032036	.	+	27.86	CACGTAAGT	CTTCCTCTTTACATATTTAGACT	10.16	7.55	279
3L	16010163	16010240	FBgn0263601	.	-	34.62	AGCGTGGGT	TTCGTTTCGATTCTCTTCAGGAC	1.59	9.19	77
3R	9659325	9659496	FBgn0037726	.	-	38.95	AAGGTAGGT	CTACTCTATTCGTTTCCAAGGTT	10.29	7.18	171
3R	29315880	29315944	FBgn0015622	.	-	40	GAGGTGCGT	CTCAACGTTATTCTCTTTAGGAA	8.42	8.74	64
3R	18393206	18393271	FBgn0028670	.	-	39.39	GACGTAAGT	ATATCTATCTTGACCAACAGTTG	10.93	6.69	65
3L	203791	203843	FBgn0024945	.	+	30.19	TAGGTAAAA	GATTCGAAAATTTTCCACAGCCG	6.02	3.66	52
X	12637783	12638018	FBgn0030412	.	+	32.2	TGGGTGAGT	TTTTAATTTGCCCGCCGCAGGGA	8.73	6.97	235
X	13733836	13734642	FBgn0001087	.	-	44.36	TACGTAAGT	TTCGATTTCGCTTGCGACAGATA	9.27	5.4	806
3L	3181021	3181085	FBgn0035411	.	+	35.38	CAAGTATAT	ATACCCTTCCACCTTCTCAGGGA	1.98	8.92	64
X	16477572	16481325	FBgn0264255	.	-	41.16	ATGGTAAGT	TCGAACTATATCGAAACTAGGTA	11.01	3.47	3753
3L	1953562	1953618	FBgn0265988	.	-	38.6	ATGGTGAGT	ACTAAAACCCCATTTCCTAGCTC	10.13	2.58	56
3R	30431029	30431089	FBgn0039768	.	+	40.98	TCGGTAAGT	TGATGATTCCCTTCCCTCAGCTG	11.78	7.19	60
3L	6172295	6172356	FBgn0035688	.	-	32.26	CACGTAAGT	ATTTACATTTTTTCCTGTAGAGA	10.16	9.07	61
3R	31852176	31852591	FBgn0011224	.	-	51.44	TCCGTAAGT	TCTTCTCTCTTACCCTGCAGCTC	10.27	11.74	415
2L	16828796	16828856	FBgn0051739	.	+	24.59	TCGGTAATG	TTTTCAATGTTTATTTTCAGCTT	6.42	9.02	60
2R	25252171	25253580	FBgn0050428	.	+	32.77	AAGGTAGTA	GTGGTTTTTGATTGTTTCAGGGG	5.69	8.43	1409
3R	4380271	4380503	FBgn0037239	.	+	27.9	GCAGTAAGT	ATAATATTCCTCTTTTACAGAGA	9.07	9	232
3L	7757180	7757291	FBgn0052373	.	+	17.86	CAGGTATGT	TTAATGCATTAATTTTACAGCTT	9.8	6.43	111
2L	3500576	3500637	FBgn0014396	.	-	30.65	CAAGTGAGG	AATTTGCCTAATTCTTCAAGGAC	5.85	3.4	61
2R	14669519	14669586	FBgn0033955	.	+	42.65	TTTGTAAGT	ACGACTCTTGTCATCCACAGATC	7.4	10.57	67
2L	10178478	10180106	FBgn0265002	.	-	39.84	ACTGTGAGT	CATAACGAATTATTTTGCAGCTG	7.94	7.26	1628
2L	16915622	16915689	FBgn0261671	.	+	30.88	GTGGTAAGT	AGTTCTATGTTCGATTGCAGAAA	10.36	7.26	67
2R	16754270	16755886	FBgn0267002	.	-	44.03	GGAGTGAGT	GTTTTCTTTTACACAATTAGAAA	6.05	4.82	1616
2R	24176832	24176892	FBgn0259937	.	+	27.87	AAAGTATGT	AAATAATTGTGTTCCTTTAGCGC	6.93	6.94	60
2L	20063613	20063671	FBgn0019686	.	+	32.2	TTGGTAAGT	AATATACTCATATCTTGCAGCCT	10.47	7.27	58
2L	13399652	13403223	FBgn0032521	.	+	38.33	TCGGTAAGT	GTTTTCTCTCTCGCACGCAGGAT	11.78	10.65	3571
X	16451560	16451918	FBgn0262734	.	+	35.65	TTGGTGAGT	TATCCGTTTCATATCCGCAGACG	9.27	10.73	358
X	3334332	3334554	FBgn0000479	.	+	30.04	AAGGTAGGA	TTTCCCCCCTCCCCTTTCAGTTC	9.45	13.98	222
2R	7364618	7368387	FBgn0033159	.	-	44.83	CCGGTAAGT	GTTATTGCACACCTTTGCAGTTG	10.91	5.34	3769
2L	20827158	20827496	FBgn0032889	.	+	32.15	TTGGTGAGT	CACTTGATGTGTTCTTTTAGTTG	9.27	7.63	338
X	2131727	2136016	FBgn0004861	.	-	38.74	AAGGTATTT	TTCTCTTTTTCAATCCTCAGAGC	7.64	9.89	4289
3R	17693606	17693714	FBgn0261885	.	-	30.28	CAAGTAAGT	GTCTTTTTTTTTTTTTGCAGAGT	10.08	11.34	108
2L	8262681	8283408	FBgn0003502	.	-	38.82	CAAGTAAGT	TTTCTTTTTACATTTTGCAGGCA	10.08	9.36	20727
2L	2017852	2026767	FBgn0031384	.	+	43.7	CAGGTGAGT	ATACTTTCCGCTCACTTTAGGAA	10.67	9.12	8915
2R	7465270	7465330	FBgn0033179	.	-	40.98	AACGTAAGT	AAGCGCAATTCGCTTTGCAGTGC	10.74	4.41	60
2R	7323333	7323818	FBgn0033159	.	-	40.74	CAGGTAGGC	TCGTTTCCTTTTCCCGCAAGGCA	9.88	5.42	485
X	19652559	19652626	FBgn0031052	.	+	48.53	CCGGTAAGT	TCTCCGCTATCCCTTTACAGCCG	10.91	10.35	67
3L	2100485	2100564	FBgn0086906	.	-	23.75	CAGGTAATG	AAACTTTTTTTCTTTAACAGCAA	9.43	8.46	79
3R	26575449	26578720	FBgn0263289	.	+	39.85	CAGGTAAGG	TCCCATTATCTGTCCTGTAGGAG	11.08	9.37	3271
X	611686	611750	FBgn0025633	.	-	36.92	GCGGTAGGA	AACTTTTCCGTGTTTACCAGGCG	6.86	8.3	64
3L	20758947	20759006	FBgn0262896	.	+	16.67	TGGGTAAAT	TTAATTTTATTTTTCAACAGCAA	4.69	8.29	59
2L	6061124	6061186	FBgn0031771	.	-	31.75	TCGGTAAGT	TATCTCCATTCTCGGTGTAGATT	11.78	8.53	62
2L	17827884	17843533	FBgn0262018	.	-	40.42	AATGTAAAG	TTTGTGGCTTGTGCTTCTAGCTA	0.58	6.57	15649
X	9320908	9320966	FBgn0040234	.	+	38.98	CTGGTAGGT	TTTTCCTTCTGCTTCTTCAGGCG	8.37	10.15	58
X	11996791	11996855	FBgn0001083	.	-	35.38	ACGGTAGGG	TTGATCTTATCAACTCTCAGGCG	7.68	6.91	64
2L	2207492	2207561	FBgn0053124	.	-	37.14	ATGGTGGGC	TTTTTTTTCGATATGAGCAGAAT	4.9	4.53	69
2R	7321650	7322559	FBgn0033159	.	-	34.84	GAGGTAAGT	CCCAAATGCTGAACTCGCAGCAG	11.08	1.8	909
3L	16789321	16789458	FBgn0036663	.	-	30.43	GGAGTAAGT	ACTCTCGAAATTTTCAACAGGTA	8.57	8.21	137
2L	3293266	3293322	FBgn0031515	.	-	22.81	TAAGTGAGT	ATTGTATCTACCATTTATAGACT	6.43	5.09	56
2R	19664485	19664546	FBgn0015949	.	-	32.26	ACGGTGAGA	CGGTTTTCCATTCATTTCAGGTT	8.94	10.65	61
2L	545307	545370	FBgn0031261	.	+	51.56	CTGGTAAGT	TGATCTCGAATCCCCTCCAGCCA	10.65	4.1	63
3R	22953202	22953346	FBgn0017590	.	+	46.9	TGGGTGAGT	TGCCTGCTTTCCACCCGCAGTTC	8.73	10.77	144
3R	28498201	28499456	FBgn0013813	.	+	44.35	GCGGTAAGC	CTTTTCGTTTTCGTTTCCAGGTG	8.99	14.1	1255
2R	15885489	15886098	FBgn0264089	.	-	33.93	ACTGTGAGT	TAAATTTGATAATCCTGCAGGGA	7.94	5.49	609
2L	20478285	20478568	FBgn0262879	.	-	31.34	CTAGTGGGC	TGCAAAATGATCTTTTCAAGAAT	-1.65	2.94	283
X	12230371	12273934	FBgn0267001	.	+	40.69	CAGGTAAAT	ACATTTTCTCCTCATTGCAGACT	8.76	10.4	43563
2R	4749514	4754499	FBgn0039994	.	+	37.34	CAAGTAAGT	TTTATTTATTTATCTTTTAGGGG	10.08	10.14	4985
2L	19929355	19954552	FBgn0263873	.	+	43.58	AATGTGAGT	TCTCATCTTCTTTCTTGCAGGCC	7.8	12.09	25197
X	7689997	7708994	FBgn0029504	.	-	36.34	CAAGCCTTG	ATTTTCATTTTCCCTTGCAGCAT	-20.86	12.03	18997
2R	8157718	8157766	FBgn0264877	.	+	38.78	GAGGTAAGC	AATGCAAATGTAGACTCCAGGTA	9.85	-2.57	48
2L	3865433	3865497	FBgn0031574	.	+	38.46	AGAGTGGGT	TTCAAAAAACTTTGTTGCAGACA	1.31	5.71	64
3R	22301641	22301704	FBgn0038938	.	+	40.62	GGAGTAAGT	CCCACTCTATTCGTATCCAGGGA	8.57	7.91	63
3L	8434486	8434549	FBgn0263352	.	-	29.69	CAGGTGAGA	TACGAAATTGAACTTTGCAGGCA	9.22	4.1	63
X	4357512	4357575	FBgn0262738	.	+	31.25	ACGGTAAGA	CAATTTCAATTTCAACTCAGTTC	10.65	2.83	63
3R	6650096	6650152	FBgn0010355	.	+	35.09	CAGGCAAGT	CAATTTGTTTGTTTGGTCAGGTG	3.1	6.2	56
4	4825	4874	FBgn0267363	.	+	26	CAAGTAAGT	TAAACCTAATGTTTTTCCAGATT	10.08	6.87	49
2R	21295211	21295266	FBgn0034614	.	-	37.5	CCAGTGAGT	TCAATGGTAATCTTCCGCAGATA	8.28	7.71	55
3L	333641	334974	FBgn0035132	.	-	46.03	CAGGTAAGT	ACCACTTCACACAAACACAGATG	10.86	3.76	1333
2R	12297340	12297514	FBgn0261611	.	+	42.29	CAGGTACAC	TGCTGCTCCACTCATTCCAGGTA	7.29	8.32	174
2R	7361868	7364455	FBgn0033159	.	-	42.81	ACGGTGCGA	TGCACATATCAAAATATCAGATG	7.2	2.69	2587
X	20476809	20477265	FBgn0031118	.	-	41.14	GCAGTGAGT	CGCCTTTTATTTTACAGCAGCAG	7.39	3.29	456
2L	6004885	6004941	FBgn0264448	.	+	29.82	TGGGTAAGA	AATCTCTTCAAACTTCTCAGGTA	8.91	7.02	56
3R	4323623	4323686	FBgn0037234	.	+	32.81	CGCGTGAGT	ACTTTATTTTATTTTTACAGAAT	8.4	9.65	63
3R	7192132	7192539	FBgn0086372	.	+	26.23	AAGGTTTGT	TCTGCCCTGTCTTCTACCAGCTC	7.81	9.6	407
X	18366558	18367003	FBgn0265784	.	+	41.03	GGCGTCGCC	TCGGTTTTTAATTTTTGCAGCTT	-21.25	7.41	445
2R	9960303	9960525	FBgn0033466	.	+	45.74	CAGGTAAAT	ATCTCAATCCCCCATTTCAGACT	8.76	7.64	222
2R	10429784	10430879	FBgn0262114	.	+	47.17	AAGGTAAAT	CCACTCCTACTTTCCACCAGACT	8.88	7.33	1095
3R	17645083	17645150	FBgn0262794	.	+	25	AATGTAAGA	TTTTTCTTTTTCCCTTGCAGAAA	5.55	14.2	67
3R	17618706	17618760	FBgn0038527	.	-	40	AAGGTGAGT	ACGTGATTTTTCATTCGCAGATA	10.47	9.97	54
3L	17881471	17881800	FBgn0036765	.	+	26.97	GGGGTAAGT	ATAATCAATTTATATTTTAGCAA	9.65	6.39	329
3R	16596733	16596798	FBgn0038447	.	+	33.33	CAGGTAAGT	TTACTATTACCTTTTTGCAGGTG	10.86	10.82	65
2L	5215422	5215473	FBgn0250847	.	-	34.62	GAAGTAAGT	TTTTATCTATTTAATTGCAGAGC	9.82	8.65	51
3R	22021733	22021792	FBgn0019960	.	-	31.67	AGGGTGAGC	TTTAATCAAATATCGTTCAGCTT	7.75	4.58	59
3R	5666962	5667097	FBgn0010772	.	-	22.06	CAGGTGGGC	TATTTTATTCTTTAATACAGCTA	8.07	6.18	135
2L	13922461	13922524	FBgn0028938	.	-	45.31	AAGGTGGGT	TTTGGATTTTCTGTCTGCAGGTT	8.23	9.53	63
2R	19601020	19628480	FBgn0003435	.	-	39.16	AGGGTGAGT	ATGTGTACATATTTTTACAGTCC	9.25	6.67	27460
3R	5836170	5836856	FBgn0037386	.	+	34.35	AAAGTGAGT	CAACGTTTGCTTCTTTGCAGAAA	8.4	8.99	686
3R	16069347	16069862	FBgn0026059	.	-	44.96	GAGGTACGC	TTAGCTTTTTCTTATTGTAGAAT	9.4	7.53	515
3R	26581023	26582664	FBgn0263289	.	+	37.76	CAGGTATGT	CGCCATCGATATCATTGCAGCTT	9.8	5.52	1641
2R	24906173	24906227	FBgn0085434	.	+	32.73	TCGGTAAGA	CTCAAATATCACCATTTCAGATG	10.53	6.77	54
X	16069498	16069563	FBgn0030723	.	+	25.76	CAGGTAATT	TGTTATATATATCTTTACAGGCG	8.55	9.32	65
2R	16291056	16291123	FBgn0263981	.	-	52.94	CTGGTGAGC	TTCGATGATTTCCTCGTCAGACA	8.05	3.48	67
X	4478431	4482130	FBgn0000179	.	+	43.89	GAAGTGAGT	CCCCGTCTCTCGTACAACTGTTG	7.97	-1.76	3699
3L	21526937	21527183	FBgn0037094	.	+	29.15	AGGGTGAGC	AGTGTTTCTTCTTTTTTCAGGTA	7.75	11.49	246
2R	17696551	17696611	FBgn0027872	.	-	31.15	CAAGTAACA	CATATATATTTTATCCTTAGACC	2.32	7.8	60
3R	12122422	12122955	FBgn0037992	.	-	37.45	GAGGTAAAA	TCCCCCTTCCGCATCCACAGTTC	7.3	8.67	533
X	22251942	22252014	FBgn0085693	.	+	36.99	CAAGTGAGT	CTTAATCTCAATTACTTTAGGTA	9.1	7.23	72
3R	17541587	17541666	FBgn0025571	.	+	36.25	CAGGTTGGT	ATTGATGTTACCCGTTGTAGCGG	8.08	4.14	79
2R	21307347	21307403	FBgn0261554	.	+	28.07	AGGGTGAGT	AAATAGTGTTTATTTTTCAGAGG	9.25	5.17	56
X	19144592	19145967	FBgn0261461	.	-	41.57	AGTGTAAGT	TGATGACGAAATCAATGCAGTCG	8.46	0.91	1375
X	13239226	13256616	FBgn0004456	.	-	39.6	CTGGTAAGT	TTTTTCTTCGTCTTTTTCAGGTA	10.65	14.27	17390
3L	21333265	21333349	FBgn0086913	.	+	43.53	TAGGTGAGA	CTTTTCGCTTCAATCCGCAGGCA	6.95	11.41	84
2L	16906514	16906576	FBgn0261671	.	+	26.98	TGGGTAAGT	TTAATCATTCTAATTTTCAGCTT	10.24	7.48	62
2L	13212944	13213008	FBgn0032484	.	-	26.15	AAGGCAATA	CTTGTTTTTCTCCTACTTAGATG	0.73	8.88	64
4	1043525	1045155	FBgn0264607	.	-	28.57	AAGGTAAGT	TTTGTACATTTTTTTCCTAGAAG	11	6.53	1630
3R	15313287	15314527	FBgn0004117	.	+	43.84	AGGGTATGT	CCACCATTTGCACTCCGCAGACG	8.34	8.02	1240
3R	12461544	12461600	FBgn0038057	.	+	28.07	TGAGTGAGT	AAATATTGTCCTATTTTTAGCTG	6.51	6.22	56
X	15306580	15310377	FBgn0261703	.	+	35.39	CATGTAAGT	TTTTTGTTTTTTTTTTTCAGCTG	8.31	11.4	3797
2R	24124435	24124489	FBgn0264298	.	-	41.82	GCTGTAAGT	CAACAACTTCTTCTCCACAGGAT	8.56	8.85	54
X	14877316	14877544	FBgn0266434	.	-	24.45	GTCGTAAGT	TAATTTTCCATTTCTTTTAGATA	9.9	9.02	228
2L	19409550	19409611	FBgn0041789	.	-	30.65	CAGGTATGT	AAATGTTTGTCCCATTTCAGTTG	9.8	7.5	61
2R	6812695	6812780	FBgn0265003	.	+	41.86	TACGTTGTA	ATCTTACCTCTTCTCTGCAGAAC	-20.85	9.92	85
X	2482637	2483123	FBgn0261451	.	-	41.48	AACGTAAGT	TGTGGTTTACTTGCTTGCAGCCC	10.74	8.01	486
3R	27163673	27163720	FBgn0051065	.	+	27.08	ATAGTAAGT	AGCTAACTCAAATTTTCTAGCTT	8.65	2.92	47
3R	13971946	13974154	FBgn0263414	.	+	40.83	AAGGTGAAT	TGCTCATTTTCATTTTTCAGTCG	6.38	8.5	2208
3R	7846299	7846365	FBgn0085413	.	+	44.78	ACCGTACGT	ATTCTTTCTAATCCTTACAGGAG	8.98	8.64	66
3L	16231589	16231839	FBgn0036580	.	-	33.86	TTCGTAAGT	TCCTTTTTTCCTATTTTTAGGGC	9.77	12.08	250
3R	25071190	25071496	FBgn0039272	.	+	31.6	TTAGTACAT	AAGCTTGGAATATTCCAAAGGTT	-5.9	2.21	306
X	1045100	1045154	FBgn0003638	.	+	41.82	AAGGTGAGC	ATCTCGTCGATTTCTACCAGGTG	9.6	7.04	54
3R	9079962	9080557	FBgn0003165	.	-	36.91	CAGGTGAGA	TACTACTGCTGCTTCTGCAGGTC	9.22	7.8	595
4	351210	351585	FBgn0259214	.	-	37.5	AAAGTTCGT	ATGCTTTAAAATCATTGCAGGTG	2.67	7.69	375
3L	222514	222584	FBgn0035113	.	-	46.48	ATTGTAAGT	TCTTTGTTTCTTTTTGGAAGGAA	8.54	5.88	70
3R	9411825	9411887	FBgn0037690	.	-	23.81	AGAGTGAGA	ATTTATTTAATCAATTGTAGCCG	2.37	6.17	62
4	732234	733919	FBgn0005666	.	+	33.1	AAGGTAAAT	TTTATACATTTTTTACACAGCAA	8.88	5.68	1685
2L	16826090	16826149	FBgn0004797	.	+	20	GCGGTTGGT	AATAATTTTTCTTTAATTAGCTA	3.73	4.6	59
3L	3543708	3545798	FBgn0005640	.	+	42.18	ATTGTACGT	TATTGTTGTTTTGTCTGCAGATA	5.63	10.07	2090
3R	24013629	24030493	FBgn0020647	.	-	40.09	AAGGTGAGT	CCCAATTGCATTTTTTCCAGACT	10.47	5.94	16864
X	3949714	3951414	FBgn0029687	.	+	38.04	TGGGTAAGT	GATATATTCTCGCCTTACAGGTC	10.24	10.43	1700
2L	11165679	11165744	FBgn0259822	.	-	39.39	CAGGTTGGA	TAACGACCTCTCTATCGTAGAAC	5.59	7.29	65
2R	15877103	15877171	FBgn0264089	.	-	43.48	ACTGTAAGT	ACTTGGCATTCCATTCGCAGCGA	8.59	7.88	68
2L	10498156	10505925	FBgn0086347	.	-	37.9	GCGGTAAGT	GTCCATTACTCTTTCTCTAGATT	11.37	7.79	7769
3R	31262749	31262804	FBgn0040629	.	+	39.29	TAGGTGAGT	TCGCTGGAATAAATGTGCAGAGA	8.83	0.44	55
2R	25028892	25028945	FBgn0004055	.	+	29.63	GAGGCAAGT	TAATGAATTTCAATCTACAGGTG	3.32	7.89	53
2L	4506094	4515396	FBgn0053196	.	-	50.23	AAGGTAGGA	AACCATTCCTCCTTCCTCAGCCG	9.45	5.7	9302
2L	20874178	20874273	FBgn0032901	.	-	26.04	GAGGTAAAT	ATTTTGATTCTTTTTATTAGGTA	8.39	8.24	95
2R	22112589	22121892	FBgn0243516	.	-	41.9	AAGGTGAGT	ATATTTGTCTTCCTTTTTAGATG	10.47	12.08	9303
2R	6084008	6084507	FBgn0033062	.	-	36.8	ATGGTTAGT	ACTATTTTTTTTAACTGCAGGTT	7.07	9.4	499
3R	11988800	11989209	FBgn0260745	.	-	27.56	TCAGTAAGT	TGCGTTTCCTTACTTCGCAGATG	9.14	11.15	409
3R	19872002	19874200	FBgn0038740	.	-	41.2	CAGGTGAGT	CTCAATGCCTTTGTTTCCAGATC	10.67	8.6	2198
2L	7474506	7476978	FBgn0260486	.	-	42.7	CCGGTAAGT	TTTACAACTCATTTTTTCAGGTT	10.91	9.31	2472
2R	15410543	15415124	FBgn0263980	.	+	39.33	ACGGTGAGT	GTTCATTCTTCTCGTTTTAGCAT	11.45	8.24	4581
3L	21915656	21920902	FBgn0262737	.	+	41.45	GAGGTATGT	TTGTCCCGCTCTGTGAACAGGTG	9.81	10.75	5246
3R	31777183	31778171	FBgn0005632	.	+	46.21	CAGGTAAAA	CGCTTCGTTGCACTTTATAGATT	8.59	6.75	988
2R	7963394	7963451	FBgn0027548	.	+	32.76	TAGGTGGGA	TAATCTAAGATGCTTTGCAGACC	3.27	1.03	57
3L	7366211	7366441	FBgn0035772	.	-	42.86	AAGGTAATA	ATCCCACCACCCACAAAAAGACT	8.49	-0.83	230
2R	8712736	8712789	FBgn0033326	.	-	35.19	AATGTGAGT	CAACATATACAAAATTCCAGGTG	7.8	3.94	53
2L	10766131	10766190	FBgn0015320	.	-	40	AAGGTGAGT	TCTGTGTGCTTGTCTTTTAGGTA	10.47	12.67	59
2L	14919271	14921937	FBgn0259213	.	-	41.51	AATGTGAGT	ATCTTAATCTCTCATTACAGACA	7.8	8.3	2666
3R	27279104	27279177	FBgn0039507	.	-	35.14	TAGGTGAGT	GTACCATTCTATATTTGCAGGCT	8.83	8.17	73
2L	8175398	8175994	FBgn0264953	.	+	35.51	AGTGTAAGC	TTTTATTACTTCCGCTTTAGGTT	5.32	9.68	596
3R	24229976	24230542	FBgn0266744	.	-	35.27	AAGGTAGGA	GTCATTTGCCGGAATCGCAGGAA	9.45	2.11	566
4	1061137	1065083	FBgn0087002	.	+	32.84	AAGGTATTG	GTGGCGTTTGCTATTCCCAGGCT	7.76	4.85	3946
3R	31787739	31787801	FBgn0005632	.	+	19.05	ACGGTATCT	TTGATCGTTCATTATAATAGGAT	5.42	6.66	62
3R	26258042	26261335	FBgn0000064	.	-	37.86	TCGGTGAGT	AATGGATCTTCGTGCTGCAGAAC	11.11	5.82	3293
X	2199940	2200004	FBgn0023549	.	+	38.46	CCGGTAAGC	ATGATACATTTATCCTGCAGGAC	8.8	9.28	64
3R	14802135	14802195	FBgn0038262	.	+	29.51	GAGGTGAGT	TAATATCTTCTATTGATCAGCTG	10.03	3.07	60
2L	5204593	5204835	FBgn0261836	.	+	29.22	GAGGTAAGT	TTTCTGTATGGCAAACATAGCTT	11.08	0.49	242
X	12611471	12611522	FBgn0030406	.	-	32.69	CAGGTACTG	TAACTAACGAGAATCCACAGAAC	9.04	-2.7	51
2R	7326365	7329288	FBgn0033159	.	-	37.59	GAGGTATTT	ACCCCCTAAAACCCCGAAAGGCA	7.63	0.37	2923
2R	4700873	4700939	FBgn0026401	.	-	25.37	TAAGTGAGT	ACATTCCTGGTATAACACAGTGA	6.43	2.57	66
3R	25742316	25742391	FBgn0066101	.	-	44.74	GTGGTAAGT	TTTATGTGGTGCCCTGACAGCTC	10.36	7.53	75
3L	15868058	15868558	FBgn0264908	.	-	37.52	ATGGTAAGA	AATTCAATTCGTTTTTGCAGATG	9.48	9.07	500
3L	7384588	7384648	FBgn0016983	.	+	29.51	ATGGTAAGA	CATGTCCGTATATTGTATAGTAT	9.48	4.6	60
3L	6095344	6095409	FBgn0061492	.	+	43.94	AAGGTGTGT	GAACGTGGTTTCTCTTTCAGGTT	6.64	11.17	65
X	10499658	10510335	FBgn0085443	.	-	40.93	GGGGTGAGT	CATTTTATTTTTAATTGCAGACC	7.93	9.08	10677
3L	2092560	2092620	FBgn0086906	.	-	37.7	TCTGTGAGT	AATGACTGCATCCATTCTAGTCA	7	5.73	60
3R	23972528	23972608	FBgn0051140	.	+	49.38	AAGGTACGT	TGTCATTCCATTCCGCACAGAAT	10.75	6.54	80
X	16592747	16592943	FBgn0015615	.	-	39.09	CCAGTGAGT	ACGCTACGCTTATTTTGTAGATC	8.28	7.58	196
2R	19243180	19243254	FBgn0010434	.	+	32	CAAGTGAGT	TGTTTTTTACGCGATTACAGGAA	9.1	6.57	74
3R	26848788	26848850	FBgn0051072	.	-	47.62	GAGGTGAGT	TTGCACTTTTCCGCCTGCAGATT	10.03	10.64	62
2R	24000301	24000361	FBgn0053519	.	-	40.98	CAGGTAAGT	CTTTCATTGACGAACTCCAGATC	10.86	4.52	60
2R	9453580	9453630	FBgn0053758	.	-	31.37	ATTGTTTCT	GTAAATTTAATGTGTTTCAGGAA	-18.34	7.5	50
X	2788613	2789237	FBgn0040384	.	-	33.6	GAGGTAAGC	TTTATTCCCACCGATCACAGAGC	9.85	5.73	624
2L	21176377	21176508	FBgn0000239	.	-	26.52	ATGGTATGA	ATTTTATCCCTTACTTCAAGGTT	6.56	7.25	131
3L	7710284	7710348	FBgn0261788	.	-	29.23	GATGTAATA	ATTCTTTCCCTGCTTTTCAGAAT	-1.6	9.6	64
2R	6863290	6863347	FBgn0265935	.	-	39.66	TCGGTGAGT	TTATTGGTTCACTTCAAAAGGAA	11.11	4.76	57
3L	8595795	8595860	FBgn0262508	.	+	51.52	TGGGTAAGT	GCTTTCTTGCCCGCTTCCAGCTA	10.24	8.29	65
2R	7506020	7506076	FBgn0261397	.	+	38.6	TCGGTGAGT	TTTTCTTCTCTAATTTCCAGTCA	11.11	8.92	56
X	16357573	16357642	FBgn0005411	.	-	35.71	TTGGTAAGT	ACCACCATTCCACATTCCAGTTT	10.47	4.44	69
X	16300332	16300397	FBgn0030735	.	+	39.39	CATGTAGGT	TTCTTTTCCCTACGATTCAGTGT	4.94	6.63	65
2R	7348011	7348130	FBgn0033159	.	-	29.17	GAGGTGGGT	AAACTTAATTCTTTCGTTAGATA	7.07	4.15	119
X	13129189	13129305	FBgn0030451	.	+	40.17	AAGGTCAGT	AAAAATGTATCTACTTGCAGTTG	8.68	6.85	116
2L	15756938	15757003	FBgn0001987	.	-	31.82	CAGGTAGGT	AAAAATCTATATTCTTACAGTTT	10.28	5.68	65
2L	20658602	20658668	FBgn0032873	.	+	29.85	AAGGTGAAA	TGTAATGCATTTACGTTTAGATA	4.51	4.7	66
3L	298140	298958	FBgn0264707	.	+	42.61	ACGGTAAGC	ATGTTTTCTATATCTTTCAGAAT	9.89	10.78	818
X	14582356	14582498	FBgn0030572	.	-	34.97	CCGGTGAGA	ATCCTATTCCATAATTTCAGGGA	8.72	7.44	142
3R	20813612	20813665	FBgn0038827	.	-	29.63	TCAGTAATT	TTAATATTTTTTCCATGCAGTAC	0.5	8.11	53
3L	11712860	11715022	FBgn0040817	.	-	38.19	CTGGTAAGG	TCTCTTTCTATTTTTTGCAGCCC	9.68	10.13	2162
2L	10245591	10245654	FBgn0024248	.	-	32.81	ATGGTATGC	CACTTCATTTCACTTTGCAGACC	7.14	9.38	63
X	1493263	1501193	FBgn0053513	.	-	50.35	GCGGTGAGT	TCTATCTCTTTGTCCGCCAGCAA	10.49	6.69	7930
X	2673104	2673174	FBgn0003371	.	+	49.3	ATGGTGAGT	ATGTCGCCTTCAATCCGCAGAGC	10.13	10.04	70
2R	24269031	24269089	FBgn0034998	.	-	32.2	ATGGTAAAA	TATTTCCTTGTATTTCGCAGTCA	4.79	7.72	58
2R	6936196	6938384	FBgn0053558	.	-	43.9	GAGGTAAGT	TCGTATTCCTTCGATTGCAGGCG	11.08	8.02	2188
2R	17041733	17041799	FBgn0023172	.	+	28.36	CAGGCAAGT	GTTTACAATTATTTTTTTAGGAT	3.1	9.02	66
3L	21356234	21356475	FBgn0037078	.	-	42.98	AAAGTGAGT	TAACTTATTGGTTGTACCAGGCG	8.4	4.8	241
X	1637140	1637283	FBgn0000210	.	+	50	TAGGTGCGT	CGGGTTTTGGCCAACTCTAGGTC	6.6	7.32	143
X	18793848	18805293	FBgn0004462	.	+	46.37	AAGGTAAGC	TTGTATAATCCTAATTGCAGTCG	10.22	5.34	11445
3L	7760657	7761562	FBgn0001208	.	+	36.87	AAGGTTTGT	TACCAATGAATTTATTACAGCCA	7.81	4.54	905
3L	20779044	20779102	FBgn0037020	.	+	40.68	CTGGTAATA	AATCCGACTATTCGCCGCAGATA	4.88	5.35	58
2L	4530278	4530530	FBgn0053196	.	-	41.9	CAGGTTAGT	TATCCTAACCAAAACCACAGCAC	8.02	2.35	252
X	11952224	11954098	FBgn0263111	.	-	33.6	CAGGTAAGT	GATATCTGAATCGTGAATAGGTG	10.86	5.2	1874
2L	67763	67891	FBgn0067779	.	+	34.88	AATGTAAGT	AAAAACGTATTTCTTTTTAGGTA	8.62	9.65	128
3R	23972712	23973034	FBgn0051140	.	+	40.87	TAGGTAAGT	AATAATATATCTATCCGCAGTCT	9.66	7.26	322
3R	4737253	4737313	FBgn0026620	.	-	36.07	CAAGTTAGT	AATGCGATCTTTACATTTAGCAC	4.22	5.83	60
2L	18711734	18712003	FBgn0032706	.	-	33.7	ACGGTGAGT	CTTATCTATTTCTCTGACAGCAC	11.45	8.29	269
3L	19285414	19291479	FBgn0036862	.	-	37.06	CAGGTGGGT	CGATGGCTCTATACTTGCAGATA	8.56	7.04	6065
2L	19081167	19081229	FBgn0002023	.	-	53.97	CAGGTGCGT	ATGCTCCTCTCCATCGGCAGGCG	9.73	8.28	62
2R	11312807	11312882	FBgn0016047	.	-	31.58	CGGGTGAGT	ATTAACTTTGTATCTTACAGTAT	9.89	7.85	75
3R	7248592	7248649	FBgn0037491	.	-	39.66	TGGGTAAAG	TTAACATTTCCCTCTTTCAGAGT	4.2	11.81	57
2L	336204	336348	FBgn0004611	.	+	34.48	CATGTAAGT	ACTTTCATGCTTTTCGTCAGCGT	8.31	4.89	144
3L	8738088	8738639	FBgn0003149	.	-	32.79	GTGGTAGGT	GAAATGCAATCTTTTTATAGATT	7.23	6.07	551
3R	14827657	14830361	FBgn0266756	.	-	41.11	AATGTAAGT	CAATGTTGTTGCTCTTGCAGGGA	8.62	8.61	2704
X	8387575	8387643	FBgn0030033	.	+	23.19	AAGGTAAGT	TATAATAATTGTATATGCAGAAG	11	4.45	68
X	4085876	4085939	FBgn0263772	.	+	50	AAGGTAAGT	GGTGTTCTACTCCCTACTAGTGC	11	5.03	63
3L	8275668	8276004	FBgn0263219	.	+	24.63	CAGGTAGGA	AGATTTCTTTTCACCCTCAGACA	9.79	7.39	336
2R	4235939	4235994	FBgn0262117	.	-	26.79	GAGGTTGGT	TAATATCTTATATATTTTAGGAG	6.36	7.57	55
X	21027953	21028179	FBgn0031143	.	-	48.9	ACGGTAAGC	GCTCGTTCGCACGGCAACAGGTG	9.89	2.66	226
3L	22869775	22869841	FBgn0010348	.	-	34.33	TTGGTAAGT	TCTAATGGTTGTCCCCCTAGGTT	10.47	10.19	66
2L	10401742	10401803	FBgn0051716	.	+	27.42	ATGGTAATG	ATATTTGTTTCGATTTCCAGCCT	5.46	6.95	61
2R	23997710	23997771	FBgn0053519	.	-	46.77	TCGGTGAGT	TTGGACATGTATCCGAGCAGCTG	11.11	1.99	61
X	13831101	13831167	FBgn0052626	.	-	41.79	GCCGTGAGT	AATTCCGATTTCATCCACAGATC	8.56	9.51	66
3L	13540642	13541488	FBgn0264001	.	-	29.52	TTGGTGAGT	ATTATTTATATATAATGCAGCCT	9.27	3.77	846
3L	9285041	9285276	FBgn0264000	.	+	28.81	GGGGTAAGT	TGATTCTAATCCACGCACAGTAT	9.65	2.76	235
2R	13419401	13419463	FBgn0259221	.	-	26.98	ACTGTAAGA	TAAGCTACATCCTATTTTAGTAC	4.8	4.03	62
3R	23524990	23525495	FBgn0039084	.	-	47.04	CGGGTGAGT	TTTGCTAAAATCATTCACAGAAA	9.89	4.7	505
X	19632906	19632969	FBgn0087008	.	-	29.69	GAGGTAAGA	AGTAAACTCTTCCTCTTCAGACG	10.06	5.49	63
3R	12671760	12671863	FBgn0038073	.	+	59.62	AGGGTGAGT	TTTGCAATATGGGGGAGAAGGTT	9.25	-5.71	103
3R	13777709	13777909	FBgn0038181	.	+	31.84	GCGGTGAGT	CCATCCATTTGCATTCACAGGTG	10.49	8.91	200
3L	21140863	21141090	FBgn0024150	.	-	32.89	GAGGTAAGT	CCCTTCGCTTGCTTCAACAGACC	11.08	10.04	227
3L	21572335	21572390	FBgn0052438	.	+	32.14	ACCGTAAGG	TAGGAATGTTTTGCTTGCAGAGA	6.08	5.26	55
X	16521814	16522064	FBgn0264255	.	-	29.48	CATGTAAGT	TTCATTTTCTTCTCTTGCAGGCC	8.31	12.34	250
3R	4793063	4793217	FBgn0260794	.	-	25.16	AAGGTAAGA	TAGATCTTATGCATTTCCAGGAG	10.57	6.03	154
2R	9884709	9884765	FBgn0033463	.	-	31.58	GAGGTGACT	TTAATTCGGATAATCCATAGGTC	5.88	5.67	56
3L	4502800	4502890	FBgn0261526	.	-	57.14	GAGGTAAAC	TTATGCCTCCACCCACACAGCCC	7.2	5.65	90
3R	13374209	13374278	FBgn0038143	.	-	25.71	AAGGTATAA	TTTTTTTTTGTTGTGCCCAGGTA	7.08	10.58	69
2L	16469256	16471855	FBgn0005677	.	-	39.62	GAGGTGAGT	CTTTTTTCTCTCAATTTTAGTGC	10.03	11.76	2599
3L	8248952	8254864	FBgn0263219	.	+	44.09	GAGGTGAGT	CTTCCTTTCTTCTCTTGCAGCCG	10.03	13.24	5912
2L	9429346	9429411	FBgn0032117	.	-	21.21	AAAGTAAGT	ACATTCTACAAATATTGCAGGAC	9.72	7.16	65
2R	25002445	25005867	FBgn0265434	.	-	40.7	TATGTGAGT	GAACAATTTCTTCATTTCAGACA	5.56	6.71	3422
3R	9754339	9754396	FBgn0037741	.	-	55.17	CGGGTAAGT	GAAGACTGTCTCTTCCGCAGAGA	10.75	7.78	57
2R	11446190	11447155	FBgn0260499	.	+	33.64	AAAGTATGA	CGATATATTTTTTTATATAGCGC	3.87	6.22	965
3R	22318990	22323138	FBgn0263117	.	-	43.36	AATGTAAGT	CAAATTTTTTTTTCGAACAGAGT	8.62	6.02	4148
2R	16048920	16048983	FBgn0034071	.	+	26.56	AGGGTAAGA	TATTTCCTCTTTGTTTATAGCTA	9.21	8.13	63
3R	27705388	27705463	FBgn0039543	.	-	39.47	AAGGTGAGT	TGACTGTATAATTTTCGAAGAGT	10.47	2.98	75
3L	5728643	5731439	FBgn0085447	.	+	40.9	GGAGTAAGT	ATCTCCCCTGCAATTTTCAGATG	8.57	8.75	2796
X	7870449	7870505	FBgn0000427	.	-	50.88	AAGGTAATC	GCCATCTGTCTCTCCCACAGTCG	7.46	10.4	56
2R	13894593	13894838	FBgn0013733	.	-	23.58	ACAGTAAGT	TTCTAATCGAATCCTTTCAGAAT	9.49	5.96	245
3R	9060531	9060599	FBgn0037659	.	+	34.78	AAGGTACGA	ATCCAACCTTTATTGTACAGCCT	9.78	4.59	68
X	5067248	5068135	FBgn0003028	.	+	49.55	AGCGTAAGT	TTCTATGCATTTTTCAACAGTTG	10.07	8.11	887
3L	299017	300894	FBgn0264707	.	+	45.42	TTGGTAAGT	TTATTTTATCTTATTTACAGTCA	10.47	7.79	1877
3L	27381089	27390943	FBgn0024804	.	+	35.59	CATGTAAGT	CTGATTGTTTTGTATTACAGTGC	8.31	7.79	9854
2L	13274117	13274309	FBgn0264894	.	+	28.5	CGGGTGAGT	TAATTATCTTTCTTTTATAGGAG	9.89	10.09	192
X	20244764	20244873	FBgn0022770	.	+	36.36	ACGGTGCGT	TATGTGTTTTTATATGTCAGGCA	10.25	6.16	109
3R	22956688	22957287	FBgn0017590	.	+	42.17	ACGGTTTGT	CAAGACACTTCTCGCTGCAGGTG	5.98	6.65	599
2L	334258	335414	FBgn0004611	.	+	42.26	CAGGTAAGT	TTCTCTTTCCGATTTTGCAGCTC	10.86	10.29	1156
3R	15936341	15951601	FBgn0013334	.	+	42.51	AAGGTAAGT	CTGTTTGCCATTTCTTACAGCGG	11	9.78	15260
2L	16775854	16776849	FBgn0264695	.	+	37.35	AAGGTTCGT	TCGCTTTTTCTTACCACTAGCCC	8.44	7.04	995
2R	21023587	21023975	FBgn0050296	.	+	44.47	ACGGTATGC	GAATCCCTCTTCGATTTCAGTCC	8.56	6.38	388
3R	26723115	26724166	FBgn0039451	.	-	43.73	AAGGTAAAC	TCTTGTTGACTTACTTTCAGGGC	8.14	8.11	1051
2R	24913810	24913872	FBgn0085434	.	+	34.92	TAGGTAAGT	AAATGATCTCCTTTCCGCAGAAG	9.66	8.2	62
X	15823925	15824041	FBgn0003345	.	+	35.04	CCAGTAAGT	GCGACTCCTTTCTTCCCCAGATA	9.09	9.58	116
X	4803821	4804697	FBgn0029728	.	-	32.04	CAGGTGAGT	TCCATATAAAATTCAGTTAGTCT	10.67	-3.74	876
X	5086202	5089341	FBgn0266098	.	+	38.82	AACGTAAAT	ACCAAAAAAAAACAAAAAAGTGT	0.44	-5.55	3139
2R	13124246	13124301	FBgn0033792	.	+	26.79	ACGGTAAGT	AAGACTTAATCGCTTTGCAGTGG	11.81	4.09	55
3L	369674	370202	FBgn0262139	.	-	35.16	TCGGTACGT	TTCACTTGGAACCTTTGCAGGTG	10.06	7.42	528
2L	8250501	8250582	FBgn0032010	.	-	41.46	CAGGTTTGT	CACGACGACACTTTCATTAGCGC	7.44	1.36	81
3R	21789588	21789661	FBgn0013759	.	-	39.19	CAGGTAGGA	TTACTGCGATCTTGTTGCAGATT	9.79	9.94	73
3R	24159024	24159088	FBgn0039157	.	-	33.85	AAGGTTAGA	GGGTTTCACTTCTATTCCAGCGA	6.12	6.69	64
4	350691	350764	FBgn0259214	.	-	27.03	GATGTATGT	CATTTTGTATTTATGAACAGATT	6.31	7	73
2R	12673038	12673099	FBgn0261625	.	-	33.87	GGCGTAAGT	GTAATCCCTATCGTATTCAGTGT	9.39	5.38	61
3R	5274895	5274965	FBgn0013576	.	-	42.25	TCGGTAAGT	ATGGTTTTTCTGCTCTACAGCGA	11.78	7.82	70
3R	9458534	9458594	FBgn0037697	.	-	40.98	TTGGTAAGT	CACCACATATCCACCATCAGATG	10.47	4.36	60
2R	15274692	15274755	FBgn0265194	.	-	37.5	AAGGTATGT	TGTATGTATGTTACATCCAGGTC	9.79	6.4	63
3R	5294880	5295640	FBgn0013576	.	-	32.06	CCGGTTAGT	GCGCCCCAAATATTACTCAGCTA	6.1	1.66	760
4	902583	902825	FBgn0025726	.	-	44.44	AAGGTATGT	TATAATTGGATTTAATGCAGACG	9.79	4.45	242
3L	18803731	18803828	FBgn0036814	.	-	31.63	TTGGTGAGT	CATGCATTAATCTCTTCCAGATG	9.27	9.32	97
3L	240668	240733	FBgn0000541	.	-	22.73	AAGGTGGGT	GTATTACCATTTATTTCTAGGAA	8.23	8.38	65
X	16983645	16986925	FBgn0266354	.	-	37.92	AATGTAATC	GTGATAATAATCGGCCACAGCTT	-1.6	2.62	3280
X	5709044	5709127	FBgn0053080	.	-	27.38	AGGGTGAGT	TGTGCATATCCATTTGGCAGTTT	9.25	4.79	83
X	2481877	2481996	FBgn0261451	.	-	32.5	GAGGTATGT	GCTTGAAATGCATTTTACAGTTG	9.81	3.87	119
3R	23192282	23197286	FBgn0262975	.	-	41.22	CAGGTATGT	CCGCACTTCTCCACTTGCAGGGC	9.8	8.73	5004
2R	24062302	24062387	FBgn0023170	.	-	31.4	ATGGTGGGA	GTTACTTCTTTCTCCACCAGGCT	2.88	8.54	85
2R	7342392	7347848	FBgn0033159	.	-	49.37	TGGGTAAGT	CATTTTCTATCCCCCAAAAGTGG	10.24	3.27	5456
3R	27658556	27658615	FBgn0002772	.	-	38.33	TTGGTGAGT	AATCATTGTGTGCATTACAGGTG	9.27	8.5	59
3R	14807599	14807659	FBgn0266756	.	-	21.31	GAGGTGATT	TCGTAATATATATTCCTAAGTTA	5.41	1.46	60
2L	16184387	16184446	FBgn0001991	.	+	26.67	TTGGTAAGA	TCATAATATGTCCATCTCAGATT	8.85	6.37	59
3R	24641401	24641461	FBgn0039214	.	-	31.15	CAAGTGAGA	ACCATGTTTTTTTTTCACAGCTT	5.26	9.49	60
X	19481507	19481597	FBgn0031020	.	+	41.76	ATTGTATGT	TGTCTCTGCTCCGTGGGCAGGAG	4.34	7.76	90
2R	15474106	15475940	FBgn0034021	.	-	40.76	ATAGTAAGT	ATTTGCCTTCACCCCAACAGTTT	8.65	7.48	1834
2R	8223544	8223610	FBgn0053087	.	+	29.85	ATAGTAAGT	GCAAATGTCTTTATTTCTAGTAA	8.65	5.01	66
2L	6201442	6203178	FBgn0085409	.	+	45.31	AGGGTGAGT	TGGGTTTTTATTCATTTCAGGTT	9.25	9.52	1736
3R	24591422	24616050	FBgn0263490	.	+	40.98	AATGTAAGT	CCTCTCTTTTGCACTTCCAGATA	8.62	10.58	24628
3R	17708348	17715851	FBgn0261885	.	-	43.16	CCGGTAAGT	AAATGATTTTCCATCCACAGACA	10.91	8.33	7503
3R	22293072	22293458	FBgn0051163	.	+	39.53	AATGTAAGT	TACAAATTTCGCCCGCACAGGCT	8.62	6.43	386
2R	7783382	7783482	FBgn0266577	.	+	34.65	CAGGTCTCG	ACATAATTGTACATGGCCAGGTC	0.96	3.76	100
3L	4446678	4447176	FBgn0035545	.	+	37.47	ATGGTATGT	TTCTCCTTTTTTTTTTGCAGAAA	8.35	11.78	498
2R	8723453	8723705	FBgn0040777	.	-	39.92	AAGGTACGC	TTCGCATTCATTTTCCACAGCCG	10.4	8.06	252
2L	5307913	5308020	FBgn0016076	.	+	38.89	ACTGTAAGT	ATGCCCTTCTCTCCTTACAGTGC	8.59	11.24	107
2L	4508248	4508310	FBgn0053196	.	-	28.57	AAAGTAAGA	CATACATTTTAATAAATCAGTTC	6.91	2.92	62
X	9567807	9567875	FBgn0052702	.	-	37.68	AGAGTGAGT	CCATTTTTCTTCCTGCACAGATC	7.36	10.55	68
2L	4502065	4502139	FBgn0053196	.	-	37.33	CTTGTAAGT	CATCTACCATATATGTCCAGCTC	8	3.81	74
3L	8911389	8911446	FBgn0266757	.	-	34.48	AAAGTGAGT	CTAGAACCGAACATCCCTAGGAA	8.4	0.71	57
2R	16165685	16165748	FBgn0034083	.	+	29.69	AGTGTAAGT	CACTTTACATTTGCTTTTAGTTC	8.46	6.95	63
3R	5532307	5532856	FBgn0010051	.	+	33.45	CAGGTGCGT	GCCTCCGTCTCCGCTTTCAGGTG	9.73	12.94	549
3R	19592042	19592108	FBgn0260003	.	+	26.87	ACTGTAAGT	AATCTCTTGGTTTTTCTCAGACC	8.59	7.77	66
4	234346	234863	FBgn0039897	.	+	33.4	CCGGTAAGT	ATATTGTGTTTGTTTTTTAGAAA	10.91	9.93	517
2L	19896208	19901965	FBgn0263873	.	+	41.56	AGAGTGTGT	TTTATGAATCACCAATGAAGAGC	1.04	-0.31	5757
3L	4078818	4078925	FBgn0004516	.	-	23.15	GATGTAAGA	TTTTTTCTGATTTTTTCCAGGCT	5.46	9.92	107
2R	19392790	19392845	FBgn0261439	.	-	26.79	TAGGTGAAT	AACATTCCTTGACTTTAAAGGTC	3.81	8.15	55
2L	17601844	17601911	FBgn0261089	.	+	22.06	AGTGTGAGT	TTATTTTTATTATTTGTTAGCAT	6.96	4.56	67
2R	15948986	15949040	FBgn0265045	.	-	29.09	CGTGTAAGT	CCTTAATACACTTCATTTAGTTC	8.58	3.25	54
X	1453966	1454014	FBgn0265139	.	+	44.9	ACGGTGAGT	TAACAGTTCGCACATTCCAGATC	11.45	3.94	48
3R	5202854	5203049	FBgn0259212	.	-	27.04	TAGGTATGG	CCACTATTTATTTTCTTTAGACA	7.37	7.36	195
2L	8223162	8223222	FBgn0032006	.	-	34.43	AAGGTAGCT	TATTATATCGTAATCAACAGACG	6.77	5.98	60
2R	9255023	9255088	FBgn0020621	.	-	31.82	GAGGTAAGT	TTACATTTTCATCGTGCTAGCAA	11.08	5.23	65
X	8115581	8115991	FBgn0040319	.	-	41.12	ACGGTAATT	CGTGAATTCAATTTCGATAGAAA	7.31	2.35	410
2R	10433204	10433274	FBgn0262114	.	+	53.52	CAGGTTTGT	CCGCACCCCCCCTCAAGTAGGTT	7.44	3.62	70
4	179212	179263	FBgn0039889	.	-	19.23	CAGGTAGTA	ACAAAATAATTTTTTTTAAGGCA	5.89	4.48	51
3L	4287978	4288033	FBgn0015829	.	+	41.07	TCGGTGGGT	AATCAATTGTACCGTCTCAGGTG	6.9	5.42	55
2R	8076109	8076292	FBgn0020279	.	+	37.5	AATGTACGT	TTGTATTTTTCGTTATTCAGTCG	6.58	5.7	183
2R	24405698	24405756	FBgn0010414	.	-	47.46	CTGGTGAGG	TAACCACGCACTTTCCACAGACC	8.3	8.74	58
2L	1705115	1705399	FBgn0011570	.	+	48.42	ATGGTGAGT	CTCTTCTCCTCTCTTCTCAGTCG	10.13	9.78	284
3L	21680153	21680299	FBgn0037117	.	+	39.46	ACGGTAAAA	CTAAAATAAAATTTTTTCAGCTC	6.53	4.45	146
3L	19011059	19044303	FBgn0002945	.	-	41.9	CAGGTAAGC	CCCCTCTCTTCCCGTTGCAGTCC	9.88	10.79	33244
2R	17571414	17571472	FBgn0040294	.	+	32.2	TTGGTTCGT	ACTCTTGGATTTTGATTCAGCGC	2.61	6.03	58
2L	21309092	21310000	FBgn0032940	.	-	48.51	TAGGTTAAT	CAAATAATCGCTTATTTTAGTAA	1.23	3.31	908
3L	8399944	8400081	FBgn0035888	.	+	36.96	ATGGTGAGT	TTGTGCTTGCACCCGTCCAGTTG	10.13	5.21	137
2L	5148883	5154247	FBgn0261836	.	+	38.55	CAAGTGAGT	ACCGCTCTGTTTCCTTTCAGATT	9.1	13.29	5364
3R	6359023	6359091	FBgn0267698	.	+	33.33	AAGGTGAGC	ACGATGCTTTTCCTATCCAGGTG	9.6	10.14	68
2R	24422080	24422908	FBgn0259210	.	-	43.91	TGGGTGAGT	CGTGCATTTGTCGCTGTCAGCGA	8.73	5.47	828
3L	16681371	16694201	FBgn0063485	.	-	38.03	GGCGTAAGT	CCCCCTCTTCCCTCTTGCAGACA	9.39	13.65	12830
3R	30067835	30067897	FBgn0266411	.	+	44.44	AAGGTGAGC	TGCCTTATTGGGGTTTTCAGGTC	9.6	8.28	62
X	747239	747388	FBgn0021764	.	+	36.67	CAGGTGAGT	AGTATGATTTTATTTTCTAGCAT	10.67	6.16	149
2L	18292579	18292636	FBgn0261057	.	+	27.59	TAGGTAAAT	AAACAATATTTTTTCCATAGCAA	6.62	5.51	57
3R	18176700	18176804	FBgn0042693	.	+	31.43	GATGTATGT	TTTTTTTTTTTGCATTGCAGGGA	6.31	10.84	104
3R	24821247	24821299	FBgn0039229	.	+	35.85	CAGGTAAGT	TTACAATCATGTCTTTGCAGCAC	10.86	7.6	52
3L	5676760	5676818	FBgn0085447	.	+	18.64	ACGGTAAGT	ATAATAATCATACATTACAGTGC	11.81	4.36	58
2L	16675553	16676570	FBgn0032593	.	-	34.97	AAAGTAAAT	ATTTTTTCGGATGATTTCAGCTA	4.06	4.83	1017
3L	17051455	17051860	FBgn0036697	.	+	47.29	CTGGTGAGT	ATCCACTTCACCGCCCGTAGCAA	10.1	3.74	405
2R	20474046	20475909	FBgn0086604	.	+	38.52	CGTGTTTAG	CCTCTACCTAACCGCCACAGATC	-21.97	5.92	1863
2L	6730540	6730598	FBgn0046704	.	+	28.81	CAGGTGAGC	ATTGTGATTTTTTCATTTAGGCT	9.6	8.47	58
3R	25709518	25710024	FBgn0051092	.	-	41.03	GCAGTAAGC	ATTGGAATGTACTTCGGCAGATA	5.06	3.28	506
X	14971799	14986272	FBgn0000535	.	+	40.96	AGCGTGAGT	TGATGTTTTCTGTTTTTCAGCGG	8.2	9.96	14473
X	19712268	19712473	FBgn0040089	.	-	30.1	AAGGTTAAC	GATTTTTATTATTTTTTTAGGCA	2.3	7.79	205
3L	4215465	4215539	FBgn0035513	.	+	50.67	ACGGTAAGT	TCCATGCATTTTCCTCACAGGTT	11.81	9.58	74
3R	4095992	4099865	FBgn0259821	.	+	33.22	CATGTAAGT	TATATTTTAACATATTCTAGATG	8.31	6.99	3873
2R	7019031	7019094	FBgn0263655	.	+	43.75	AAGGTTTGC	CGCCGAACTTTTGCGTATAGGAT	5.42	5.66	63
3L	3148062	3148248	FBgn0035402	.	-	38.5	AGGGTAAGA	GAGAAAAGAGCTGCCTACAGGAT	9.21	-5.24	186
X	17260332	17262639	FBgn0262111	.	+	36.96	GAGGTAAAA	TATTCCTTTCCATCCTGCAGAAC	7.3	9.83	2307
3R	16150183	16150291	FBgn0038402	.	-	33.03	TGGGTACAC	TGTATTTTTGCGCTTTGCAGTAG	0.45	6.22	108
4	972139	972608	FBgn0039932	.	-	24.68	GTGGTTTGT	ATTGAAAATATTTTCAGCAGCTT	2.7	0.35	469
3R	20750355	20752345	FBgn0259222	.	+	36.06	GCGGTAAGT	TCTCAATTGTCTTTTTGCAGAAG	11.37	9.07	1990
2R	23047706	23047826	FBgn0003900	.	+	27.27	AAGGTAATA	TCTGTTTAACCAACTTACAGATA	8.49	7.41	120
X	16498897	16500506	FBgn0264255	.	-	40.5	AAGGTAAGC	CCATATGTAACCATGTCCAGTAC	10.22	2.38	1609
X	7942445	7942508	FBgn0027280	.	-	26.56	CCGGTAAGT	ATTTACTAATTATTCTTCAGAGT	10.91	6.63	63
3R	7864678	7864795	FBgn0037525	.	-	31.36	TAGGTAAAT	TTTTTTTCCATTCCTGCTAGACC	6.62	8.76	117
3L	21915010	21915113	FBgn0262737	.	+	47.12	GAGGTATGT	CGTTTCAGTGGTGCTCGCAGTTC	9.81	3.06	103
3R	10165776	10166123	FBgn0040238	.	-	31.61	AGAGTGAGT	AATAATGCAACTTCTTTCAGAAC	7.36	6.51	347
2L	4527230	4527295	FBgn0053196	.	-	27.27	AAAGTATGT	TATATTATACTCCCAATTAGGGC	6.93	5.9	65
2R	6936196	6938384	FBgn0053558	.	-	43.9	GAGGTAAGT	TCGTATTCCTTCGATTGCAGGCG	11.08	8.02	2188
2R	18631079	18631132	FBgn0034368	.	-	25.93	CACGTAAGT	CACATATATCAATTTTCCAGCTT	10.16	5.53	53
3R	23355786	23355980	FBgn0016119	.	-	31.79	AAGGTGAAA	CAAGGATCTATCAATTCCAGATG	4.51	5.4	194
2L	14197868	14217026	FBgn0016930	.	-	39.89	AAGGTGAGT	ACCTCTTTACCTCGTTGCAGTTG	10.47	8.41	19158
X	11954282	11962019	FBgn0263111	.	-	34.44	GGGGTAATT	TGGCCAATAATATTTTACAGTCG	5.8	4.01	7737
3L	21920988	21921053	FBgn0262737	.	+	54.55	CAGGTGAGT	TAATCTAGGCTCTGCCCCAGCAG	10.67	-2.17	65
2L	7107552	7132723	FBgn0085407	.	-	39.1	GATGTGAGT	CTGTTTTTTTTTCTTTCCAGGAT	7.77	12.76	25171
2R	22345294	22346647	FBgn0034720	.	-	41.43	AGAGTACGT	ACGTTTTAAAACCCTTGCAGAAA	6.58	7.38	1353
3L	16354079	16354137	FBgn0011693	.	-	35.59	GCGGTTGGT	AAGCGAGTGCTTCCTAGAAGGTG	3.73	-2.13	58
2R	18825681	18826018	FBgn0034396	.	-	38.17	TCAGTAAGT	TCATCAAATTCTCGTTGCAGTTC	9.14	7.52	337
3R	31857972	31864596	FBgn0011224	.	-	43.94	TTGGTACGT	TCAACTGCTCCAATCCGCAGGTG	8.11	9.74	6624
3R	15332829	15333012	FBgn0013269	.	-	56.52	GGGGTAAGT	CCAACTGTGTCCTCTTCCAGGTT	9.65	10.83	183
2R	6706199	6707644	FBgn0033095	.	-	35.48	AACGTAATG	AACCTCTGTCCCTCTTGCAGCGT	2.3	10.72	1445
2R	17510079	17510145	FBgn0085222	.	+	35.82	GGGGTAAGT	TTTCATATATGTGCACTCAGCGC	9.65	5.66	66
2L	2290643	2290703	FBgn0028570	.	-	36.07	CATGTATGG	ATCGAAATTTCTCTAATAAGGTA	3.93	4.36	60
3R	7901896	7902006	FBgn0037529	.	-	30.63	CATGTGAGT	TTTTCCTTTTTAATTACCAGGAC	7.83	10.09	110
2L	6359572	6359909	FBgn0266003	.	-	33.43	GATGTACGT	TAAAATGTTTATTTTAAAAGGAA	6.45	5.62	337
3R	11792022	11792083	FBgn0025802	.	-	22.58	TGGGTAAGC	ATTTAATTTTACATTTATAGGAG	8.84	7.22	61
3R	7686624	7690691	FBgn0051146	.	+	41.05	CACGTAAGT	ATATACATTTTCACTTACAGCTA	10.16	9.48	4067
X	19623549	19623614	FBgn0031044	.	+	46.97	AGAGTAAGC	GGCGTTAATCCCTGTTTCAGTTG	6.31	6.58	65
3L	4095294	4095635	FBgn0035497	.	-	32.75	GAGGTGAGG	TATGCATACACATTTTTCAGGCG	8.41	6.61	341
3R	16313036	16313105	FBgn0040271	.	-	21.43	CATGTAAAT	AAGTGTATCATTTGTTTCAGCTT	2.07	5.17	69
3R	25600211	25600269	FBgn0011666	.	+	37.29	CAGGTGAGT	CTGATTAATCCCCATTATAGATA	10.67	6.28	58
3R	23197836	23197899	FBgn0262975	.	-	35.94	GATGTAAGT	ACTTCTTCTCAACCACCTAGTTA	9.11	5	63
2R	16516534	16517018	FBgn0011260	.	+	36.29	CTTGTAAAT	CAAGTTAAATGTGTTAACAGTTA	-0.73	3.11	484
X	5224476	5224686	FBgn0266098	.	+	34.6	GATGTGAGT	CATTTTTCAATCTTTTTCAGCCC	7.77	9.13	210
3L	15813354	15813418	FBgn0261722	.	-	27.69	TGCGTGAGT	GATTATGTTTTCCATTTCAGCAT	7.55	9.52	64
X	15892441	15892827	FBgn0003392	.	+	38.5	CGTGTAAAT	GCAGCAATTGTATTTTGCAGAGG	-0.16	4.54	386
3L	14231113	14231176	FBgn0013718	.	+	26.56	GAAGTATGT	GCACATTTTTTCTTTACTAGCCC	6.97	5.96	63
3L	11737709	11737784	FBgn0036202	.	-	50	CCAGTAAGT	CCATTTCCATTTCCCTACAGAGC	9.09	9.91	75
2R	19982704	19982905	FBgn0034479	.	+	33.17	TCGGTGAGT	TAGAATTTTTCAATTCCCAGGTA	11.11	6.51	201
2L	4525928	4526223	FBgn0053196	.	-	36.49	AGAGTGAGT	TATTTTCATGACCATGACAGTCG	7.36	2.61	295
2L	15128589	15128642	FBgn0265917	.	+	22.22	AGCGTAAGT	TTTCTAAATTTTAATTTTAGTTT	10.07	7.74	53
2R	16326431	16326492	FBgn0262511	.	-	48.39	TTTGTGTGT	TAATCTCGAATCCATTGCAGGGT	-1.62	5.29	61
3R	30509574	30509630	FBgn0054041	.	+	24.56	TAAGTATAT	ATGGAAATTATTTGCAACAGGCA	-1.83	2.5	56
2L	10846905	10846963	FBgn0069354	.	-	35.59	AAAGTAGAC	CATACCACCTATTCATACAGCCC	-1.55	5.35	58
X	6223512	6223584	FBgn0003514	.	-	38.36	GATGTATGT	TTTTCCATTTACATTCACAGGTG	6.31	10.11	72
2R	6027529	6027590	FBgn0033052	.	-	30.65	GAAGTATGT	GAAAAGACTATTTCCTTCAGCTC	6.97	1.99	61
2R	23596998	23597059	FBgn0015903	.	+	37.1	CGGGTAAGT	CAATCATCGAATGCTTGCAGAAA	10.75	3.74	61
2L	7386649	7387974	FBgn0031904	.	-	36.12	GTGGTAAGT	TTGTTTTGTTTCGAAAATAGGAA	10.36	6.9	1325
2L	1334760	1334818	FBgn0031331	.	+	22.03	ACGGTAGTA	ATCCTTATCAATTTATTTAGTTA	2.52	3.82	58
2R	17528106	17528312	FBgn0263197	.	-	41.06	CAGGTATGA	ACGCTCTGGTGCACTTTCAGGTC	9.46	8.65	206
4	1120048	1120105	FBgn0039928	.	-	27.59	ACGGTGCGT	AATGTTATCGGTATTTTCAGTCT	10.25	4.85	57
X	5224041	5224140	FBgn0266098	.	+	41	CTGGTGAGT	TAACTCCTTCTTATTTCCAGCTT	10.1	6.92	99
3R	24040821	24040878	FBgn0039141	.	+	41.38	CGGGTGAGT	CCAATCTTCTTCCTTTTTAGGGC	9.89	12.04	57
X	15962656	15962763	FBgn0259110	.	-	36.11	AGAGTAAGT	AGGTGATTCCTTTCCCACAGGAA	9.35	8.94	107
2R	7326365	7329288	FBgn0033159	.	-	37.59	GAGGTATTT	ACCCCCTAAAACCCCGAAAGGCA	7.63	0.37	2923
X	16521814	16522064	FBgn0264255	.	-	29.48	CATGTAAGT	TTCATTTTCTTCTCTTGCAGGCC	8.31	12.34	250
3R	9266530	9266595	FBgn0010803	.	-	34.85	TAAGTAAGA	GACATGTTGACACGTTGCAGAAC	5.17	3.69	65
3R	15978223	15978286	FBgn0022787	.	+	28.12	ATGGTGGGT	ATTTTTCATATATATTTCAGCTG	6.18	7.79	63
2L	12241781	12271590	FBgn0000114	.	+	37.56	TAGGTGAGT	CTCCTTCCAATCTCTTCCAGTGC	8.83	9.83	29809
2L	3872948	3873018	FBgn0000256	.	-	40.85	ATTGTAAGC	TTTTTTTTACACATTTTCAGAAT	5.06	9.35	70
X	20176391	20177818	FBgn0067861	.	-	42.16	AAGGTACTA	TGCATTTGATGCCCAAGGAGACG	7.52	-16.13	1427
2L	21717494	21717560	FBgn0051619	.	+	34.33	CTGGTTAGT	CGTTTATATCGCTTTTTCAGAAC	6.32	9.52	66
2R	19174122	19174338	FBgn0034420	.	+	39.63	CGGGTGAGT	CGTCTCTTGATCCCGCCCAGAAT	9.89	4.95	216
3L	3054251	3054316	FBgn0035392	.	+	34.85	GGGGTATGT	CCCCATCTTATCTTTGACAGCCC	7.48	7.15	65
3R	6566878	6592883	FBgn0053202	.	-	41.88	TAGGTGAGT	TGCCTTTTGTTTCATTTCAGATA	8.83	11.57	26005
2L	15267934	15267995	FBgn0261268	.	-	27.42	GGAGTGAGT	TGTGTATTACTTTTCCACAGATG	6.05	10.36	61
3L	3120401	3120458	FBgn0026189	.	-	34.48	TGCGTGAGT	CCAATATTTGTTCACCACAGCGT	7.55	6.58	57
3L	5757122	5757175	FBgn0016756	.	+	46.3	AAGGTAGAA	TTCAGATCTTTTCATCTCAGATG	6.33	6.15	53
X	16498657	16498715	FBgn0264255	.	-	44.07	TAGGTGAGT	GTAACATGATTTCCTTCCAGGCT	8.83	6.66	58
3R	9697965	9698317	FBgn0051352	.	-	35.13	ATGGTAAGT	ATTTTTTCGTTCGTTTTCAGTAC	11.01	9.6	352
3L	1723934	1723991	FBgn0027594	.	-	31.03	ACTGTAAGC	ATGAATACTTTTACCTTTAGATA	4.95	7.32	57
2L	3800822	3800879	FBgn0031571	.	+	29.31	AGGGTAAAA	TAGCAACTGTCATCTTTCAGGTT	4.51	8.87	57
3R	13002710	13002770	FBgn0038108	.	+	24.59	AATGTAAGT	GAGATTATGTTTCATTGCAGAAA	8.62	7.06	60
2R	21395046	21399174	FBgn0010415	.	-	42.17	ACAGTAAGC	CTTCTCTTTCTCCGGAACAGCGG	5.94	7.86	4128
2R	5643536	5643591	FBgn0033028	.	-	26.79	CAGGTAAAT	TTAATATTATTGTTTTATAGCTA	8.76	8.33	55
3L	2093948	2094007	FBgn0086906	.	-	28.33	CATGTAAGT	CTAGGTAATCGTTATTTCAGGGC	8.31	4.45	59
2R	7348976	7357788	FBgn0033159	.	-	45.68	TAGGTTAGT	ACAACACGTTCTCGTTCCAGATG	5.5	9.62	8812
2R	9179226	9179748	FBgn0002567	.	-	39.96	CCGGTAAGG	CATCCAATCCTTGCTTGCAGGCC	10.19	8.98	522
3L	16866947	16883918	FBgn0261565	.	+	40.14	AAGGTGAGT	TTTTTTTTGCTCTTTTTCAGGGT	10.47	13.02	16971
2R	23758152	23758475	FBgn0034903	.	-	41.05	TCTGTGAGT	GTCCCATGCTCGTTTCTCAGGTT	7	9.23	323
2R	19165529	19170617	FBgn0034420	.	+	41.44	CGTGTGAGT	AAAAGACTCTATTCCCGCAGAAC	7.42	6.22	5088
X	15976561	15976631	FBgn0030715	.	+	19.72	GCCGTATGT	ATTAAACTCATCTCTTTCAGATT	6.35	8.56	70
3L	3229193	3229252	FBgn0035424	.	+	38.33	AGGGTGTGT	ACAATTTTCACCCGCTACAGGTG	4.51	6.94	59
4	1196263	1196319	FBgn0039924	.	-	26.32	ACTGTATGT	CTAATTTGAAATATTTCCAGATT	5.19	4.88	56
2R	16114867	16115353	FBgn0034075	.	+	35.73	GAGGTATGT	AACTAATATCCACCCCAAAGAAC	9.81	1.23	486
2R	4692247	4692295	FBgn0026401	.	-	20.41	GATGTAAGT	ATTTTCTAATTTAATTTTAGTTT	9.11	7.36	48
3L	9591348	9592085	FBgn0261555	.	+	31.3	CTGGTGAGT	ATACCCTCCGCTTCCAATAGTGC	10.1	6.34	737
3L	23093879	23094683	FBgn0024733	.	-	32.8	AAGGCAAGT	TTTCTTAAATATATTTTTAGATC	3.24	7.71	804
3R	23257781	23257840	FBgn0039067	.	-	31.67	GTGGTAAGT	TCAAATATTCAAACCCGTAGAGC	10.36	5.3	59
3L	25120819	25120877	FBgn0260008	.	+	23.73	AATGTAATT	TGTTTTTGAATTCTGACTAGTTT	1.5	4.8	58
2L	9242930	9242992	FBgn0041092	.	+	25.4	CGAGTGAGT	TATTGTGTCTTATATTTTAGCTG	8.49	9.3	62
3R	6212240	6212388	FBgn0037410	.	+	44.3	ACGGTAAGC	ATGTTTCCGCTTCCTTGCAGCTT	9.89	10.41	148
X	10499658	10510335	FBgn0085443	.	-	40.93	GGGGTGAGT	CATTTTATTTTTAATTGCAGACC	7.93	9.08	10677
2R	10819104	10819291	FBgn0086898	.	-	19.15	ACGGTAATT	AATAATGAATATTTTCGCAGACA	7.31	4.75	187
3R	17744301	17744978	FBgn0038541	.	+	37.32	GCGGTAAGC	CTATTATGTCCTTCCAACAGTAC	8.99	8.96	677
X	16486906	16488986	FBgn0264255	.	-	37.67	CAGGTACTT	TAATGCCAAACCATCGACAGATC	8.17	3.49	2080
X	13034169	13034239	FBgn0265597	.	+	29.58	TCGGTGAGT	TTATACACCTGTACTTCCAGTTA	11.11	5.95	70
3R	27630897	27630954	FBgn0039530	.	+	22.41	ATGGTAAAT	AATATAAATTCCTTTGGCAGATT	6.41	6.62	57
3R	18177049	18178605	FBgn0042693	.	+	41.81	GAGGTGAGA	CTATGCTCTTACCATTTCAGTAA	7.66	8.34	1556
3R	16514177	16550206	FBgn0259244	.	+	42.9	CAGGTAATA	TTCGAAACTTTCCATTGCAGGTC	8.55	8.44	36029
X	15883368	15883432	FBgn0260938	.	-	40	AAGGTGAGT	TATCTTAACTCGTTGCCCAGAAG	10.47	2.93	64
3R	31180819	31181033	FBgn0051004	.	-	36.74	TACGTAAGT	CCAACTTTAAACCCGTGCAGGTG	9.27	6.12	214
X	13259425	13259502	FBgn0000346	.	+	35.9	CAAGTATGT	CCCACTTGCATCGCTTGCAGATA	7.44	9.3	77
3L	10896410	10896468	FBgn0036111	.	-	38.98	GAGGTAAGT	ATCTCTGTGCCGCCATTCAGAAC	11.08	7.51	58
X	4141955	4142049	FBgn0000635	.	-	42.11	CCGGTAAGT	TTCATTCTTCTGTTGTGCAGGGC	10.91	7.72	94
3L	21725496	21725554	FBgn0037120	.	-	40.68	AGGGTAAGT	TATGTTTCTACTTCCATCAGATC	10.45	7.95	58
2R	8994039	8994103	FBgn0265011	.	-	50.77	CAGGTGAGT	CCGACTCCGTTCTCTGGCAGGTT	10.67	8.72	64
X	16481500	16486379	FBgn0264255	.	-	37.46	CAGGTGAGA	ACCTCTTCGAACTGGAACAGGCA	9.22	4.44	4879
3R	10292055	10292115	FBgn0262617	.	+	16.39	AAGGTAAGA	TAAAAATGTACCTTCTATAGATT	10.57	6.62	60
3L	12027162	12028695	FBgn0041096	.	-	37.68	AAGGTGAGT	TTGTATTGCCAACCCCACAGATG	10.47	7.02	1533
2R	20659716	20659780	FBgn0034540	.	+	32.31	CCGGTAATT	CATAATTTGATTCCTTGCAGATC	6.28	9.95	64
2L	12393859	12395899	FBgn0262475	.	+	30.52	TGTGTAAGT	TGGATTGTCCAATATTTTAGGGC	7.65	7.57	2040
2R	22658276	22658922	FBgn0034759	.	+	38.79	CATGTGAGT	TTTCCACTCTATCCACACAGCTG	7.83	8.83	646
3R	13691299	13691634	FBgn0024555	.	+	30.36	AAGGTAAGT	ATTTTCGTTACCATAAACAGGGT	11	5.89	335
3R	23044905	23044972	FBgn0039043	.	-	39.71	CAGGTGAGA	TTGTTGTCGCCTTGCTTTAGACT	9.22	7.17	67
3L	573991	574057	FBgn0035142	.	+	35.82	CAGGTGAGA	ACATGTTACTGTTTTCCCAGGTG	9.22	7.71	66
2R	16116537	16116592	FBgn0034075	.	+	35.71	AAGGTGAGG	ACTAACCTGATTTGCTTTAGAAC	9.16	6.66	55
X	11236821	11246746	FBgn0265595	.	-	40.87	ATGGTAAGG	CTGTCCGTTAAAACTTGCAGATT	9.33	7.19	9925
3R	21377077	21377287	FBgn0002781	.	-	44.08	GAGGTGAGT	TTGCACTTTTTCGCCTGCAGCCA	10.03	9.35	210
3L	8787721	8788938	FBgn0266084	.	+	41.71	CAGGTAAGA	ATAAACTTTTTCCTTTACAGATC	10.77	11.83	1217
3R	5460766	5460849	FBgn0037327	.	-	20.24	CATGTAAGT	CTTTATTGTAAAATTTCCAGTCC	8.31	4.55	83
3R	16000060	16000612	FBgn0003507	.	+	36.17	CAAGTAAGT	TTCTATGTCAATCTTTGAAGCAT	10.08	5.67	552
3L	14753967	14754084	FBgn0260233	.	-	27.12	CACGTAAGT	ATGCATTTCTACTTGTGCAGCTA	10.16	6.03	117
3R	28901023	28919491	FBgn0265998	.	+	48.26	AAGGTAAAA	GATTCGATCGAACCGAACAGACA	8.38	0.54	18468
2L	7698993	7699054	FBgn0041182	.	-	30.65	TCGGTATGA	TTAGCTTTTTGCCTTTATAGATT	7.72	8.64	61
3L	13446884	13447273	FBgn0036365	.	+	34.62	CAGGTAATG	ATATCTGTACGCTCTTCCAGCCA	9.43	7.58	389
2R	19217042	19217756	FBgn0263395	.	+	41.4	GAGGTGAGT	TTTTTTTTTTCATTTTTCAGTCT	10.03	10.41	714
2R	15773254	15773815	FBgn0265991	.	-	35.77	AAGGTAAGG	TGTGCTGTGTACATATGTAGGTC	10.51	6.91	561
X	6139718	6145264	FBgn0264386	.	-	45.21	TCCATATCC	TCCATTTTGGCCACCTTCACATG	-13.06	-0.77	5546
2R	22094044	22094523	FBgn0034693	.	-	55.21	TTGGTGAGT	TCCGAATCCTCTCCAATCAGATG	9.27	6.05	479
2L	19908868	19908938	FBgn0263873	.	+	25.35	CAGGTAAGA	AAAAATGTATCTAATTCCAGCCT	10.77	3.79	70
3R	29481757	29481867	FBgn0004369	.	+	28.83	CCTGTAAGT	GAACAACTTGTAAATCACAGATG	7.52	3.36	110
X	10772627	10772890	FBgn0030234	.	+	42.8	ACAGTTAAC	GTGACAAAAATCGCGACAAGTGT	-12.45	-4.55	263
2L	4459430	4459483	FBgn0053002	.	-	40.74	TGAGTAAGG	ATCAATTCAATCCCATTTAGCCA	5.02	3.07	53
2L	7649084	7649303	FBgn0264087	.	-	28.18	CAGGTCAGT	ATATGTAATCTTCTTTGCAGATT	8.94	9.24	219
2R	19160903	19160973	FBgn0000578	.	+	18.31	AAGGTAAAA	CGTTTATTTTTTATTTTTAGGTC	8.38	11.61	70
2L	12719241	12722354	FBgn0032456	.	+	40.98	GAGGTAATT	ATTTCCTTGCCGCTTTACAGTTA	8.88	8.12	3113
2R	11330192	11330258	FBgn0003382	.	+	40.3	ACGGTAAGC	GAAAATCCACCAATCCATAGATG	9.89	4.26	66
X	1375756	1375869	FBgn0023169	.	+	54.39	AACGTGAGT	GCCCATCCGCAGCGGAGCAGTGG	9.54	-7.92	113
X	6817946	6818005	FBgn0086693	.	+	51.67	CAAGTGAGT	ACGTTTTCCTTGGGCGCCAGAGT	9.1	3.94	59
2R	9179226	9186115	FBgn0002567	.	-	48.08	AAAGTAAGT	CATCCAATCCTTGCTTGCAGGCC	9.72	8.98	6889
X	16471485	16473581	FBgn0264255	.	-	35.53	AGGGTAAGA	GACTTCTTTTACCATTCCAGTGG	9.21	7.64	2096
X	11948837	11949051	FBgn0263111	.	-	26.51	CGCGTATGT	CATATTCATCTAACCATCAGCTG	6.14	2.91	214
2R	6077374	6077422	FBgn0033060	.	+	28.57	TGCGTAAGT	ATCTAACCATACTTTTGTAGTCT	9.73	3.89	48
3L	621465	621633	FBgn0263042	.	-	31.95	AAGGTAAGC	CCACACTTCTTTCTTTCTAGCAG	10.22	7.58	168
2R	13581679	13581748	FBgn0266489	.	-	35.71	GTGGTAAGT	ATGTCTTGCGTAATCCGCAGTAC	10.36	6.91	69
2R	7320765	7321582	FBgn0033159	.	-	40.95	AAGGTAAGA	ATTCATCTCTTTCCGTGCAGAAA	10.57	8.88	817
3R	22613897	22613960	FBgn0051159	.	+	32.81	CAGGTGAGT	TGTCAATGAATCTGTTTCAGGCA	10.67	7.44	63
3R	7920599	7920666	FBgn0002542	.	+	36.76	TAGGTAAGT	TCACTTAACATGCAATACAGGCC	9.66	3.65	67
X	14691891	14691976	FBgn0015774	.	-	25.58	ATGGTGAGT	CTGTCGAATTTTACTTTTAGCAA	10.13	6.49	85
4	1038435	1040012	FBgn0264607	.	-	33.4	CAGGTATGT	CCTTTTTACCAACAAAGCAGCTA	9.8	0.46	1577
3R	4960974	4961311	FBgn0250839	.	-	46.15	AAAGTAAGC	TTACTTGTACTTTCATGCAGACG	7.31	8.59	337
2L	16174197	16174415	FBgn0001991	.	+	34.7	AGGGTAAGC	TATGCCATACATTTTTCCAGGGC	9.04	6.91	218
2R	7790499	7790556	FBgn0033222	.	+	51.72	GGGGTACTG	TAATACCAGTTTCCCCGCAGAAT	2.74	5.3	57
3R	25311570	25311639	FBgn0051087	.	-	31.43	CCGGTAGGT	CTCTAACTTCTTATCTGCAGGCC	9.39	8.57	69
2R	19410517	19410589	FBgn0263391	.	-	28.77	GTCGTAAGT	TGTTTTTAACTGCCTTGCAGACT	9.9	8.97	72
X	16505817	16505970	FBgn0264255	.	-	35.71	GGGGTAAGT	GCGATCCCATTCGATACTAGGCA	9.65	4.82	153
2R	7648511	7648582	FBgn0263077	.	+	43.06	GCGGTGAGT	TGTGAATCTCTAATCTTTAGCTA	10.49	4.82	71
3L	9824641	9830633	FBgn0264489	.	+	47.19	GTGGTAAGA	CTCTACTCTCTTTGATTCAGGCT	8.24	7.89	5992
3R	17104392	17104456	FBgn0014141	.	-	40	CAGGTAAGG	CGTAAGTCCATTGACTCTAGCGA	11.08	0.72	64
3R	7761275	7762006	FBgn0037515	.	+	29.1	GAAGTAAGT	TCTTTAATTGTTATGTGTAGGTT	9.82	7.55	731
3R	7218339	7218580	FBgn0037486	.	-	27.27	TCTGTAAGT	TTTTACTGCTCTCCAATCAGATG	7.96	9.43	241
2L	6291186	6291244	FBgn0053531	.	+	30.51	AAGGTACGA	AAATTGTAACACTTTGTCAGGTT	9.78	2.79	58
2R	9081506	9081569	FBgn0025709	.	+	40.62	ATCGTACGT	GTTCACTGTCATCCTTGTAGACA	8.34	7.56	63
3L	9419272	9419896	FBgn0035989	.	-	45.28	AAGGTAATT	TTCTCATTTACCAATTTCAGAGC	8.83	7.73	624
3L	16214362	16217114	FBgn0036577	.	-	37.23	TGGGTATGT	TTTTTCTCTCTCTCTTGCAGTTA	7.43	13.42	2752
X	348239	348646	FBgn0024989	.	+	25.25	GACGTAAGT	TAAAACGATAAAATTTTTAGCTC	10.93	2.27	407
3L	25109910	25109963	FBgn0040022	.	+	29.63	AAGGTATGA	AATGTATCTATGTATTGTAGATC	9.11	7.34	53
2R	15877541	15879060	FBgn0264089	.	-	43.82	GCTGTAAGT	CAATTTTTATGCCCTCGCAGGAA	8.56	8.23	1519
3L	7051723	7051976	FBgn0260660	.	+	34.65	CAGGTCTGT	CACTTTGTTTGATTTCACAGTCA	6.84	7.63	253
2L	22925108	22925159	FBgn0002566	.	+	26.92	AAGGTGTGA	TAAAAAACGTACATATTTAGTTT	4.59	1.97	51
X	19529602	19529673	FBgn0261573	.	+	50	TTGGTGCGT	TCTCTTCTCCTCCTCCACAGCCC	6.18	11.25	71
X	17857651	17858051	FBgn0030876	.	+	34.16	AAGGTGGGT	ATTTACCTCTTTCACCGCAGAAC	8.23	9.93	400
3R	12670827	12670946	FBgn0038073	.	+	20.83	CAGGTGAGT	TTTATATATCAAATTTATAGCTC	10.67	5.32	119
3L	8379986	8385728	FBgn0001253	.	+	42.73	GACGTAAGT	TCTTTATCCCCCATCCGCAGCTG	10.93	9.41	5742
X	5250575	5250728	FBgn0266098	.	+	34.42	GAAGTAAGT	CACTTCTAACTCTAATATAGATA	9.82	4.94	153
2R	17776097	17776157	FBgn0250851	.	-	26.23	TTGGTAAGC	TTCACTTTGAATGCAACCAGACG	8.72	3.13	60
X	15052369	15052427	FBgn0030600	.	-	35.59	TACGTAAGT	GATGGCTCTTATTATTATAGTGC	9.27	5.46	58
2R	22113666	22113730	FBgn0050280	.	+	33.85	GAGGTAAGT	ATAAACAAAACCCTCGACAGACG	11.08	1.3	64
3R	6490382	6490522	FBgn0037448	.	+	31.21	GATGTAAGT	ATGTTTCCTTTTCCCTTAAGGAC	9.11	9.28	140
X	15325201	15325274	FBgn0004924	.	+	31.08	AAGGTGCGT	TTTATTGGCCAACGCAATAGGTC	9.49	1.43	73
X	19524164	19528634	FBgn0261573	.	+	43.39	AAGGTAATT	TGCACCCTGACCCATTTCAGATA	8.83	7.87	4470
2R	21019860	21020086	FBgn0050296	.	+	29.96	TAAGTATGT	TGAATCCATTGTGGTCGCAGGTC	4.58	6.18	226
2L	2782840	2783040	FBgn0004242	.	-	38.81	CAGGTGAGT	CTCGATCTCATCGTTGACAGACT	10.67	4	200
X	19504538	19506485	FBgn0027621	.	+	38.66	CAGGTAAAC	ACGAAAACAACAAACAGCAGCAG	7.82	-6.7	1947
X	13595539	13596375	FBgn0004169	.	-	34.05	GTGGTAATT	CCACATGAAACAAAAAATAGTTG	5.8	-2.79	836
2L	10276113	10276391	FBgn0260749	.	-	25.81	AGGGTAAGA	TCATTATTAATACTTTGCAGTCA	9.21	5.99	278
3R	27258209	27258272	FBgn0010328	.	-	37.5	TGGGTATGT	ATTGGAATCTCTTCCTTCAGGCA	7.43	6.62	63
2L	575091	575143	FBgn0031268	.	+	39.62	ATTGTGGGT	ACTAATCGGAATTGTTACAGAGT	0.62	3.03	52
2R	22171986	22172081	FBgn0000008	.	+	26.04	AGGGTGAGA	ACACTTATTACAAATTATAGGTA	6.65	4.38	95
3R	9081023	9213759	FBgn0003165	.	-	39.35	CAGGTGAGT	CTTTTCTTTTCTTCCCGCAGCAA	10.67	11.99	132736
3R	13681405	13681464	FBgn0038168	.	-	23.33	CAGGTAATT	AAATTCATAATCTCCATCAGGAT	8.55	4.72	59
2R	19290226	19290385	FBgn0013954	.	+	46.88	ATGGTGAGT	TTTGCATTCCCCGCCCGCAGGCA	10.13	10.52	159
2L	9428396	9428449	FBgn0262036	.	+	22.22	CGGGTAAGT	ACGAAAACTTTAATTCTTAGGCA	10.75	5.01	53
X	14047398	14047454	FBgn0053247	.	-	29.82	CTCGTAAGT	GTCACAGTAAAATCTTGTAGCCA	9.63	0.78	56
3L	16986721	16990501	FBgn0261547	.	+	38.64	AATGTGAAT	ATCACTGAATCCGTTGACAGGCT	-0.44	4.75	3780
X	7378395	7378487	FBgn0029948	.	+	26.88	AAGGTAAGT	GTTAATATATTTCATTTTAGATT	11	7.45	92
X	14801423	14818600	FBgn0003301	.	-	37.94	TTGGTAAGA	ATACGTTGCTTCTCTTGCAGCCC	8.85	8.8	17177
3L	16418542	16418603	FBgn0027080	.	-	29.03	TGGGTGAGT	TTATATATCTACATTTATAGTTC	8.73	6.08	61
2R	5121653	5121736	FBgn0026238	.	-	28.57	TATGTACGT	TTAATTTTCTTTCTTTTAAGGTA	3.41	11.48	83
3R	30387551	30387774	FBgn0015222	.	-	39.29	AAGGTACTG	TTCTGTGATTTTGTGTAAAGACT	8.56	2.71	223
X	16295119	16295222	FBgn0030734	.	-	33.65	AAGGTGAGT	CAATCGAATTTCTCTTACAGATT	10.47	8.62	103
3L	17541404	17542199	FBgn0259174	.	+	41.96	GCGGTAAGT	AATCCCCTGTATATACGTAGGAC	11.37	5.59	795
X	1390058	1390275	FBgn0052813	.	+	43.12	AAGGTGGGC	TATTTTCCTCACACTTGCAGATG	7.93	10.09	217
2R	24025368	24025431	FBgn0022708	.	+	40.62	GATGTAAGT	CAGACCTTGTGTACTTGCAGGTC	9.11	8.06	63
3R	28083091	28083229	FBgn0085391	.	+	25.18	GCGGTAAGC	TTCTTCCATTTCTACGACAGCTT	8.99	6.3	138
3R	17729369	17729456	FBgn0016650	.	+	43.18	TGTGTGAGT	ATCGTCCTTTGGCTTGGCAGGGC	5.84	7.61	87
3R	9372934	9372989	FBgn0000723	.	-	21.43	ATGGTAAGC	TGTAATCTCTGTTTTTGTAGCCG	9.26	7.38	55
X	16509705	16513714	FBgn0264255	.	-	38.18	TGAGTAAGT	GAAATTCAATTCGTTTTTAGGGT	8.82	8.05	4009
3L	252051	252111	FBgn0024806	.	-	32.79	TCGGTACAT	AATTTTTGTCTATCCAACAGATC	4.33	7.99	60
2R	14762797	14762918	FBgn0020767	.	-	33.61	ACAGTAAGT	ATCCATCGCTTACCTTGCAGAGA	9.49	7.37	121
X	19835567	19835643	FBgn0261811	.	-	44.16	TGGGTGAGT	ACTGATCGCTCTTCCCACAGAAC	8.73	10.4	76
2L	8384896	8384996	FBgn0032036	.	+	38.61	CAGGTAGAG	TAATTATGTTTTTGTTTCAGTTT	7.1	9.2	100
X	4953622	4954134	FBgn0004368	.	+	31.58	AAGGTGAGT	AGTGACTAAAATTTACTTAGAGC	10.47	1.87	512
3L	5706574	5716096	FBgn0085447	.	+	44.14	TCGGTAAGT	TATGTCCTTTCGCCCCGCAGGAT	11.78	12.67	9522
3L	10274098	10274169	FBgn0036080	.	+	20.83	TAGGTAATT	ATATATTTGCGTTTATGCAGAAT	7.27	6.96	71
2R	6754982	6755044	FBgn0027066	.	+	34.92	TCTGTAAGT	ACCTGCTATTATATTTCTAGTTG	7.96	6.93	62
3R	25043823	25043880	FBgn0259178	.	-	32.76	AAGGTGACT	AGTTAATATACACTGAATAGGTT	6.64	1.62	57
2L	21915199	21915257	FBgn0051600	.	-	35.59	GGGGTAAGT	GACAACTTTTCTACACTTAGCTT	9.65	4.39	58
2L	8317355	8317633	FBgn0262598	.	-	34.77	CAGGTATTG	TGATTTTATGATTATCACAGATG	8.35	5.59	278
3R	27967202	27967268	FBgn0003890	.	-	40.3	CAGGTTAGC	CCATTGGTTTCCTCCTTTAGGAG	4.9	9.83	66
3R	8942071	8942677	FBgn0037643	.	+	32.29	AAAGTAGAT	CTTTAATCACTGCACCTTAGGGG	0.25	3.99	606
2L	10288500	10288563	FBgn0032208	.	-	29.69	GAGGTATAA	CTTTAACGATATTGTTGCAGGAT	5.96	6.66	63
3L	19877267	19877322	FBgn0036913	.	+	37.5	CCGGTAAGC	CTACACTTTTGAACTTTCAGCTC	8.8	7.06	55
4	478869	480034	FBgn0039908	.	-	32.42	TACGTAAGT	TATTCTCTCCATTTTAAAAGATA	9.27	5.44	1165
2R	11217481	11217546	FBgn0033582	.	-	30.3	CTGGTACTG	GTTTTGTATTCGTTTTTCAGGAA	4.41	10.24	65
3R	5762621	5762704	FBgn0027608	.	-	45.24	CAGGTGAGT	GTGATTTTCTTGTGATTTAGGGC	10.67	9.24	83
2R	23674343	23674413	FBgn0266377	.	+	50.7	AAGGTAAGC	TGGCTTTGACTCGCCCTTAGGCC	10.22	7.44	70
2L	108810	110405	FBgn0005278	.	+	44.99	CAGGTGAGT	GCTTACCTTATTTTTTTTAGACA	10.67	6.73	1595
2R	25028485	25028541	FBgn0004055	.	+	29.82	TGGGTAAGT	AACGTCAACCGATTTCGTAGTTA	10.24	1.58	56
X	16477572	16481325	FBgn0264255	.	-	41.16	ATGGTAAGT	TCGAACTATATCGAAACTAGGTA	11.01	3.47	3753
X	19524164	19525178	FBgn0261573	.	+	41.38	AAGGTAATT	TCTGGTTCGTTATTTTTCAGATA	8.83	9.4	1014
2R	16022990	16023065	FBgn0034067	.	+	30.26	GTGGTAAGT	ATGGATACCACTCTTTCTAGAAC	10.36	4.28	75
X	14935273	14935330	FBgn0027601	.	-	46.55	CAAGTGAGT	TACGGCACGTTCTTTTTCAGGTT	9.1	9.04	57
3R	30593421	30593488	FBgn0039790	.	-	44.12	GAGGTATGT	TTTACTATCTCCCTCGACAGATC	9.81	10.67	67
3R	4473189	4478632	FBgn0051523	.	-	37.31	CAGGTGAGT	ATTTTCAATTTTTTTGACAGCGT	10.67	7.35	5443
4	1058156	1058209	FBgn0011642	.	-	14.81	ACGGTAAGT	TTAACGTATATTTTATACAGGTA	11.81	7.2	53
3R	12970249	12970322	FBgn0038098	.	-	33.78	TGGGTATGT	TATATATGCCTGATTTTCAGAAG	7.43	5.56	73
3R	8775115	8775182	FBgn0261015	.	-	30.88	AAGGTTCGA	CCTTATTTTTAATTCCATAGCAC	5.49	7.52	67
X	16488046	16489342	FBgn0264255	.	-	37.47	TTGGTAAGC	AATCAATTCGCTAACTGCAGCTG	8.72	4	1296
3L	2567815	2579454	FBgn0010909	.	-	40.06	AAGGTAAGC	CATCGCTTTTCTATTTACAGGGC	10.22	10.37	11639
2L	3893605	3895612	FBgn0000256	.	-	33.27	CTGGTGGGT	TTTTTAAACTCCCTTCGCAGCAC	6.29	8.3	2007
2L	216574	216631	FBgn0266557	.	-	27.59	CAAGTAAGT	TAACCTTATCTCAACTTTAGTGG	10.08	6.55	57
2L	8655825	8655900	FBgn0011259	.	+	38.16	CAGGTGAGT	TTCATTTTCTCACCGCACAGGAC	10.67	8.16	75
2R	11643927	11643990	FBgn0033639	.	-	29.69	GAGGTAAGT	GAATCATTTGCCTTTTGCAGACC	11.08	8.54	63
2L	16183576	16183629	FBgn0001991	.	+	27.78	AAGGTGAGA	ATCTTTTTATCACAATACAGAAC	8.68	4.96	53
2R	7629113	7630176	FBgn0263077	.	+	33.46	GTGGTAATT	ATTCAATGCGAACTCCGCAGTGC	5.8	3.06	1063
3R	20626594	20626759	FBgn0001169	.	+	30.12	CAGGTAAGC	CTTATTTATTTCTTCCTTAGACT	9.88	8.37	165
X	6084055	6084222	FBgn0026060	.	-	27.38	TAGGTGAGT	AATCATCATTTATGTTGCAGTTC	8.83	6.99	167
2R	21386824	21386914	FBgn0034628	.	+	43.96	TTCGTAAGT	CTGTTTTTCTCTATGACCAGGTG	9.77	9.75	90
3R	13772411	13773934	FBgn0038181	.	+	38.39	ATGGTAAGT	TTCTCTTTAACGATTTTCAGTTG	11.01	6.1	1523
X	12794585	12806897	FBgn0259171	.	-	37.64	CAAGTGAGT	TTTTTTTTTTAATTCTTCAGTAA	9.1	7.52	12312
3L	14187690	14187748	FBgn0036414	.	-	22.03	ACAGTTAAG	TAACTGAACTTTCTTTTCAGAAA	-12.18	8.76	58
2R	20565207	20565277	FBgn0028622	.	-	45.07	ACGGTAGGA	GGTTTTCGATTCCATTTCAGGGC	8.6	8.16	70
3L	18201764	18201823	FBgn0036782	.	+	23.33	GTGGTCGGT	AAAATATATGAAATTCAAAGGTC	0.89	1.98	59
3L	16799955	16800071	FBgn0036663	.	-	33.33	AGTGTAAAA	TTGTACTATTTTTTTTGCAGGCA	-4.27	9.65	116
X	15806322	15819595	FBgn0003345	.	+	39.33	AAAGTAAGT	ATTTTGCATAATGTTTTCAGTTG	9.72	4.14	13273
2L	10965911	10965992	FBgn0053129	.	-	35.37	TTCGTAAGT	ACGTTCCATCTATATTTTAGATT	9.77	9.02	81
3R	5598343	5598943	FBgn0250753	.	-	33.61	CAGGTTTGT	TCACACTTTACCTTTTCCAGGTA	7.44	9.53	600
2L	5198125	5199342	FBgn0261836	.	+	43.68	CAGGTGAGT	TTTCGTTTGCCTCCTTGCAGGAC	10.67	12.17	1217
X	1691013	1691079	FBgn0023531	.	-	50.75	AGGGTATGT	GTGTCTATGTGTTTCCCCAGGTG	8.34	11.56	66
3R	6970671	6998205	FBgn0260642	.	-	40.24	GAGGTAAGT	CGTTTTTCTCTCCATTGCAGTGC	11.08	10.83	27534
X	13713142	13713200	FBgn0265726	.	+	38.98	CGGGTGGGT	CTAACCCCAACCCATTGCAGTTC	6.14	5.55	58
2L	8359845	8360209	FBgn0032026	.	-	29.86	TGGGTGAGT	ATTTGCTGATACTATTGCAGGAC	8.73	8.08	364
3L	4599006	4612858	FBgn0262733	.	-	41.38	AAGGTGAGC	GCTCCCATTTTGGCTCACAGGTG	9.6	8.46	13852
3R	30003011	30003072	FBgn0039734	.	+	40.32	AAGGTATGC	TAAGCTGCGATTTCTTTCAGGGC	9.55	7.31	61
2L	6973685	6973744	FBgn0031879	.	-	33.33	ATGGTGAGT	TTTATTCTAATTCTCAATAGGTC	10.13	9.66	59
2L	16239985	16240045	FBgn0261999	.	+	11.48	TCGGTTTGT	ATATTTTTTGTTTTCTATAGATT	3.55	10.52	60
3R	21167141	21167585	FBgn0260004	.	-	35.28	CTGGTAATT	TCCCTTTCCAATTTTTACAGCCT	5.99	8.76	444
3L	826886	826945	FBgn0035162	.	-	33.33	TAGGTAAGT	ATTCACAATTTCCTTTGCAGATC	9.66	10.32	59
3R	17327367	17331017	FBgn0038498	.	-	45.69	TTGGTAAGT	TTATTCTCCCTGTTTTTCAGAAC	10.47	10.76	3650
2R	10532895	10533117	FBgn0005630	.	-	27.35	ATGGTGAGT	TTGTTCTTATTTTTTTGCAGATG	10.13	11.93	222
3R	24044146	24044196	FBgn0005649	.	-	37.25	TCCGTAAGT	CGTGACCTTGGCTTAAACAGCTT	10.27	5.47	50
X	11970667	11971458	FBgn0263111	.	-	37.12	TATGTAAGT	TCTTGATGCTCTTTCGACAGATA	6.69	7.86	791
3R	29794752	29794806	FBgn0262112	.	+	49.09	GGGGTAAGC	TAACGCAATGATCTCGATAGCCA	7.79	1.48	54
2R	19238435	19238788	FBgn0010434	.	+	40.11	CGTGTAAGT	GATCCAACGACGATCCACAGGGC	8.58	1.69	353
3L	2499624	2499690	FBgn0035348	.	-	35.82	GAGGTGAGT	TCATGTTTATCACCATCTAGGTT	10.03	7.18	66
X	17142708	17142801	FBgn0028581	.	-	38.3	CCAGTAAGT	AATGCTAATATACAATACAGATT	9.09	2.45	93
X	10357814	10358085	FBgn0028331	.	-	35.29	CAGGTGAGT	GATTGTTACTTTCTTCACAGTTC	10.67	7.51	271
2R	16794701	16796235	FBgn0034159	.	-	37.98	GTGGTAATT	AACTTCCACGCTCATTTCAGTTG	5.8	5.47	1534
X	1291569	1291625	FBgn0025641	.	-	38.6	CAAGTGAGT	CTAAGTATTTTCATTTTCAGGAT	9.1	8.98	56
X	4726353	4726426	FBgn0029723	.	+	36.49	CAGGTGAGT	TTTATATTCTACATTGCCAGCGG	10.67	4.56	73
3R	12384613	12384679	FBgn0038029	.	+	34.33	AAGGTGGGT	ATATTCTTACCCTATTGCAGTCG	8.23	7.5	66
3R	24848463	24848532	FBgn0013953	.	+	30	GCCGTAAGT	CGACATGTTCCTTTGGGCAGTAT	10.11	4.33	69
4	742551	742787	FBgn0005666	.	+	28.69	AAGGTATGT	GCTTTGTACTTGTTTTCTAGACT	9.79	7.51	236
3R	12217547	12217605	FBgn0037998	.	-	22.03	GCGGTAATT	ATAATTATATTCTTGAGTAGCTT	6.84	2.16	58
X	2575489	2575554	FBgn0260753	.	+	42.42	CTGGTGGGT	CTGAAAACATCCGCATGCAGCTA	6.29	3.24	65
2L	9937511	9937657	FBgn0051712	.	-	43.54	GAGGTAAGT	ACTATGATCTACCATTACAGCAA	11.08	6.55	146
2L	455828	456085	FBgn0031257	.	+	49.22	GAGGTGAGT	CCCAATTAAAACACTTTCAGATT	10.03	4.72	257
3L	19832877	19832933	FBgn0003744	.	-	31.58	AAGGTAAGT	AAACTCTATTATTATTTTAGCTC	11	5.57	56
3L	6591000	6591058	FBgn0042185	.	+	20.34	CAGGTGAAG	ATATCTAAAAATAAATTCAGCTC	6.66	1.47	58
3R	25219885	25219945	FBgn0051103	.	+	32.79	TAGGTGAGT	TGATTGTCATATGAATACAGTGT	8.83	1.45	60
2R	22872136	22872229	FBgn0034788	.	+	43.62	ATGGTGAGT	TCTTGTTCTTGCGCCTGTAGGGC	10.13	9.77	93
2L	21255314	21255537	FBgn0261239	.	+	27.23	CAGGTAAGA	ATTTTTCTCGACCCATTCAGGAA	10.77	7.55	223
2L	4509727	4509781	FBgn0053196	.	-	36.36	TAAGTAAGA	CAAATATGAAGTTCTTCCAGTTA	5.17	-0.26	54
X	22610930	22619623	FBgn0052499	.	-	44.64	CAAGTAAGT	CTGATTTGTGCTCCTTTCAGCGC	10.08	9.28	8693
3L	1315941	1316000	FBgn0035207	.	+	31.67	GTGGTAAGT	AATCATTTCATTGTTTTCAGATC	10.36	8.94	59
3R	24242545	24242654	FBgn0043884	.	+	25.45	AAGGTGGGT	AAATTTAATTTCCCTTGCAGAGA	8.23	8.65	109
X	16506440	16509575	FBgn0264255	.	-	37.76	AGCGTGAGT	GATCTATATACGAAACGCAGTTA	8.2	-1.16	3135
3L	6196712	6197036	FBgn0024921	.	+	33.23	CAGGTAATT	TATTTCTTCTGTTCTTTTAGCAA	8.55	8.38	324
2R	13871339	13871665	FBgn0013733	.	-	37.92	AAGGTTTGG	TATATTCTCTTTTTTCACAGCTT	5.28	9.05	326
3R	18432035	18432563	FBgn0004652	.	-	35.54	CCGGTAAGT	TTTCTCAATCCTGTGTGCAGGTG	10.91	9.04	528
X	15823925	15824041	FBgn0003345	.	+	35.04	CCAGTAAGT	GCGACTCCTTTCTTCCCCAGATA	9.09	9.58	116
3R	25098714	25098774	FBgn0053096	.	+	39.34	CAGGTGAGA	GTTATCGGATTTCCACGCAGCAT	9.22	5.57	60
2L	6612641	6612780	FBgn0031836	.	+	22.14	CTGGTAAAA	TAACCCACATATTTTTTCAGTGC	4.78	5.99	139
2R	23191605	23203516	FBgn0085400	.	-	42.82	AAAGTAATT	TTGGCATTTTCTATTTTCAGTGG	3.64	7.06	11911
3R	25062621	25062677	FBgn0266719	.	+	19.3	AATGTGAGA	TAATTATTATAATTTTACAGGAT	3.37	8.03	56
3R	31836802	31836871	FBgn0039883	.	+	30	AGGGTGAGA	ACAATTTCGTAATTGAACAGGCC	6.65	5.46	69
3R	23897192	23897252	FBgn0016754	.	-	31.15	GGAGTAAGT	CAATTCTGTTTAACAACTAGGCA	8.57	4.78	60
2R	14178830	14178893	FBgn0000289	.	+	28.12	GAGGTAAGG	TAAATAATTTCCTTCCAAAGGCG	10.28	6.69	63
3L	8898312	8898731	FBgn0035934	.	-	42.14	CAGGTGAGT	TTGTTTTTTTTTTTGTCTAGGGA	10.67	9.69	419
2R	12388451	12388517	FBgn0033725	.	+	37.31	CAAGTGAGT	TGTGCCTTTGTCCATTTCAGCCA	9.1	9.76	66
3L	7164877	7164924	FBgn0265296	.	-	37.5	ACAGTAAGT	AGCTCCACTAATTGAATCAGTGC	9.49	0.3	47
3L	15827097	15827945	FBgn0040230	.	+	33.69	AAGGTTGGG	ACTACCATTTCTGCCCACAGATA	4.94	10.5	848
X	16415528	16415656	FBgn0030748	.	+	44.19	CAAGTATGA	CTCTTTGGATGCGACTGCAGGAA	4.72	4.41	128
2L	8049218	8049279	FBgn0031981	.	+	35.48	GAGGTGAGT	ATAATGGTTATTCCTTACAGGTT	10.03	7.97	61
2L	8656507	8660281	FBgn0011259	.	+	41.54	AATGTGAGT	TCTCGTGTCATCCTTTGCAGATA	7.8	11.03	3774
X	10475623	10475680	FBgn0030206	.	+	37.93	ATGGTTATT	AAGTTCCTGTTCCATTGCAGATG	0.32	9.09	57
2L	3277478	3277542	FBgn0031514	.	-	32.31	ATCGTAAGC	CGATTGTTCTACATTTGCAGACG	6.08	8.22	64
3R	12557076	12560400	FBgn0038063	.	-	39.61	AAGGTGCGT	TTCTCTTCTTCTCTTTGCAGAGT	9.49	12.33	3324
2R	25036713	25036848	FBgn0035092	.	+	42.65	CACGTAAGT	AAATTCCTCCTTTTACTCAGGCC	10.16	5.1	135
3R	16077538	16087764	FBgn0026059	.	-	44.66	CAGGTGAGT	AAAAACATTGTTTATTTCAGATC	10.67	7.94	10226
3L	20996439	20996501	FBgn0003415	.	-	39.68	GCGGTAAGT	TTCCCTTTTCTTGCTCGCAGCCT	11.37	10.32	62
2L	7017967	7018148	FBgn0000053	.	-	33.52	AATGTAATT	CGTATCCTTTCCATACGTAGTGC	1.5	6.42	181
3L	25109239	25109300	FBgn0040022	.	+	19.35	TAGGTATGT	AATTGTTGTGTTATATATAGCTT	7.76	5.53	61
3R	29908409	29909149	FBgn0051036	.	+	40.62	ACGGTGAGT	TAAATCCACGACATTTCCAGACA	11.45	2.29	740
3R	17106847	17106953	FBgn0014141	.	-	36.45	CAAGTAAGT	TCATTCATCCAAAACCAAAGCCG	10.08	-0.64	106
2R	20665069	20666918	FBgn0034542	.	-	44.05	ACAGTGAGT	TATACATTTTTCATCGCCAGAAT	8.34	6.75	1849
3L	8528781	8530559	FBgn0024236	.	+	40.19	GTGGTGAGG	ACATTCCCATTCAATTTCAGATC	6.13	10.49	1778
X	6399983	6400041	FBgn0053669	.	-	35.59	TTGGTACGT	TAAGCTCATACCGTTGACAGACT	8.11	2.15	58
3L	12394741	12395041	FBgn0052104	.	-	32.23	GCTGTAAGT	TTTTTGACTTCTTCTACCAGGAC	8.56	9.82	300
3L	8947890	8948882	FBgn0264305	.	-	40.28	GGCGTAAGT	GATGCTTGATATGAACACAGAAC	9.39	0.69	992
2R	18797656	18797715	FBgn0010651	.	-	40	GAGGTGAGT	ACTCTCGTTTTTATCTTTAGACA	10.03	8.76	59
X	8586246	8587257	FBgn0030052	.	+	35.38	TCGGTAGGT	ACTTTCTCTCTACTCCACAGGCG	9.09	10.63	1011
3L	12953675	12953862	FBgn0036325	.	-	27.66	GAGGTATGA	TTTTTTATTTATTTATTCAGATT	8.55	8.86	187
Unmapped_Scaffold_8	83842	83901	FBgn0040038	.	+	25	GAGGTATTG	ATTTTTTTATTTAACCCAAGCTT	7.44	3	59
3L	13426265	13426326	FBgn0036359	.	-	25.81	AGGGTTAGT	TCAGATATTTCTGTTTATAGAGG	5.02	4.5	61
X	16509705	16513714	FBgn0264255	.	-	38.18	TGAGTAAGT	GAAATTCAATTCGTTTTTAGGGT	8.82	8.05	4009
3L	2093948	2094007	FBgn0086906	.	-	28.33	CATGTAAGT	CTAGGTAATCGTTATTTCAGGGC	8.31	4.45	59
2L	8173210	8173275	FBgn0264953	.	+	24.24	TCGGTTAGT	CGAATTTCTTATAAATTTAGCTG	5.63	4.12	65
3R	9695524	9695586	FBgn0051352	.	-	39.68	AGGGTAAGT	ACATAATTCTCCTCTGGCAGCTT	10.45	6.43	62
2R	23999637	23999694	FBgn0053519	.	-	36.21	CAAGTGGGT	TGATTCTCATATTTCTCCAGGAT	4.82	9.42	57
X	2047648	2048315	FBgn0025631	.	-	35.03	GAGGCAAGT	TTTTCTTTTTTATTCTAAAGCAT	3.32	7.69	667
3L	15601296	15601634	FBgn0036518	.	+	44.84	TACGTGAGT	CCCCTGCCGACCTGATTTAGTGG	7.77	4.26	338
3R	9930546	9943480	FBgn0267336	.	+	44.16	CAAGTGAGT	CATCTTATTTTTTTTTGCAGTTC	9.1	9.3	12934
X	8874112	8874188	FBgn0011661	.	-	32.47	AAGGTGGGT	ATATATATATCTATATCTAGGCT	8.23	6.29	76
2R	22417197	22417251	FBgn0022985	.	+	47.27	CAGGTAAGT	TTCTATGTTCGCTTTTGCAGCCG	10.86	10.34	54
2R	6084008	6084168	FBgn0033062	.	-	31.68	AAGGTAAGA	ACTATTTTTTTTAACTGCAGGTT	10.57	9.4	160
3R	31852809	31857878	FBgn0011224	.	-	43.25	TGGGTAAGT	TGTTACTTTCTGCTCCACAGCCA	10.24	8.74	5069
3L	12342364	12342427	FBgn0036278	.	-	43.75	CCAGTGAGT	ATAACCTGATAATCGTGCAGGCA	8.28	4.45	63
2R	19477705	19478741	FBgn0260934	.	+	34.14	CTGGTGAGT	GGAATCATTGCAATCCCTAGGTC	10.1	4.6	1036
X	800518	800596	FBgn0015799	.	-	48.1	GAGGTGAGC	GTGCATTGCCTGCCTAAAAGGGC	8.7	3.32	78
3L	7535645	7536003	FBgn0028582	.	+	42.9	CAGGTGAGT	CCATTGCCCACATCCCCCAGCCA	10.67	4.87	358
3R	12969541	12969630	FBgn0038098	.	-	32.22	AGTGTGAGT	CTATTTTTTTTCCCATTTAGATG	6.96	10.47	89
2R	8631014	8631071	FBgn0033317	.	-	37.93	ATTGTGGGT	TAACCTCCCCTGTGTTTCAGATT	0.62	10.5	57
2R	6081035	6081735	FBgn0033062	.	-	36.09	CAGGTTAGT	TTCATTCTCGTTGCTTGCAGACC	8.02	10	700
2R	12301108	12302166	FBgn0033708	.	-	39	AAGGTACCC	AAAAATGGATGATGATGCAGAAT	9.16	0.35	1058
3L	16412881	16413247	FBgn0028399	.	+	27.52	CAGGTAAGA	CTTAATTCTTGCATTTCCAGTGC	10.77	7.32	366
3L	14940296	14940356	FBgn0259099	.	+	49.18	CTGGTAAGT	CCAATGGAATTCCCCGGCAGAAC	10.65	3.99	60
2R	18642068	18642131	FBgn0034371	.	-	29.69	TGCGTGAGT	TCATTTATCATTTTTCTCAGAAT	7.55	7.83	63
2R	7332381	7333686	FBgn0033159	.	-	37.44	ATGGTAAAT	TCATCAAACCCGACCAACAGTAC	6.41	2.62	1305
X	626363	626503	FBgn0025635	.	+	37.59	ACAGTGAGT	CACCCTCTAATCTGTTACAGCAA	8.34	8.36	140
X	6787521	6787589	FBgn0259228	.	-	42.03	TCGGTAAGT	GGTGCACCCACATTCCACAGCCT	11.78	4.35	68
3L	1538155	1538719	FBgn0035229	.	+	39.47	ATGGTAATC	CCGCCATTTGTCTTCCACAGCTC	4.14	10.27	564
X	11852340	11852420	FBgn0030341	.	-	46.91	CTGGTAAGT	CGAGCGCATTTCTTTTGCAGCTG	10.65	8.52	80
2R	13934183	13942065	FBgn0013733	.	-	39.25	GCGGTCCGT	TATTTTCATTTCTCTTGCAGATT	3.16	11.6	7882
3L	2498347	2498405	FBgn0266696	.	+	37.29	GAAGTAAGT	TGTTTTTGTTCCCCCTGCAGGAT	9.82	12.51	58
3R	18175938	18176003	FBgn0042693	.	+	37.88	CAGGTGAGC	TAATCGCATTCCACATTTAGATT	9.6	5.29	65
2R	16568493	16568557	FBgn0034137	.	+	29.23	CAAGTAACT	ATATATTTACACATTTCCAGAGC	4.45	5.8	64
2R	12654717	12654767	FBgn0033762	.	+	27.45	ATGGTGAGT	TCATAATGCTTATTTTACAGTGA	10.13	6.39	50
3R	29805648	29805706	FBgn0002924	.	-	38.98	GAGGTGAGT	CAACAATGTGTGTGTTGCAGAAA	10.03	8.28	58
3R	4788870	4788932	FBgn0260794	.	-	22.22	ATGGTAAGA	ACTTTTCTGTTTTGTTTTAGTTG	9.48	11	62
2R	6816560	6816616	FBgn0265003	.	+	40.35	TAGGCAAGT	TTATAGTTTTCTTCCCACAGTGC	1.91	8.17	56
3R	12209312	12209400	FBgn0037996	.	-	20.22	AGTGTAAGT	TTTTCGAACTCATTTTACAGCTT	8.46	8.69	88
X	11699407	11703289	FBgn0011754	.	+	40.92	CTGGTAACG	TCTCTCTTTCTGATGTTTAGCTG	6.15	6.31	3882
X	19712268	19712961	FBgn0040089	.	-	41.21	ACGGTAAAT	GATTTTTATTATTTTTTTAGGCA	7.76	7.79	693
3L	3084901	3085203	FBgn0035397	.	+	39.93	CAGGTAAAG	TAATGAATTTCCCATCCCAGGTC	9.65	6.97	302
2R	10880270	10880327	FBgn0033564	.	+	37.93	GCGGTAGGT	ATCGTGATCAATTCCCGCAGAAA	9	7.01	57
2L	11803675	11803784	FBgn0020309	.	-	45.45	ATGGTAATT	GCATTTTTTGTTTGTTGTAGCCA	6.49	8.49	109
X	15484893	15485121	FBgn0030648	.	+	48.47	AAAGTGAGT	GTTGCTTCATCCCGTTCCAGGAG	8.4	7.5	228
X	269367	271087	FBgn0005427	.	-	35.39	CAGGTAGAT	ATTTTTTTATCTCCTGAAAGGTG	7.25	8.42	1720
3L	20024288	20024348	FBgn0261574	.	+	34.43	GTGGTAAGC	GATTCTCTCTAATTATGCAGAAA	8.15	6.51	60
3L	7930610	7930687	FBgn0024187	.	-	38.46	CAAGTGAGT	CCATTTACCACATCCTACAGAAA	9.1	6.18	77
2R	16928152	16931111	FBgn0003091	.	+	38.72	GATGTAGGT	TTTCGATGTTTTTTTTTCAGGGG	4.9	10.68	2959
3R	27664124	27664415	FBgn0039536	.	+	28.08	CATGTAAGT	CATATTCTTACGATGTTCAGGAG	8.31	2.64	291
3L	18831428	18831494	FBgn0036816	.	-	25.37	GCCGTAAGT	TCAAAACTTAATTTTTCTAGGAA	10.11	6.4	66
3L	7932707	7932776	FBgn0024187	.	-	34.29	AAGGTAAAC	TGTTTATCTAACCAACTCAGGAG	8.14	4.34	69
3R	21029238	21029298	FBgn0013812	.	-	34.43	AAAGTAAGT	TACTTATTCAACTTATTTAGGGC	9.72	6.54	60
3L	2948893	2951993	FBgn0262593	.	+	40.92	GGGGTAAGT	CCACAACCAACTATTTATAGGAA	9.65	3.91	3100
3R	20390157	20390245	FBgn0262869	.	-	53.93	CAAGTAAGT	CATTGTTCGATTGGTTTCAGAAA	10.08	6.08	88
3R	7836783	7843734	FBgn0085413	.	+	38.19	CAGGTAAGT	ATTTTTTTTATTACCCACAGATA	10.86	10.33	6951
3R	24669880	24674410	FBgn0003429	.	+	41.98	TTGGTGAGT	TTTTCTATTTTCATTTGCAGGTC	9.27	13.12	4530
4	873927	873993	FBgn0025726	.	-	25.37	CAGGTTTGT	TTTAATTTAAACATCTTTAGTTT	7.44	4.69	66
2R	19276153	19277861	FBgn0003254	.	+	43.83	GTGGTAAGG	CTTTCGTTTCCGTTAACCAGGCA	8.37	7.22	1708
2L	8218872	8219115	FBgn0032005	.	-	38.93	GCGGTAAGA	TTGTGGTTCTGTTTCTGCAGCCG	9.63	8.33	243
2L	20882465	20885288	FBgn0032901	.	-	38.35	CAGGTAATG	TCTCCTATCTTTGTTTGCAGGCA	9.43	10.93	2823
X	3664670	3664810	FBgn0266429	.	+	23.4	CGGGTATGT	ATATTATCTTATGCTTGCAGCTC	8.79	8.13	140
2R	23811882	23811938	FBgn0028411	.	-	24.56	AGCGTGAGT	TAGCAACTATTTGTTTAAAGGAT	8.2	4	56
3L	11226569	11226635	FBgn0261553	.	+	26.87	CAGGTAAGC	AAACATTTCTTTTAAAATAGTAA	9.88	2.64	66
2R	14741363	14741466	FBgn0033958	.	-	32.69	CAGGTGAGT	CAATAACTCTAAATTTGTAGGTG	10.67	5.17	103
2R	17526417	17527213	FBgn0263197	.	-	41.91	CAGGTGGGT	CACTAACCGTGCATCCACAGCAG	8.56	4.1	796
2R	16761808	16761869	FBgn0267002	.	-	20.97	GCGGTAAGT	TTAATACCCATTTTGTTTAGCTA	11.37	4.43	61
3R	6174360	6174420	FBgn0037406	.	+	32.79	CGGGTAGGT	TGCACATACACCCTCCTTAGAAG	8.53	4.45	60
3R	5357284	5357354	FBgn0250746	.	-	36.62	CTGGTAAGG	ACCATTTTCTTATATTCTAGATC	9.68	10.62	70
2R	18299408	18299475	FBgn0034326	.	+	20.59	AAGGTATGC	ATATGGTTTATTGTTTCCAGCCC	9.55	5.49	67
2L	20339376	20339581	FBgn0003475	.	+	34.47	CAAGTGAGT	GCCCGAATTTCTCTTCACAGAAA	9.1	8.39	205
2R	15765253	15773815	FBgn0265991	.	-	49.08	AAGGTAAGG	TAATGTGGATAATTCCCCAGGTG	10.51	5.22	8562
X	11423073	11424281	FBgn0001145	.	+	45.41	CGCGTAAGT	AAGAGCAGTATGTCCGCTAGGAT	9.93	-0.79	1208
4	930024	930079	FBgn0023213	.	-	25	CAGGTAAAA	TTCATTAATATTCATTAAAGAAT	8.59	1.97	55
2R	16112142	16112195	FBgn0034075	.	+	14.81	AAGGTATGT	AATATATGAACACTTTTTAGACG	9.79	2.71	53
X	1774223	1778611	FBgn0026086	.	+	38.82	AAGGTATGC	TAATGCATACGTATCCATAGCCG	9.55	3.67	4388
2R	7322957	7323021	FBgn0033159	.	-	36.92	TATGTAAGT	TTATATTGTTGGTCCTGCAGCGT	6.69	8.05	64
2R	14292382	14296700	FBgn0263397	.	+	37.42	TATGTGAGT	ATTGACCTCTCTGGTTGCAGTTC	5.56	7	4318
2R	9128198	9128256	FBgn0027561	.	-	35.59	AATGTGAGC	AAGAACATATTTCGCTTTAGCAC	5.2	3.74	58
3L	7568977	7569075	FBgn0035798	.	+	17.17	GATGTAAGT	TTTTTTTGGTGTTTAAATAGCTG	9.11	6.82	98
3R	5294235	5294305	FBgn0013576	.	-	35.21	AAGGTACCC	ATACTTTCTTTCCTCTGCAGATG	9.16	12.32	70
3L	1499880	1500244	FBgn0028577	.	-	43.29	AAGGTTGCT	TTTATTCTTGCATTTTCCAGCCT	-0.35	7.21	364
X	22984778	22984836	FBgn0016975	.	-	35.59	CAGGTAAGT	TTTATTGTTGCCTGAAACAGATA	10.86	6.08	58
3L	5706574	5716096	FBgn0085447	.	+	44.14	TCGGTAAGT	TATGTCCTTTCGCCCCGCAGGAT	11.78	12.67	9522
2L	16881802	16885263	FBgn0085342	.	+	37.84	AAGGTATGG	TATGATTCTTCGTTTTCCAGGTT	9.26	10.4	3461
2R	7985003	7985065	FBgn0033246	.	-	49.21	TTGGTACGA	CCACCGTTTCCCTTCCACAGGTG	5.95	12.79	62
2L	15810019	15810074	FBgn0265813	.	-	25	AAGGTAAAA	TAATTTTAAGCGCATTTAAGTTG	8.38	-3.63	55
3L	21002198	21004977	FBgn0003415	.	-	36.08	CAAGTGAGT	ATGTTTTTCTATTCCGACAGACA	9.1	8.6	2779
X	15895592	15895661	FBgn0003392	.	+	31.43	CCAGTAAGT	GTGTATTTACATTCCTACAGAAT	9.09	8.59	69
2R	15274692	15274755	FBgn0265194	.	-	37.5	AAGGTATGT	TGTATGTATGTTACATCCAGGTC	9.79	6.4	63
X	21136677	21136858	FBgn0083956	.	+	30.22	AATGTAAGT	GATTTCTGTTACCTTTATAGGGT	8.62	9.71	181
3R	18724068	18725132	FBgn0000303	.	+	43.85	GACGTGAGT	TCCTGACTCCGTTCTTGCAGACT	9.22	8.73	1064
X	10772627	10772791	FBgn0030234	.	+	46.06	ACAGTTAAC	CACGCGTTCATATACATCAGATA	-12.45	4.72	164
3L	15614023	15631897	FBgn0259236	.	-	40.04	CATGTAAGT	TGCATCCATTTCCTTCACAGACC	8.31	9.89	17874
2L	3466417	3466786	FBgn0021967	.	+	39.46	GTGGTATGT	GCCTTGTGTTAATCCCACAGAGA	7.64	8.71	369
X	16007241	16007290	FBgn0030721	.	+	18	CAGGTAAGT	TAATATAACTTGTTTGTAAGATT	10.86	2.38	49
3L	13468895	13468952	FBgn0036369	.	-	37.93	CCGGTAAGT	AAGTTATATTCTACTCCTAGGAC	10.91	5.4	57
2R	18987692	18989775	FBgn0265356	.	+	38.92	CAAGTGAGT	TATTTTCTTTTTAATTTCAGCCA	9.1	7.14	2083
X	9277653	9277714	FBgn0040236	.	-	37.1	GGGGTGAGT	TAATGGCTTTGTCTTTTTAGCAA	7.93	6.6	61
X	16492516	16498269	FBgn0264255	.	-	36.6	AAGGTAGGA	TTGCGTTTTGCTCCTTTCAGATG	9.45	10.5	5753
2R	11303533	11303600	FBgn0033615	.	+	26.47	AATGTGAGT	GTTTATTTCTCCTAGCCTAGTTG	7.8	0.95	67
4	1192307	1192356	FBgn0250819	.	+	36	GTTGTAAGT	GACTCACCAATTTTTTCTAGTAA	8.3	3.72	49
3R	12454814	12454884	FBgn0038053	.	+	43.66	TACGTGAGT	CATTTGAAACTCTTTTGCAGAGC	7.77	6.93	70
2R	5484426	5484476	FBgn0050440	.	-	23.53	AGGGTACGA	TAAAATCATTTACTTTTCAGCGT	7.38	7.27	50
3L	6119149	6121493	FBgn0005658	.	+	38.38	GAGGTGAGT	TTTTCTACTTTCCCATTTAGGTA	10.03	11.85	2344
3R	31741170	31741626	FBgn0000557	.	+	45.51	CAGGTAAGG	CGTTTCCGGTTTCGTTTCAGGCA	11.08	10.01	456
3L	20138069	20138129	FBgn0005198	.	+	40.98	CAGGTGAAT	CAATGTATTTTCCCTTGTAGGTT	6.6	10.36	60
2R	23271950	23272013	FBgn0003009	.	-	42.19	TAGGTGCGT	TGACTTGCGTGCAATTTCAGCTT	6.6	5.59	63
3R	5795296	5795377	FBgn0037379	.	+	45.12	ACAGTGAGT	CGCTGTTAATTCTCCCCCAGGAT	8.34	8.88	81
2R	19361340	19361396	FBgn0034436	.	+	22.81	CTGGTAAGA	AAAGGATTTCCTTTTTTTAGCAC	9.45	5.28	56
2R	9839835	9839892	FBgn0033451	.	+	46.55	CAAGTGAGT	TAACGTGGATTATCCTGCAGCCG	9.1	5.79	57
3R	29919028	29919414	FBgn0003861	.	-	41.86	CAAGTGAGT	TTAATCTCAATTGTTTCTAGGTG	9.1	9.49	386
2R	23729235	23730908	FBgn0034897	.	+	43.85	ATTGTGAGT	TCTGTTTGTGGTATCTCTAGGCT	7.35	8.34	1673
2R	12933599	12933670	FBgn0033783	.	-	40.28	CAAGTGAGT	ATTTTGTAAACCTCCATTAGACG	9.1	0.99	71
2L	8226607	8226928	FBgn0032006	.	-	41.3	GGCGTAAGT	ACTTTCTACCAACGCCACAGAAG	9.39	3.69	321
X	21356648	21356706	FBgn0003464	.	+	45.76	CAGGTGGGT	AACAATTGCGTTCCATTTAGGTG	8.56	8.5	58
2R	12303495	12303561	FBgn0061197	.	-	38.81	CCTGTAAGT	TTACACAAATCCCGTGGTAGATA	7.52	4	66
2R	18819766	18820195	FBgn0010551	.	+	35.12	CCGGTAAGG	ATTAATTCTCCTTTCAACAGTTG	10.19	8.06	429
2R	20306637	20308146	FBgn0034500	.	-	39.74	AAGGTAAAA	AACCCGTATTCCCTTTGCAGAGT	8.38	9.59	1509
3R	31835478	31835542	FBgn0039883	.	+	30.77	AATGTGAGT	GTCATTTTAAATTCATTTAGACG	7.8	4.52	64
X	5877548	5877605	FBgn0029819	.	-	34.48	TCGGTATGG	TTCTGTGCTATCCTTATTAGGTG	7.88	8.69	57
3R	7542897	7543036	FBgn0015570	.	+	43.57	CCAGTGAGT	TGATTCAATCTCTCACTCAGGTT	8.28	7.34	139
X	16486906	16488986	FBgn0264255	.	-	37.67	CAGGTACTT	TAATGCCAAACCATCGACAGATC	8.17	3.49	2080
3R	21576293	21576350	FBgn0013984	.	-	34.48	AGAGTAGGT	CGATTTGGTTTTACTTATAGAAT	4.84	6.99	57
3L	24537617	24537910	FBgn0044510	.	+	26.19	AATGTAAGT	TTTTTTCCTCATATTTAAAGGAC	8.62	7.55	293
3R	10363298	10363366	FBgn0020379	.	-	31.88	ATGGTTAGT	TTACTATTCGCAAATTGCAGAAA	7.07	6.28	68
X	19210341	19210838	FBgn0030998	.	-	34.34	CAGGTAAGT	ATTCTATCGCCTTGTCCAAGGTA	10.86	4.09	497
X	4627742	4627822	FBgn0025387	.	-	37.04	AAGGTCAGA	AGTCCCATTTATCCAAACAGCGC	6.8	6.54	80
2R	24666812	24666868	FBgn0260456	.	-	36.84	AGTGTAAGG	CTAACTATTCACTCCCTTAGCGC	5.2	6.19	56
2L	12729406	12737958	FBgn0032456	.	+	42.65	GCGGTAAAT	GCTATTTTGCTATTGGTTAGGTT	6.76	4.08	8552
2R	24883735	24887222	FBgn0085442	.	+	45.27	GATGTAAGT	TATTGTTCTCTCCGGCGCAGTGA	9.11	7.26	3487
2R	17025681	17025744	FBgn0263864	.	+	29.69	GAGGTATAC	AATTATACATTTCCCAACAGCTC	6.64	7.43	63
X	7411715	7411776	FBgn0259098	.	-	29.03	ATGGTAAGT	TAACATCTTGTTTTGTGCAGACA	11.01	7.56	61
X	14249121	14249190	FBgn0002873	.	+	27.14	AAGGTTAGA	CATAATCGTTTGCATTTCAGAGA	6.12	7.17	69
2L	21138031	21138112	FBgn0023388	.	-	34.15	CCCGTAAAT	TTTTCGTCATCATTTTGCAGGGA	-3.11	9.06	81
3R	14120473	14120610	FBgn0020510	.	-	29.71	TAGGTAAAT	AAACGCGTATTTTTCCAAAGGAA	6.62	6.69	137
3L	14067905	14068191	FBgn0267795	.	+	25.78	CCGGTAAGA	ATATTTTTTCTTAATTCTAGCAA	10.1	7.86	286
4	352591	353942	FBgn0259214	.	-	29.36	CAGGTGAAT	ATATTTCTTGTCTTACGTAGGTG	6.6	9.18	1351
3L	311286	313023	FBgn0004373	.	-	46.26	TAGGTAAGT	ATTTTCGCTCTTTCTTGCAGATC	9.66	12.64	1737
X	4895061	4895183	FBgn0260971	.	+	23.58	CAAGTGAGT	ACATCTGTGAACTTTTGCAGGTG	9.1	8.81	122
3R	13961336	13961395	FBgn0038191	.	-	40	AAAGTAATG	GCACTTTATCCCAATTGCAGCGT	1.16	7.86	59
X	10961183	10961270	FBgn0263705	.	+	40.91	TGAGTGAGT	TATCTGTGATTCCTTTGTAGCCA	6.51	7.5	87
X	2491413	2491480	FBgn0261451	.	-	33.82	AGGGTAAGT	TGCATTTACTTATGTTTTAGGTC	10.45	10.55	67
3L	13351258	13351316	FBgn0036348	.	+	20.34	GAAGTAACT	ATTATATGATTGATGTCCAGATA	4.11	3.21	58
3R	28606355	28606410	FBgn0039589	.	+	42.86	TCAGTGAGT	AGTCTTGCTATTCCAATTAGAAC	7.68	3.68	55
3L	18830735	18830839	FBgn0036816	.	-	25.71	TGAGTAAGT	ATAAATTCATATTTTTGTAGGCC	8.82	6.1	104
X	8875861	8876032	FBgn0011661	.	-	31.98	TGGGTAACA	TATGTTTTCGCTTTTCACAGGTG	3.35	10.98	171
X	19598206	19598432	FBgn0261593	.	+	40.09	CAGGTAATT	TTTTTTTGTTGTTTGTGCAGAAT	8.55	8.78	226
3L	16066110	16066184	FBgn0005536	.	+	22.67	CAGGTAAGT	CTCCTATGTCGATCAATTAGCCA	10.86	1.55	74
3R	24156373	24156433	FBgn0039157	.	-	27.87	GCGGTATAT	ATTAATTATTCCATTCGCAGTCT	5.01	6.09	60
X	16509705	16513714	FBgn0264255	.	-	38.18	TGAGTAAGT	GAAATTCAATTCGTTTTTAGGGT	8.82	8.05	4009
3L	15860027	15863083	FBgn0264908	.	-	33.86	TCGGTACGT	TTTTGACAACCGGAATGAAGGCG	10.06	-2.43	3056
2L	4190493	4190558	FBgn0031589	.	-	30.3	TGGGTGAGT	AAATATTGTGTATTTTGCAGTTA	8.73	6.63	65
X	13619666	13619737	FBgn0030504	.	-	37.5	GAGGTGTGT	TCCATCTCTTTCGCCCCCAGAAA	6.14	11.23	71
2L	14324289	14324348	FBgn0261563	.	+	20	AACGTAAGT	ATAATAAATTTATATTGTAGAAC	10.74	6.86	59
4	349425	349480	FBgn0259214	.	-	21.43	TCGGTAAGT	AAAAAATTGTTATGCTTAAGGCG	11.78	1.4	55
X	2482392	2482458	FBgn0261451	.	-	35.82	GGTGTAAGT	TACTTAATAATTCTCTACAGAAT	8.07	6.55	66
3R	5187661	5197939	FBgn0259212	.	-	41.69	GACGTGAGT	TTAATATTTTATATTTTCAGGCT	9.22	8.69	10278
2L	3760149	3760206	FBgn0263846	.	+	43.1	CAGGTAAGT	TTAACAACTCCTCTGTGCAGAAC	10.86	7.51	57
2L	13635591	13635648	FBgn0259984	.	+	34.48	ATGGTAAGG	ATTGTATTACATTTGCACAGCAA	9.33	3.36	57
3L	13539120	13541488	FBgn0264001	.	-	34.53	TTGGTGAGT	TTAAAATGTCTTCCTTTAAGATT	9.27	7.93	2368
3L	20129364	20129424	FBgn0005198	.	+	49.18	CAGGTAACA	TGGGATTCCGGGATTCACAGGTT	8.88	3	60
2L	2041574	2041646	FBgn0003557	.	+	30.14	AAGGTAAAG	TTTACTTAATCCTTACGCAGATC	9.06	7.29	72
3R	20797278	20797344	FBgn0038826	.	+	37.31	AAGGTAAGA	GAAGAGGGATCTTTCAACAGGTT	10.57	3.32	66
X	15852740	15853052	FBgn0026076	.	-	33.87	AAAGTGAAT	CTGTTTTTACCTTATTTTAGTGT	0.76	9.64	312
X	1880947	1881019	FBgn0029594	.	+	46.58	GAGGTACAA	TCGAATTGGTTCGTTTACAGGAA	5.13	7.43	72
3R	9688854	9689079	FBgn0260463	.	-	25.66	GAGGTAAGA	ATGACATCTTGATTACACAGATA	10.06	6.56	225
2R	7936421	7936484	FBgn0026722	.	+	34.38	CAAGTAAGT	GGTATCCTTTTCGTTTCTAGTGC	10.08	8.12	63
2R	10244309	10244362	FBgn0005619	.	+	44.44	GCGGTAAGT	TTGGACTTACGGTATTTCAGCAC	11.37	3.71	53
3L	2579521	2585604	FBgn0010909	.	-	42.74	AAAGTGAGT	TTCCACATTCTCTTTTTCAGGAT	8.4	11.36	6083
2R	9892903	9892955	FBgn0050007	.	+	32.08	AAAGTAAGT	TTACTATAAATATTTCACAGTTC	9.72	7.06	52
3R	23729160	23729936	FBgn0039109	.	+	39.12	AAGGTAGGT	ACTTTTATTCTTTGTTACAGCCT	10.29	9.22	776
2R	15221566	15221727	FBgn0034002	.	+	48.15	GCGGTAAAT	TGCTTTTCTCTTCCTCGCAGGAG	6.76	11.28	161
3R	9400879	9400941	FBgn0037686	.	-	34.92	CATGTAACT	CGCACATTTGCAATTTACAGTGT	5.36	4.96	62
X	16416564	16416618	FBgn0030748	.	+	25.45	GGGGTACAT	TATAATATCTGGTCGTACAGGAC	1.77	5.39	54
2L	21124192	21124286	FBgn0040297	.	+	43.16	CAGGTGAGT	CAAATGTTGCTCTCTTGCAGGTC	10.67	10.82	94
3L	15980954	15981184	FBgn0036553	.	+	27.27	ACGGTAAGT	AATATTGCATAAATCCACAGACT	11.81	5.14	230
3R	20403395	20411081	FBgn0262869	.	-	42.68	CAGGTAAAT	ATCCTTTCTTCCATTTGCAGTGT	8.76	10.13	7686
3L	1934215	1934271	FBgn0035293	.	-	26.32	CACGTAAGA	ACTTAACCCAGAAATTACAGATC	7.45	-3.06	56
3L	19608922	19608980	FBgn0036892	.	-	28.81	AGAGTAAGT	TATATATGTGGCCCTTACAGGCA	9.35	7.85	58
2L	5031803	5031877	FBgn0000299	.	+	36	CGCGTAAGT	AATGAAATATATACGTACAGGGT	9.93	1.89	74
3L	16491719	16496443	FBgn0053158	.	+	39.79	CGGGTAAGT	TTCTCTTTTTTTTTTTGCAGTTA	10.75	10.58	4724
X	4141955	4142049	FBgn0000635	.	-	42.11	CCGGTAAGT	TTCATTCTTCTGTTGTGCAGGGC	10.91	7.72	94
2L	3315967	3316036	FBgn0031518	.	+	27.14	CTGGTAATT	TGACTTTGCTTTCCCTTTAGCTA	5.99	8.91	69
3L	999376	999446	FBgn0024277	.	-	45.07	GAGGTGAGG	CCATGTCCTGTCCTTTTCAGAGC	8.41	11.06	70
3R	15414975	15415103	FBgn0041188	.	+	30.23	ACCGTAAGT	TATTATCTGATCCCTTGCAGCTC	10.43	9.7	128
3L	15157034	15157097	FBgn0036486	.	-	28.12	TTGGTAAGT	TATGTGTTAATATTCCCTAGTTC	10.47	6.85	63
3R	11975314	11975423	FBgn0037972	.	-	35.45	CAGGTGAGG	TAATATTGAATTATTTACAGGAA	10.07	5.94	109
3L	3365752	3365810	FBgn0004167	.	+	27.12	AAGGTAAGA	TATTTGTAATGTCCTAACAGCAA	10.57	5.88	58
X	6807649	6808811	FBgn0029903	.	+	46.26	ATTGTAAGT	TTACCTAATCTTTTCCACAGCCA	8.54	8.84	1162
2R	17266212	17275409	FBgn0265487	.	+	35.44	AAGGTGTTT	CTCTTTTACTCTCATTTCAGATA	2.06	10.53	9197
3R	20792250	20792313	FBgn0038826	.	+	31.25	CAGGTGAGA	ATTACTTATACCGTACTCAGGTC	9.22	6.16	63
2R	10329414	10329469	FBgn0261698	.	-	35.71	CAAGTAAGT	ACCATTCTGCGTCTTTGTAGATT	10.08	10.13	55
3R	15142295	15142728	FBgn0266064	.	-	30.18	CGCGTAAGT	AATAAAATGTTTATCACCAGGGC	9.93	7.06	433
3L	21140863	21141090	FBgn0024150	.	-	32.89	GAGGTAAGT	CCCTTCGCTTGCTTCAACAGACC	11.08	10.04	227
3L	7898654	7898722	FBgn0003041	.	-	27.54	GACGTAAGT	TACTTTTGATCTTACTTTAGTAT	10.93	4.97	68
2L	3763206	3763648	FBgn0263846	.	+	44.7	CAGGTTTGG	ATTCCTTTTTTATTTGACAGTTT	5.63	8.41	442
3L	8635082	8636468	FBgn0035917	.	+	38.5	TCCGTAAGT	AGCTGCACGATTAATGTTAGAAT	10.27	-0.87	1386
3L	2439831	2442435	FBgn0266696	.	+	38.54	CAGGTGAGT	AACACATCAAAATGCTACAGCAG	10.67	1.28	2604
4	353979	354350	FBgn0259214	.	-	29.84	AGGGTTAGT	CAAAATGTTGTCGATCCCAGAAG	5.02	5.39	371
X	11979765	11979838	FBgn0263111	.	-	33.78	TTGGTAAGA	GTTTTCGGTCATTGAATTAGGAA	8.85	6.38	73
3R	15291526	15295112	FBgn0003721	.	+	41.48	GAAGTAAGC	ATCGAACGTTTGTCTTATAGGCC	6.95	7.51	3586
3R	29039365	29041095	FBgn0003093	.	+	38.3	CGGGTGCGT	TGCTCTTCCTCCGATTGCAGATC	7.91	10.8	1730
X	17534024	17534080	FBgn0263706	.	-	28.07	CTGGTAAAT	TATTTAAAACTCTTTTATAGTCC	6.06	5.41	56
3R	22391307	22391368	FBgn0038957	.	+	25.81	TCGGTGAGA	CTTATTTATCTAACAACTAGGCG	8.51	4.93	61
2L	5356922	5356975	FBgn0016920	.	+	37.04	AATGTAGGT	TAATTCCACACTCTTTGCAGGAT	5.12	7.63	53
3R	27641495	27643814	FBgn0266579	.	-	37.93	CAGGTAAAC	ATTTTTTGTCTTGAACGCAGAGT	7.82	6.02	2319
2R	18384695	18384758	FBgn0034330	.	+	26.56	ATGGTGTGT	ATAATCATCTTATTCAACAGCTA	4.84	6.92	63
2L	2985586	2985640	FBgn0250786	.	-	45.45	AGTGTAAGT	CCTAACCATTCTCCACGCAGGAG	8.46	8.02	54
2R	5503649	5506237	FBgn0033027	.	-	35.19	CAGGTAATA	CTAAAACTTTTCTCTTCCAGGTT	8.55	10.08	2588
2L	20877478	20877552	FBgn0032901	.	-	40	ACAGTAAGT	ATCAAAAGTGTATCGTTTAGAAA	9.49	0.41	74
2R	24676600	24682213	FBgn0035049	.	-	45.55	GAGGTAAGT	TCCTTCCTCCCTCCTTCCAGATC	11.08	12.81	5613
2R	15267966	15268082	FBgn0265194	.	-	29.91	CAGGTGAGT	GTATGATTTGGTCCCTTTAGGTG	10.67	8.39	116
X	11125507	11125564	FBgn0028686	.	+	50	AAGGTGAGT	AAGCGGCCATTGTGTTGTAGAAA	10.47	5.06	57
X	5383647	5388241	FBgn0029761	.	+	35.1	AAGGTAATG	GATCCGCATAACAAAAAAAGGTT	8.99	-1.24	4594
3L	4240524	4240785	FBgn0035515	.	+	36.64	AGAGTAAGT	GTAAATCCTATTTTTTCCAGATG	9.35	6.74	261
3R	4435451	4435506	FBgn0037250	.	+	23.21	ATCGTAGGT	TCATTCTTTGGTAATTTAAGCTC	5.3	3.53	55
2L	8227827	8228493	FBgn0032006	.	-	38.53	GAAGTAAGT	ACCAATATGCCTCTGTGCAGATG	9.82	7.75	666
2L	837379	842613	FBgn0020304	.	-	42.5	GCAGTAAGT	TCTGTTTGCCTCTTTTCCAGGCG	9.07	10.09	5234
3L	7932933	7932997	FBgn0024187	.	-	35.38	AAGGTGAGC	AATAAATTATATGCCACCAGCTA	9.6	2.26	64
2L	10419931	10419990	FBgn0032244	.	+	30	AGCGTAAGG	TAAAATCTATCAACTATCAGCGT	5.87	4.07	59
X	2349248	2349341	FBgn0003159	.	-	30.85	AGGGTAAGT	CTCAATTTTATATCTTTCAGACA	10.45	7.8	93
X	6816407	6816464	FBgn0086693	.	+	39.66	AACGTAAGT	TTATATAACTTCTGTTGCAGTAT	10.74	6.89	57
2R	11623903	11623963	FBgn0033638	.	-	32.79	GAAGTAAGA	TCACCTTTCTTCTTTCAAAGAGT	6.42	8.26	60
3L	231893	231959	FBgn0085483	.	-	22.39	CTGGTGAGT	ACTTCACTATTCGTTTTTAGACA	10.1	8.01	66
2L	19887321	19907761	FBgn0263873	.	+	42.06	TCGGTAAGT	GCATTTTTTCTCGATTGCAGACA	11.78	9.55	20440
X	15828503	15828562	FBgn0000319	.	-	35	CAGGTACAT	ATTTGGTGTATGTTTTTCAGGTT	7.79	9.45	59
2R	5414082	5423749	FBgn0259247	.	+	32.7	AAGGTAAGG	ATTTTTTTTATTTTATGCAGAAA	10.51	7.92	9667
X	638721	638780	FBgn0003575	.	+	35	AAGGTGAAA	AATCTGGATGTATTCCCTAGATG	4.51	5.64	59
3R	25332923	25333123	FBgn0039329	.	-	22.39	AAGGTGAGG	ACTTTTCTGTATTCTTACAGCAA	9.16	9.51	200
2R	10104831	10104940	FBgn0004907	.	+	42.73	CAGGTGAGT	GTTTAACATGTCCAAACCAGGTC	10.67	4.65	109
3R	13128568	13131366	FBgn0260793	.	-	41.44	AAGGTTAGT	AATTTTCTATTAATTTTTAGGCA	8.54	8.42	2798
3R	14341584	14344224	FBgn0024321	.	-	40.14	AGGGTATGT	CTTCTCCATCACTTTTGCAGAAA	8.34	9.1	2640
2R	10294967	10295290	FBgn0033504	.	+	41.98	GAGGTAAGT	TATTCTATTCACAATTCTAGTGG	11.08	5.94	323
2R	7348011	7348130	FBgn0033159	.	-	29.17	GAGGTGGGT	AAACTTAATTCTTTCGTTAGATA	7.07	4.15	119
X	14212598	14222906	FBgn0026713	.	+	37.17	CAGGTGAAT	CTGTAATGCTATCCTTTCAGATT	6.6	8.95	10308
3L	6605577	6605632	FBgn0024177	.	-	41.07	CAGGTGAGT	GCACGGATTCTTCATTTCAGATG	10.67	7.49	55
2R	9877238	9877300	FBgn0033460	.	-	23.81	TAGGTAAGT	TATTTTATCTTAAATTAAAGGGA	9.66	5.12	62
X	11879604	11879670	FBgn0030349	.	-	31.34	TGGGTACGA	TTAACAATTTTCCTGCCCAGTTG	5.84	7.6	66
3L	20374844	20374898	FBgn0001247	.	-	36.36	GCGGTATGT	ATAGGACGCTGTCATTGCAGGTA	9.45	4.13	54
3R	4744183	4744463	FBgn0026620	.	-	28.47	ATAGTGAGT	CGCATTCATTCCTCCCTTAGCTC	6.97	6.88	280
3L	1877663	1877760	FBgn0035287	.	-	37.76	CTGGTGGGT	ACTATTTATTTTCCGTGCAGGTG	6.29	9.42	97
3L	12216580	12219977	FBgn0260941	.	-	41.05	CGAGTGAGT	GCTCTTCGTCCTTCTTTCAGCTG	8.49	10.21	3397
2L	8196736	8196795	FBgn0031995	.	-	35	ATCGTAAGT	GAGGATATTTCCACTTCCAGTCT	10.44	4.8	59
3L	17401843	17409224	FBgn0027660	.	-	38.88	CAGGTGAGT	CCCATTTCTTTTCATTGCAGACG	10.67	9.89	7381
X	15584199	15584323	FBgn0030660	.	+	35.2	AAAGTAAGC	ATTCTGCTTCTTCAATGCAGGCT	7.31	7.47	124
X	2670258	2671120	FBgn0003371	.	+	40.79	AAGGTAAGA	CGCCCCTCCCTCCATTGCAGCGT	10.57	11	862
2L	6451015	6451617	FBgn0031814	.	-	48.59	AAGGTAAGC	ATTGTCCTCTTTCCACAAAGACC	10.22	5.72	602
2L	756081	756333	FBgn0031275	.	+	30.43	CTGGTAAGT	TTTTTTTTTTTTTTATTCAGAGA	10.65	9.43	252
3L	8911806	8911877	FBgn0266757	.	-	30.56	GAGGTGTGT	TTCCATTTACGCCTTCTCAGTAC	6.14	4.86	71
2R	8831606	8831665	FBgn0024189	.	+	46.67	AATGTAAGT	TTTCGGCCATCGCCATGCAGACG	8.62	6.91	59
3R	20797474	20797535	FBgn0038826	.	+	32.26	AAGGTAAGG	TAATAACATTTAAATAACAGGAA	10.51	3.6	61
3L	998292	998350	FBgn0024277	.	-	40.68	CAGGTGAGA	TAACCGATTACCACCGTCAGCTC	9.22	0.4	58
3L	1635238	1635300	FBgn0013342	.	-	49.21	AAGGTAAGT	TCTTTGTTTTCTCCGCACAGATG	11	9.93	62
2L	12166837	12166897	FBgn0051760	.	+	16.39	GCGGTAGGA	ATACTTACTTTCATTTAAAGGGT	6.86	7.57	60
2R	23760675	23760852	FBgn0034903	.	-	45.51	CAAGTGAGT	CAATGTCTACTCGTGTCTAGGTA	9.1	7.18	177
X	8488542	8488603	FBgn0003023	.	-	25.81	AAGGTAGGC	TAATTTTATTTATATCCCAGGAA	10.08	6.09	61
2L	882605	882659	FBgn0031292	.	-	40	TGGGTAAGC	GCTACATACATTTCACATAGAAC	8.84	3.66	54
2L	20322081	20334080	FBgn0003475	.	+	42.96	AAGGTGAGT	TCCGTTTAATCCCATTACAGATT	10.47	7.92	11999
3L	16077810	16078819	FBgn0005536	.	+	38.91	AAGGTAATT	TTTTTTTTGTGTGATTTTAGCTA	8.83	7.66	1009
3R	15388606	15388674	FBgn0262483	.	+	39.13	CAAGTAAGC	TCTTCCATGCCATTTTGTAGACA	7.47	5.57	68
X	5595091	5606084	FBgn0263511	.	+	41.8	CAGGTGAGT	ATCCCATTTTTTCCGAACAGAAC	10.67	8.55	10993
X	18654741	18654806	FBgn0030946	.	-	45.45	GTGGTAAGT	CGTCGCCCTCTCAAAAATAGAAC	10.36	6.78	65
3R	29133962	29135048	FBgn0028671	.	+	44.07	CGGGTACGT	TGCTTCGTAATCCCCTCTAGCTT	9.5	6.59	1086
2R	6863290	6863347	FBgn0265935	.	-	39.66	TCGGTGAGT	TTATTGGTTCACTTCAAAAGGAA	11.11	4.76	57
2L	17650506	17650982	FBgn0015609	.	-	35.43	CAGGTAGGC	AATATTCGTAATTTTTGCAGGAA	9.88	6.75	476
3L	9161347	9162747	FBgn0004244	.	-	34.76	TAGGTAAAA	ATGTCAAATAATCCACTTAGATT	6.02	3.36	1400
2R	22607049	22607754	FBgn0034743	.	+	37.39	AATGTAAGT	TTGAAACTTCTTTCTTGCAGACG	8.62	9.25	705
3L	24074311	24079464	FBgn0011288	.	+	39.33	CAGGTACTA	GAGATTATGTGTATTTTTAGAAT	7.64	5.94	5153
3R	24674882	24675166	FBgn0003429	.	+	35.09	TCGGTAAGC	TTGTGTATTATCGTGAACAGGTC	9.86	7.42	284
2L	4434570	4434620	FBgn0085207	.	+	19.61	CAGGTGACT	ATCTATAAATTTCATTTCAGCCT	6.6	5.18	50
2L	12016567	12016630	FBgn0032395	.	-	28.12	CGGGTGAGT	TTTGTCTTTGTCCTTTCTAGCTC	9.89	11.33	63
3R	4467769	4467843	FBgn0051523	.	-	33.33	CAGGTACAT	GTTAATTCTCTCGTTCACAGGCG	7.79	8.91	74
X	9242870	9242932	FBgn0260789	.	-	41.27	TGGGTAAAT	CCGAAAATCTCTCTTTTCAGTGG	4.69	6.97	62
2R	23390249	23390304	FBgn0028497	.	-	42.86	CAAGTGAGG	ACTATGCGCTTCTCACACAGGTT	5.85	8.08	55
3R	19461466	19477122	FBgn0260003	.	+	38.16	TGGGTGAGT	TATATTTCTTCGCGCTCCAGATG	8.73	7.76	15656
2R	9477488	9477542	FBgn0259234	.	+	27.27	TAAGTGAGT	AATATGCCACCTTTTTGTAGCAT	6.43	6.02	54
3L	9895877	9895957	FBgn0036058	.	-	32.1	TCGGTAAGC	TTCCTTTTGCATTTTTCCAGGAT	9.86	10.19	80
2L	5202303	5203115	FBgn0261836	.	+	39.24	AAGGTAAGA	ACTTTTTTGACCAATTCTAGCGA	10.57	6.45	812
3R	19651830	19651941	FBgn0051219	.	+	34.82	GCGGTGAGT	TTTTGGTGTTTCTTTTCCAGCTA	10.49	10.4	111
2R	8464084	8464144	FBgn0050359	.	+	40.98	GTGGTAGGT	CTAATTGACTTTTCTGCCAGTTG	7.23	6.15	60
2L	10348974	10350719	FBgn0085396	.	-	36.37	AAGGTGAGC	AATCCACTTATATCTTAAAGGAT	9.6	6.01	1745
2L	17711410	17715722	FBgn0015609	.	-	34.43	AAGGTTTGT	CTTGGCCTCAACGTCTGCAGTTC	7.81	5.38	4312
2R	19703633	19703702	FBgn0034470	.	-	28.57	GCTGTGAGT	CTTTTGAATATATCTTATAGGAG	7.39	6.72	69
3R	19156547	19159609	FBgn0038683	.	-	46.69	ATTGTAAGT	ATGATTTTTTCTCCTTGCAGTAC	8.54	9.61	3062
3R	24329091	24329145	FBgn0039182	.	-	20	AGCGTAAGT	ATTTTATATAACCATTGCAGACA	10.07	6.73	54
X	17140916	17140978	FBgn0002709	.	-	30.16	AGGGTAGAA	ATGTATCCCCCAATGCCCAGCAC	0.82	2.75	62
3R	13433242	13433306	FBgn0004049	.	-	38.46	AAAGTGAGT	TTATTTTACCTTTCCCGCAGTTG	8.4	10.51	64
X	11962616	11964057	FBgn0263111	.	-	33.98	CAGGTGAGC	TACATTTCTCTTCACTCTAGAAA	9.6	8.68	1441
X	2002160	2002231	FBgn0264562	.	+	41.67	AAGGTACGT	CGTTCGTTTTGTAAATCCAGCAG	10.75	2.78	71
2R	10149441	10150855	FBgn0033494	.	-	30.46	TGGGTAAGT	TTTGATTTGAAATTTTACAGAGG	10.24	5.34	1414
2R	10249828	10250878	FBgn0003660	.	-	35.78	TGGGTAAGC	CTGCGTATTTCCCTTTTTAGTGT	8.84	10	1050
3L	2442961	2443389	FBgn0266696	.	+	35.43	TTGGTGAGT	TTTTCTAACCCAACCCGTAGATA	9.27	7.99	428
3L	6951446	6953772	FBgn0035720	.	-	35.32	TCGGTGAGT	ATATTATTGAAATCAAACAGACG	11.11	3.48	2326
2L	16313451	16314450	FBgn0000250	.	-	33.1	AAGGTGAGC	CGAACCTCTTGTTCTTGCAGATG	9.6	11	999
2L	1936992	1937053	FBgn0031374	.	+	29.03	AACGTTAGT	GAATGCTTTTTCTCTTGCAGAGA	1.4	10.38	61
2L	13240910	13241503	FBgn0032494	.	+	27.61	TGGGTGAGT	GTGATTATTTTTCGTTACAGATA	8.73	9.21	593
3R	21033046	21033124	FBgn0013812	.	-	48.1	CAGGTGAGT	GCTTCATTGTAACCTCCAAGGTG	10.67	3.96	78
2R	6878359	6878438	FBgn0265137	.	-	40	GAGGTGACT	GTCGATTTGGATACTTACAGGTT	5.88	3.91	79
X	15896075	15896146	FBgn0003392	.	+	30.56	AAAGTAAGT	TTTTTTTTATCTTTGAACAGATG	9.72	9.85	71
3L	5163704	5163833	FBgn0052423	.	-	33.08	AGGGTGAGT	TATCGTTATTTTTCGCTTAGGCG	9.25	6.07	129
X	1016247	1016520	FBgn0040351	.	-	27.74	ATGGTGAGT	TAGTGTGCTTTAAATTCTAGACG	10.13	5.72	273
2R	17520929	17521831	FBgn0263197	.	-	37.32	CAGGTAGGC	TATCTGTACTGCATTCACAGGTC	9.88	7.35	902
3L	21966318	21967125	FBgn0029091	.	+	38	AAAGTATGT	CCTTTTTATTTTGTTTATAGCTA	6.93	8.12	807
3L	16119818	16119913	FBgn0010280	.	+	30.21	GCGGTATGT	AGCTGTGTTTATCCAAAAAGGGT	9.45	4.76	95
3R	8715669	8715738	FBgn0037613	.	-	47.14	CAGGTACGT	ACCACTTTCCCTCCCTGCAGGCA	10.65	13.28	69
3R	10021384	10027329	FBgn0053208	.	-	40.23	CAAGTAAGT	AAACCTCTCTCCTTTTGCAGAAT	10.08	11.27	5945
3L	2075685	2076382	FBgn0086906	.	-	32.09	AAGGTTTGA	TAATTACATTACATTCACAGAAA	5.13	4.09	697
2R	6935296	6935422	FBgn0053558	.	-	44.09	CAGGTGCGT	CGTTTTTGTTTTTTTTTTAGTTT	9.73	9.82	126
3L	3598622	3600012	FBgn0005640	.	+	41.27	CAGGTGAGC	GGAGTTCGTGACCATTTCAGATG	9.6	4.72	1390
X	5723363	5723498	FBgn0052758	.	-	36.76	TCAGTATGC	TTTTCTCCATTAAATTGCAGAAA	2	8.6	135
3L	1522459	1522521	FBgn0261243	.	+	33.33	TCGGTGGGT	TAAACGATTTATCTTTTTAGAGT	6.9	7.44	62
4	478869	480034	FBgn0039908	.	-	32.42	TACGTAAGT	TATTCTCTCCATTTTAAAAGATA	9.27	5.44	1165
3L	9151874	9155025	FBgn0004244	.	-	37.53	TGGGTAAAC	TATCGTATCGCAATCAATAGAAT	3.32	3.1	3151
3L	9863915	9864192	FBgn0036053	.	-	45.68	ATGGTTAGC	GGCCATTGTTTTTCTGTCAGGCT	3.16	5.4	277
X	20247387	20247548	FBgn0022770	.	+	41.36	AGGGTGAGA	AATAACTCGAACTATTCCAGCGG	6.65	3.95	161
2L	8298341	8300817	FBgn0003502	.	-	41.42	CAGGTGTGT	TATGTTTCTTTGCTTTTCAGACA	6.99	9.91	2476
3R	23692813	23692888	FBgn0027512	.	-	25	AAGGTAGGA	TTGTATTTCACGTATTACAGCGG	9.45	6.24	75
2L	17489634	17489692	FBgn0003187	.	-	37.29	ATCGTAAGT	ACTAATGCTCATGTTTACAGACA	10.44	5.6	58
2L	20432730	20441056	FBgn0263355	.	+	42.33	AAAGTGAGT	TGCGCTTGTTGTGCTTTCAGTTC	8.4	8.57	8326
X	13711894	13712096	FBgn0265726	.	+	33.99	TGAGTAAGT	ATTCCCTTATTCCCCACCAGAAG	8.82	7.05	202
3R	16084182	16085706	FBgn0038398	.	+	42.56	AAGGTAATT	TCGACGTGAATTTTCATCAGGCT	8.83	3.35	1524
3R	31042424	31042480	FBgn0010015	.	+	36.84	ACGGTAATA	ATCTGTGCGGATTTTCTCAGCTG	6.25	4.11	56
3R	22679041	22679103	FBgn0266418	.	+	23.81	ACGGTACGG	TTATTTACTTCTTTAAACAGCGG	9.91	8.29	62
3L	20126220	20126283	FBgn0036939	.	-	45.31	GGGGTTCGT	TTATCTCTCTCTCGCCACAGCTG	0.98	10.78	63
X	20045023	20062054	FBgn0053517	.	-	44.88	AAAGTAAGT	TGCTTGTTGCTCCTTTGCAGACC	9.72	10.21	17031
4	1047576	1047634	FBgn0264607	.	-	18.64	GATGTACGG	TAAATATAACTTTATTTTAGTAT	3.68	5.44	58
2L	15201984	15202036	FBgn0259965	.	-	22.64	TGGGTAAGC	TCTTATTGTTAATCAAACAGCCT	8.84	4.38	52
3L	6591161	6591213	FBgn0042185	.	+	33.96	GAGGTTAGC	TAATCGAATTCGTCTTTCAGAAA	3.77	6.66	52
2L	7231127	7233680	FBgn0259111	.	-	36.65	CAAGTAATA	AAACCTGTCATCGATCACAGAGG	1.48	5.09	2553
X	19654317	19654451	FBgn0031052	.	+	36.3	AAGGTGAGC	TGCATTATCTTGCTCTCTAGATT	9.6	8.61	134
3L	11235117	11235213	FBgn0036150	.	-	14.43	TCGGTGAGT	AATATTATTAACTTTTCTAGGAA	11.11	7.25	96
2L	18589159	18590312	FBgn0085370	.	-	43.41	CCGGTATGG	CGTTTTGATTGTGTCCACAGCTC	8.44	8.66	1153
2L	8036577	8036836	FBgn0044323	.	+	45.38	AGGGTAAGT	TACGTCTTCTACGTTCGTAGATC	10.45	8.36	259
3R	16091091	16092844	FBgn0026059	.	-	42.7	AAGGTGCGC	TGTTTTCCATCTTTTCGCAGAGC	9.05	11.14	1753
2R	12931742	12931801	FBgn0033783	.	-	31.67	TTTGTAAAT	GCCTCTCTATTGATTTATAGAAA	-2.27	7	59
X	15050360	15050414	FBgn0030603	.	+	32.73	AGCGTAAGT	CCTAATTGGATCTGCCTCAGTTG	10.07	2.35	54
3L	3350337	3351495	FBgn0004167	.	+	37.1	TGGGTAGGT	CCTCCCTTCCCCCCACTTAGCAT	6.86	7.4	1158
3L	2541404	2554057	FBgn0010905	.	-	40.75	AAGGTAAAT	CGTTTGTTTTTTTTTTGCAGAAA	8.88	10.89	12653
3R	9662356	9662411	FBgn0037726	.	-	28.57	CAGGTGAAC	GTATTATATGCCTCTTATAGACG	5.56	5.9	55
3L	981766	981825	FBgn0264574	.	+	33.33	AAGGTACAA	TTTAACAAATCCTTGTGTAGCCC	6.82	5.65	59
3R	9445896	9445968	FBgn0261552	.	+	39.73	AAGGTTAGA	GTTTTATATCATCCAAACAGGTT	6.12	8.82	72
2R	15845613	15845683	FBgn0034045	.	-	26.76	TGGGTAAGT	TGATGCTTGAATATTCATAGGTG	10.24	4.95	70
2R	7323333	7323818	FBgn0033159	.	-	40.74	CAGGTAGGC	TCGTTTCCTTTTCCCGCAAGGCA	9.88	5.42	485
2R	7515907	7515967	FBgn0033185	.	-	49.18	AAGGTAAGA	TGAGCTCTCGTTGACCGCAGGAT	10.57	8.45	60
3R	19232904	19232960	FBgn0038693	.	-	36.84	ACGGTTAGT	TACATTCGCCTCCATTTTAGGAT	7.37	9.61	56
3L	241502	241563	FBgn0000541	.	-	29.03	GAGGTGAGA	TTATTTATTTCTCGTTCTAGAAG	7.66	9.19	61
2R	13168889	13168950	FBgn0086532	.	+	41.94	AACGTAAGT	AGTTTCTACTCCTTCCACAGACC	10.74	8.47	61
3R	29806345	29806403	FBgn0002924	.	-	38.98	GAGGTGAGT	TCCTTGCTAATTTCCGATAGCAC	10.03	5.02	58
3R	8648897	8648961	FBgn0024326	.	-	27.69	TTGGTAAGC	AAGCATTATTATCGTTTTAGCCT	8.72	3.63	64
3L	5968594	5968813	FBgn0035656	.	-	30.45	GAGGTGTGT	TTTCTCCTTTCTTTTAGCAGGAC	6.14	9.93	219
X	9993190	9999192	FBgn0052694	.	+	38.83	AAGGTGAGT	TTATGTTTTTTTTTTTTTAGGAA	10.47	12.01	6002
2R	21155531	21155604	FBgn0050389	.	-	47.3	CAGGTGCGT	TATTGTCCGTTTTCTTACAGATA	9.73	10.63	73
2L	4526542	4526605	FBgn0053196	.	-	18.75	AACGTAAGT	ATATTTTTAAACCTCTGCAGCCG	10.74	7	63
3R	4737376	4737472	FBgn0026620	.	-	29.9	AAAGTAAGC	ACGATGTATTTTTATAGAAGCAT	7.31	-0.9	96
2L	7698552	7698724	FBgn0041182	.	-	30.64	CTGGTAAGA	TGAATTGAATCATTTATCAGAAT	9.45	4.42	172
2R	16314713	16314767	FBgn0085428	.	+	34.55	GGCGTAAGT	ACTTGCATCGTAATCCACAGACT	9.39	7.38	54
3L	2443839	2443987	FBgn0266696	.	+	30.2	ACGGTAAGC	AATCCATCTATATTTTATAGCCC	9.89	6.71	148
2R	7348976	7357182	FBgn0033159	.	-	45.34	TCGGTAAGC	ACAACACGTTCTCGTTCCAGATG	9.86	9.62	8206
3L	15928929	15946907	FBgn0000489	.	-	36.09	TGGGTAAGT	CACCACCTTTTCCCTTTCAGGCA	10.24	11.05	17978
2R	10114235	10114916	FBgn0003071	.	+	34.02	CAGGTCAGG	CCTTCACCATTGACCAACAGGAG	7.2	5.93	681
3R	21211591	21211747	FBgn0264357	.	+	25.48	ATTGTAAGT	TAAATATTCTTTTCGTTCAGAAT	8.54	6.97	156
X	2481877	2481996	FBgn0261451	.	-	32.5	GAGGTATGT	GCTTGAAATGCATTTTACAGTTG	9.81	3.87	119
3R	26554940	26555232	FBgn0263289	.	+	26.96	AAAGTGAGT	TTATTCATACTTTGCTATAGCTG	8.4	7.15	292
2R	12449783	12450068	FBgn0033739	.	+	46.85	CAAGTGAGT	TGATCGCTTCGCCTTCGCAGCGC	9.1	7.52	285
X	18137051	18137575	FBgn0017418	.	-	39.81	ACGGTTAGT	TCATTTACAAATAAAAATAGCCA	7.37	0.82	524
4	123893	129321	FBgn0011747	.	-	35.42	CAGGTAATA	ATTATTAATTACATTTTCAGAAT	8.55	6.43	5428
X	16473828	16474446	FBgn0264255	.	-	36.19	GAGGTAATG	GGCCAAATGATCGATAACAGGTG	8.73	1.76	618
3L	21028658	21028715	FBgn0037044	.	+	46.55	CAAGTGAGT	ATGTGAATCTTCCGCTTCAGGCA	9.1	6.93	57
3R	26877170	26877541	FBgn0003267	.	-	29.57	CAGGTGGGT	TGATGTAATCAATTTTTCAGAAA	8.56	6.26	371
X	9672798	9672859	FBgn0261617	.	-	37.1	GATGTGAGT	TATGACGCTATTTTCCGCAGGAC	7.77	9.21	61
2R	18844028	18844102	FBgn0034400	.	-	40	AACGTAAGT	TCTCTTTGTTTTCGATGCAGAAG	10.74	8.28	74
3R	23795002	23795065	FBgn0015513	.	+	21.88	AAGGTATGT	GTAATGATAACTGTTTACAGCAT	9.79	2.69	63
2R	8679135	8680011	FBgn0263120	.	+	42.76	TTGGTACGT	CTTTATTTTGTATCCCACAGAGC	8.11	10.52	876
2R	13854925	13854982	FBgn0265498	.	+	22.41	AAAGTAAAT	TACACAACTTACTTTCACAGTAA	4.06	5.24	57
X	1353199	1353252	FBgn0024365	.	-	50	GTGGTAAGT	CTAAGCCTCTTACTCAACAGGTG	10.36	8.12	53
2R	5149157	5152788	FBgn0033010	.	+	37.69	GCTGTAAGT	TATTGCTATTATTCTTGCAGGAA	8.56	8.95	3631
X	16884609	16884685	FBgn0030801	.	+	31.17	AACGTGAGG	TGATAACGCTTCCATTTCAGGAT	5.31	8.64	76
2L	11797742	11797828	FBgn0020309	.	-	59.77	TAAGTGAGT	CGGTCCTCCTACCGTTTCAGTTC	6.43	9.01	86
3L	16721017	16721086	FBgn0000414	.	+	22.86	CGAGTAAGT	CATATCTTTAATATTTGTAGCTA	10.15	4.97	69
2R	15803488	15814728	FBgn0265991	.	-	42.67	TCGGTCAGT	TACTTCTCGTTTCGTTACAGTCA	7.03	6.94	11240
2R	23998668	23998743	FBgn0053519	.	-	32.89	ACGGTAAGA	TTTTTTTTTAAATACTTCAGATC	10.65	8.18	75
X	6665687	6666239	FBgn0062413	.	+	38.7	TCAGTGAGT	TTCGATCGATCCTTTCTTAGATA	7.68	6.83	552
2R	17700434	17700634	FBgn0045800	.	+	26.87	GAGGTAATT	TTCTCTTAATATATTTACAGAAA	8.88	6.55	200
X	8973381	8979453	FBgn0264384	.	-	39.72	AGCGTAAGT	TAAATTTTCCAATCCTGCAGAGC	10.07	8.01	6072
3L	15512737	15512795	FBgn0000565	.	+	30.51	GGCGTAAGT	ATTTCCTTGTTTGTTCATAGGTA	9.39	10.49	58
2L	10153236	10153322	FBgn0032187	.	+	34.48	AGGGTAAGT	CAGAGGGTCCTTTTTCTCAGCTG	10.45	3.19	86
2L	3373928	3373983	FBgn0031528	.	-	37.5	GAGGTAGGG	TAATGTGAGTTTTTTTCCAGTTA	7.81	2.42	55
3L	5997654	6018059	FBgn0052406	.	+	42.77	AAGGTGAGT	TTCTTCTGCCTTACTTGCAGCTC	10.47	9.95	20405
2L	7187642	7187946	FBgn0031894	.	-	31.48	ATGGTTCGT	TGTTTATTGTAACATTGCAGATT	6.1	7.99	304
3R	4752591	4752796	FBgn0264907	.	-	37.38	GCAGTGAGT	GTCTCGCATCCCTTTTACAGGTG	7.39	10.8	205
2R	7942889	7947604	FBgn0033236	.	-	38.8	TCGGTGAGT	TATTTTCTTTATATTACTAGGTG	11.11	7.75	4715
2L	21662453	21662517	FBgn0032956	.	+	40	GAGGTAAGG	TAACGACGTTATTTATGTAGGTT	10.28	6.03	64
3R	27066032	27066098	FBgn0003495	.	-	37.31	CGAGTAAGT	TGCCAAACCTTCCCTTCCAGAGG	10.15	7.59	66
2L	6635407	6635652	FBgn0051635	.	-	24.8	AGAGTTAGT	TGTAATATGTGCTTTGACAGACG	0.9	5.85	245
3R	12931785	12933340	FBgn0038092	.	+	42.93	AAGGTGAGT	TATTTAATAAATTATTACAGCAC	10.47	4.8	1555
2R	13817610	13817887	FBgn0261041	.	+	42.81	AACGTAAGT	CTTTTGGTTTTCCATTCCAGGAG	10.74	10.42	277
2R	7323969	7324581	FBgn0033159	.	-	42.09	GAGGTACAG	CCACTCTACGACATGTCCAGGCC	6.62	2.99	612
2R	8863011	8865855	FBgn0011286	.	+	40.14	ACGGTAAGT	TTTTGCGGCTGCCATTGTAGGAG	11.81	6.8	2844
X	16636362	16636427	FBgn0026181	.	-	37.88	CAGGTAAAT	AACCCTTGCTTCGCTTTCAGTTG	8.76	8.87	65
3L	14670074	14670172	FBgn0041604	.	+	28.28	AAGGTAATA	GTTTCATTTTTGTTTTACAGAAG	8.49	9.36	98
3R	16049917	16049967	FBgn0038396	.	+	45.1	GAGGTAATC	TCTAAAGTGTCCGCCTACAGCTG	7.05	5.62	50
3R	21207668	21210788	FBgn0264357	.	+	41.33	TGGGTAAGT	TTCTCTTCTTATTTCTGCAGAAG	10.24	9.97	3120
2L	5015593	5015690	FBgn0016075	.	-	32.65	AAGGTGAGC	TATACCTTGCTATCCTTTAGGTC	9.6	9.83	97
3L	16791525	16791580	FBgn0036663	.	-	28.57	TGGGTAAGT	AAGTATAATACTCTTTAAAGGCT	10.24	2.12	55
2L	5216283	5216334	FBgn0250847	.	-	28.85	CACGTAAGA	TTATCTATCCGTATCTGCAGAAA	7.45	9.21	51
2R	4607321	4608358	FBgn0260799	.	+	30.73	AAGGTAAAT	AAATATTTCCTTATTTTCAGGAG	8.88	7.76	1037
2L	4521756	4521812	FBgn0053196	.	-	50.88	AACGTAAGC	ATCCGCTTTGTGGCCCCCAGCTC	7.35	7.2	56
X	4110011	4110162	FBgn0026084	.	+	43.42	AAGGTGCGT	AAATTGCAGCCATCGAGCAGGAG	9.49	-4.77	151
2R	7852347	7854521	FBgn0085390	.	-	44.46	AGGGTAAGA	GCGCCTTTGTCGCTGGCCAGCAG	9.21	3.31	2174
2R	8054843	8054904	FBgn0033252	.	-	33.87	AAGGTGGGT	TCCACCTGATTTTGGACCAGGTC	8.23	6.28	61
3L	10872759	10872833	FBgn0026160	.	+	37.33	TGTGTAAGT	AAATCCTTTTCCGCTTGCAGTCG	7.65	7.64	74
X	13706327	13709404	FBgn0265726	.	+	39.7	CAGGTGAGT	GCTCTTCCACTTCCATTCAGGTC	10.67	9.49	3077
2L	18529059	18529125	FBgn0032685	.	+	37.31	CAAGTAAGT	AAATCCTGTCTCCTTCACAGAGG	10.08	7.44	66
2L	5139674	5139778	FBgn0261836	.	+	15.24	AATGTAAGT	ACATCTTATTCATTTTGCAGTCC	8.62	8.55	104
3R	27262161	27262226	FBgn0010328	.	-	45.45	CTGGTAAGT	TCTATCCATTTTGCCTGCAGATG	10.65	10.52	65
3R	5825589	5825804	FBgn0037384	.	+	34.26	GAAGTAAGT	GTTTCTTACTTTTTCCGTAGCGA	9.82	8.95	215
3R	12062479	12062548	FBgn0037988	.	-	30	CAGGTATGT	TCCCTTTTTTCCTATACCAGCTT	9.8	7.01	69
3L	3080029	3083732	FBgn0035397	.	+	40.55	CAGGTGAAG	TTTTTGTGCTCTATTTGTAGATA	6.66	9.72	3703
3L	16790944	16790998	FBgn0036663	.	-	29.09	ATGGTAGGA	TAATTTGTTATAATCTACAGCAA	6.66	5.24	54
2L	5331200	5331262	FBgn0031702	.	-	31.75	CAGGTAAGA	TATGTTTCTATATCCTTCAGATA	10.77	9.87	62
2R	18702684	18702776	FBgn0262103	.	+	32.26	CAGGTGAGA	TATGAAAATTGCTTTCACAGGTT	9.22	7.54	92
3R	15342394	15342967	FBgn0038321	.	-	43.38	CGGGTAAGA	CACCCGTTTTTTTCTTGCAGGAA	9.84	12.21	573
2L	234175	234236	FBgn0266557	.	-	25.81	TAGGTAAGG	AATCATTTAAATCCAATTAGGGC	9.31	5.08	61
X	6644759	6644827	FBgn0029881	.	+	33.33	CAGGTGGGT	ATCTAACGCAATGCTTGCAGAAA	8.56	3.77	68
X	737289	737509	FBgn0021764	.	+	45.7	ATGGTGAGC	AAACCATGCCTGAACTCCAGAGA	8.27	2.94	220
2L	18540769	18541184	FBgn0085370	.	-	37.5	CTGGTGAGT	GTGCTGTTTATCGCCACCAGGTG	10.1	7.97	415
2L	12432205	12432308	FBgn0265298	.	-	30.77	GAGGTGAGT	TAGTTGTTCTTTGCTTTCAGATA	10.03	8.54	103
3L	23029932	23037637	FBgn0262509	.	+	35.4	AAGGTACAA	ATCAAATTGTAATTTTTTAGCAT	6.82	5.57	7705
3R	11670982	11671403	FBgn0259227	.	+	38.15	CCGGTAAGT	ACTGGAAATGCGAACCGTAGCTA	10.91	-1.02	421
X	18080127	18080187	FBgn0030890	.	-	27.87	ACGGTGAGT	TATATATTCTTAAATTGCAGGGT	11.45	8.26	60
2R	20671859	20672118	FBgn0034543	.	+	30	GTTGTACGT	TTGTCTCTTAATTCTTTCAGGTT	4.76	9.84	259
X	15883134	15883193	FBgn0260938	.	-	28.33	GATGTAAGA	CGAATCTTCTGTTAATGTAGGCT	5.46	4.6	59
2R	9139269	9139353	FBgn0028955	.	+	49.41	AAGGTAGGT	TGCATTTGGTGCTCTTCAAGGTC	10.29	6.49	84
2L	21711184	21711314	FBgn0051619	.	+	43.51	AGGGTGAGT	TACTCTGTCTTTTCCAACAGGTG	9.25	12.9	130
3R	13021115	13021175	FBgn0020496	.	+	36.07	CAGGTGAGC	ATATTATTATTTTGCTACAGATG	9.6	8.84	60
2R	24912982	24913675	FBgn0085434	.	+	36.89	AAGGTAAAC	TCCACTTTTGTGATGTGCAGGTT	8.14	7.53	693
3R	31852176	31852591	FBgn0011224	.	-	51.44	TCCGTAAGT	TCTTCTCTCTTACCCTGCAGCTC	10.27	11.74	415
X	13268841	13269827	FBgn0041210	.	-	36.88	CAGGTGAGT	GTGAACCGCCCCCGGTATAGCAT	10.67	3.96	986
2R	12922811	12922878	FBgn0010488	.	+	29.41	AGGGTAAGT	TTTGCTTTTTTCTTCGTTAGGCA	10.45	7.58	67
2R	8464797	8464863	FBgn0050359	.	+	31.34	GGGGTAGGT	TATATCTCCCTTGCTTTTAGCGA	6.59	8.34	66
2L	6680525	6680946	FBgn0028703	.	-	31.04	AGTGTAAGT	AGTCTGATGGTTATTTGCAGGAT	8.46	5.6	421
2L	5856319	5856403	FBgn0085410	.	+	54.12	CAGGTGAGT	CCGCCTTCTTCACCCCGTAGACC	10.67	10.39	84
3R	24794643	24796122	FBgn0039225	.	+	42.57	AAGGTAAGT	TGGTGAATCCTTTTTTCCAGAAG	11	5.56	1479
3L	12806338	12806978	FBgn0262714	.	+	36.66	CAGGTAAGT	ATCATCATCATCTCTGGCAGCCA	10.86	4.81	640
X	2523817	2523885	FBgn0261451	.	-	26.09	TCTGTAAGC	GTTTATTCTCTTTCGATTAGATC	4.33	6.58	68
4	478084	478537	FBgn0039908	.	-	34.8	CAGGTAATG	CTAAACTACATTTTTTACAGTAT	9.43	4.7	453
2R	16266654	16266718	FBgn0015925	.	+	30.77	ACGGTACGT	TATATATTTTTACTACTCAGCGT	11.34	5.67	64
2L	16176803	16176864	FBgn0001991	.	+	32.26	CAGGCAAGT	ATATAATGCAATTATTACAGATC	3.1	5.46	61
3R	30581430	30581499	FBgn0039787	.	+	38.57	AACGTGAGT	CGTTGCAGGTTCCGATCTAGTGC	9.54	2.46	69
2L	4985955	4986016	FBgn0083962	.	+	38.71	CATGTAAGT	CTTTTACTTTTTGCTCGCAGTGC	8.31	9.17	61
3R	22703040	22703253	FBgn0039008	.	+	32.71	GATGTAAGT	TCCACTTCCACTTCCCACAGATA	9.11	10.66	213
3L	10590391	10590520	FBgn0052062	.	+	26.15	GGGGTAAGT	CCTACCATTTTTTTCATTAGGCT	9.65	7.71	129
3R	19669975	19670027	FBgn0038727	.	+	41.51	GCGGTAGGT	GGTAACGTGTGTATCCTCAGATT	9	6.07	52
X	2475356	2475415	FBgn0261451	.	-	36.67	AACGTAAGT	ACACCCTTTGTCCATTTTAGGAG	10.74	11.18	59
3R	20906698	20906751	FBgn0038840	.	+	37.04	AAGGTGGGC	TATCGCAACTGTTTTTTCAGGAA	7.93	8.1	53
2R	12999499	12999798	FBgn0265623	.	+	27.33	CCTGTAAGT	GATCTATCATTTCTCAACAGATT	7.52	8.65	299
2L	4506094	4506153	FBgn0053196	.	-	45	CACGTAAGA	AACCATTCCTCCTTCCTCAGCCG	7.45	5.7	59
3R	4659677	4660238	FBgn0263346	.	+	47.86	TTGGTACAT	GGCCTGTTCCCGAAAAGCAGCTC	1.81	0.07	561
3L	12264911	12266654	FBgn0260941	.	-	35.15	TTGGTAAAT	TATTCCAACATTGAAAACAGCAC	4.94	0.78	1743
3L	14746914	14746977	FBgn0259175	.	+	29.69	ATTGTGAGT	ACAATTTTGTAATCTTTTAGAGC	7.35	7.76	63
3R	4336409	4336468	FBgn0037236	.	-	33.33	AGTGTAAGT	ATCTAATCTTTGAACTGTAGATC	8.46	5.69	59
3R	8717342	8717848	FBgn0037614	.	+	41.42	GTGGTGAGT	TTGTTTTTCTCTCTTTGCAGGCT	8.95	12.71	506
3L	2508866	2509363	FBgn0010905	.	-	41.77	AAGGTGAAC	ACTCTCCCCGCCCGGCACAGTGC	5.54	5.24	497
3R	11208182	11208246	FBgn0261808	.	+	30.77	AAGGTGGGA	ATATTTATGTCCAATTTCAGATC	6.03	9.48	64
2R	13004384	13005764	FBgn0265623	.	+	35.92	AAGGTGAGT	TCTTTTCGTTTCTTTTGCAGCGT	10.47	11.85	1380
3R	6385683	6385747	FBgn0037442	.	+	32.31	TGGGTAAGT	AAACCCATATTCAATTACAGAGC	10.24	4.87	64
X	15875206	15875267	FBgn0030701	.	+	25.81	CAGGTTAGT	TAAATTGGATTACTTTAAAGCAT	8.02	2.66	61
2L	19388314	19388473	FBgn0032774	.	-	28.12	GAGGTAAGA	CATGATGTTTTCCATTTCAGCAA	10.06	9.23	159
2R	17803392	17808098	FBgn0259211	.	+	41.6	AAAGTGAGT	TGTTTTTTGACCAATTCCAGTTG	8.4	6.57	4706
2L	3318747	3318814	FBgn0031519	.	-	42.65	TCGGTATGG	TTCCTGTTCACCGATTTCAGCTT	7.88	6.76	67
3L	336693	340780	FBgn0035132	.	-	39.46	TCGGTAAGT	TAAAGATTTACGAATTTCAGAAC	11.78	2.34	4087
2L	6770710	6770885	FBgn0031857	.	-	34.09	TGGGTGAGC	TACGTATTTCGATGAAATAGAAA	7.23	2.15	175
3L	7341115	7341352	FBgn0011640	.	+	31.51	CGGGTAGGT	TATTTTCTATCTCCTCCCAGCTC	8.53	8.95	237
2R	22325728	22325782	FBgn0013272	.	+	30.91	AAGGTATAC	TATGTTTTCGTACTTTACAGAGC	7.64	9.84	54
X	10085403	10085460	FBgn0030178	.	-	39.66	CAGGTGAGA	ATGTTGCTTCCTCCTTGCAGCGT	9.22	11.26	57
3R	9764627	9764680	FBgn0037746	.	+	29.63	AAGGTAGGT	ATAAACATCTACATTTACAGTAT	10.29	4.75	53
4	565516	565600	FBgn0022361	.	+	17.65	GAAGTATAA	TTGTATTTTAAAACTTCAAGGTG	-2.8	5.09	84
2R	16762034	16762187	FBgn0267002	.	-	23.38	GTGGTAAGT	ATATTTATTATTTTTGGAAGGCT	10.36	2.32	153
2L	4031556	4032422	FBgn0000547	.	+	33.68	GAGGTATAA	CCATTCTTAACCCTTTTCAGTTG	5.96	7.78	866
2R	7348011	7348130	FBgn0033159	.	-	29.17	GAGGTGGGT	AAACTTAATTCTTTCGTTAGATA	7.07	4.15	119
3R	17771389	17771447	FBgn0262562	.	-	50.85	CAGGTGAGT	TTACTTTATTTGCCCCGCAGGAC	10.67	10.9	58
2L	21665596	21665917	FBgn0032957	.	-	29.5	CGGGTAAGA	GATACCAAACACTTTTCTAGGAT	9.84	4.93	321
2R	14204053	14211287	FBgn0005613	.	-	43.1	CAAGTAATA	TCTTACCCCACTTCTTCCAGTTC	1.48	7.85	7234
3R	8668037	8669528	FBgn0037607	.	+	35.05	AAGGTAGGT	ATATATCCATCTCGTTCCAGCGC	10.29	7.46	1491
3L	3325602	3328698	FBgn0035437	.	-	46.92	ACGGTAAGT	TAAACAACTCCTTTGAGCAGGAC	11.81	3.59	3096
2L	21208090	21208939	FBgn0026255	.	+	35.76	GCGGTAAGA	TTATCAAGAGATTTTCATAGCGG	9.63	-4.58	849
2R	10295795	10295868	FBgn0033504	.	+	28.38	CAGGTAAGC	TTCATTTCTTACCTCTTCAGAGC	9.88	9.6	73
2R	17828906	17830996	FBgn0259211	.	+	40.79	AAGGTAGGA	TCCCGTTCAATCGATTCCAGAGT	9.45	6.06	2090
2R	24053575	24053635	FBgn0034965	.	-	42.62	GCAGTACGT	TTGCCCTGTTTCTTTTGCAGACG	6.49	12.35	60
3R	17394267	17394535	FBgn0025456	.	-	45.35	CAGGTAGGC	CCGCATCGTTATACTTGCAGTCT	9.88	5.1	268
X	19610463	19610527	FBgn0031037	.	+	41.54	CAGGTAAGC	TTATATATCCCCCTTTGCAGGAT	9.88	10.45	64
2R	13894593	13894838	FBgn0013733	.	-	23.58	ACAGTAAGT	TTCTAATCGAATCCTTTCAGAAT	9.49	5.96	245
2L	7196053	7196111	FBgn0031896	.	-	33.9	ACGGTAAGA	GCTTACCCATTTTTTTCCAGGTG	10.65	10.02	58
2L	10081947	10086200	FBgn0265002	.	-	43.14	AAGGTAAGT	ACCGCCTCCTCCTCCACCAGGTA	11	10.66	4253
2L	18384894	18386156	FBgn0000636	.	+	35.31	GCGGTAAGT	TGTTGTTGTCGTTTTTACAGGCG	11.37	9.6	1262
X	2784147	2784269	FBgn0040384	.	-	47.97	TTAGTGAGT	CCGCTTGCTCGCAATTGCAGGCA	5.79	7.37	122
3R	20630664	20630719	FBgn0015279	.	-	32.14	TGGGTAAGC	TTTATCCTTGCACATTCCAGTAT	8.84	5.06	55
X	17945349	17949920	FBgn0003380	.	-	37.73	TAGGTAAGT	TCTCCCATCAATTTTTTTAGGCG	9.66	7.67	4571
2R	20146160	20146213	FBgn0034481	.	+	31.48	ATTGTAAGT	AAATAATCTTTTTCTTTTAGTGA	8.54	6.58	53
X	18906135	18907498	FBgn0030976	.	+	38.12	CAGGTTTGT	TATTCTCGATCGCCTTGCAGTCG	7.44	7.21	1363
3L	15123062	15124124	FBgn0036481	.	-	42.52	AAGGTGAAA	CAAACACTTTCGATTTTCAGATT	4.51	8.27	1062
2R	18820839	18821040	FBgn0010551	.	+	32.18	ATGATATCC	TTCTTAACTGATATGTTTACTTA	-5.23	-5.5	201
3R	23574106	23574302	FBgn0039089	.	+	30.46	ATTGTGAGT	TAATTTTCTTGCTTCTTCAGGAG	7.35	9.04	196
2L	6320391	6321758	FBgn0053531	.	+	33.33	TTGGTAAGA	TTGATAATACCTCTTTGCAGGGC	8.85	7.69	1367
2R	14068912	14069216	FBgn0040752	.	-	34.1	CAGGTAAAG	TCCAATTCGATTTCCCATAGGTG	9.65	9.28	304
X	19639821	19639895	FBgn0031047	.	+	44	AAGGTAGGT	CTTATTACTGCTATCGACAGACC	10.29	5.18	74
X	10032360	10032419	FBgn0263132	.	+	25	AAAGTATGT	ACTATCTTTTTCCACCTTAGATC	6.93	10.05	59
X	12942857	12943085	FBgn0086675	.	+	28.38	TGGGTAAAT	CATTTATTTTTTTTTTTCAGTCT	4.69	9.19	228
2R	6189422	6195651	FBgn0262867	.	-	38.86	AAGGTATGT	TTGTTAATTTGTCTTTTCAGATG	9.79	11.4	6229
2R	10433724	10433786	FBgn0262114	.	+	31.75	TCGGTGCGT	ATGACTTCTAAATTGCTTAGCCT	8.67	3.11	62
2L	1034191	1034401	FBgn0031294	.	-	36.97	TTGGTGAGT	ATTGGTTTCCCCTCTTGCAGGTG	9.27	11.16	210
2R	9125221	9125550	FBgn0027561	.	-	50.91	AGCGTAAGT	TTGCCCATTGGCCCACGCAGCTT	10.07	3.84	329
3R	18975171	18975457	FBgn0261262	.	+	29.27	CGGGTAAGT	CCCTTTTTCTCGTGGAGCAGCGG	10.75	3.88	286
3L	7466569	7466625	FBgn0261537	.	+	26.32	GTGGTTCGT	ATTTTTGATGTAATTTTCAGATG	3.34	8.22	56
3R	8004864	8005253	FBgn0037536	.	+	35.9	CAGGTAATT	AATCCTTTGCTGAATTTCAGGAA	8.55	8.04	389
3R	31779509	31779562	FBgn0005632	.	+	33.33	CTGGTAAGT	TAAAGTCAATTTATTTGCAGGTG	10.65	6.4	53
X	5063869	5064452	FBgn0003028	.	+	34.25	TTCGTAAGA	TTTCTTCTCCTTTCTTGCAGAAA	5.53	12.62	583
2L	12537420	12537634	FBgn0259176	.	-	35.35	GAGGTAAGT	CCACCACCATCATGCAACAGTTC	11.08	3.14	214
3L	656717	656778	FBgn0035150	.	+	32.26	AAGGTATTT	GTCGTACACGTTTCCTTTAGATA	7.64	6.39	61
2L	12443755	12443813	FBgn0032433	.	-	33.9	CAAGTGGGT	AATATCCTATTTATATTTAGAAT	4.82	6.9	58
4	251526	252054	FBgn0053481	.	-	35.16	ACGGTAAGT	AATACTTTTAATTATTTCAGGTA	11.81	8.6	528
2R	7276673	7276738	FBgn0033155	.	-	40.91	TAGGTGCGT	CATCTGAGTTCTTTTTATAGATT	6.6	6.37	65
3L	4095147	4095199	FBgn0035497	.	-	39.62	AGGGTGAGT	TTGATAAAGTTGACCTATAGCTG	9.25	0.14	52
2R	16026068	16026134	FBgn0034068	.	-	23.88	GAGGTAAAT	CAACTGACATGTGATTTTAGCGC	8.39	3.89	66
3R	31220843	31220912	FBgn0039831	.	+	37.14	GCTGTAAGT	CGCCCCCCAAAATGTTGCAGCCC	8.56	5.85	69
2R	24934836	24937303	FBgn0043792	.	-	44.04	AAGGTAATT	AATACACCTCTTTCTTGCAGAAA	8.83	9.16	2467
X	487404	487464	FBgn0029525	.	-	47.54	AGGGTAAGT	AGCTCCACGTCCATTTGCAGCGC	10.45	6.27	60
X	252804	253068	FBgn0040372	.	+	30.19	ATGGTAAGT	CTCTTTGTTGTTTCCTTTAGCTT	11.01	10.14	264
3R	31785583	31785644	FBgn0005632	.	+	35.48	CAAGTGCGT	CAATACAACACCTGCTCCAGAAA	6.68	0.27	61
X	1862644	1862702	FBgn0023515	.	-	33.9	AGCGTAAGT	GCAGTTTTTACGCATCACAGGTC	10.07	4.11	58
2L	7889044	7889099	FBgn0051902	.	-	41.07	TGTGTGAGT	ACTCTTTTCCTTTTCCAAAGGTT	5.84	10.31	55
3L	2724059	2724676	FBgn0052296	.	-	38.83	CATGTAAGT	TGTTTGTATATATTCAACAGCTC	8.31	5.93	617
2R	24400104	24403063	FBgn0002787	.	+	47.6	GAGGTGAGA	TTTTTTGCCGCAAATTGCAGGTA	7.66	8.07	2959
2R	9505469	9507862	FBgn0259246	.	+	43.73	CGGGTGAGC	CTCCTATCTTCCACTTGCAGATG	8.19	12.05	2393
3R	19850154	19850208	FBgn0038735	.	+	30.91	GACGTAAGT	TATCCTAATTTATACTGCAGCTC	10.93	6.81	54
2L	3376421	3376480	FBgn0031529	.	-	41.67	GCGGTGAGT	AGATGCAAATTGGCCCGCAGGTA	10.49	6.24	59
2L	20738442	20738503	FBgn0262743	.	+	33.87	CAGGTTAGG	CTTTCTATAATCATTTTCAGACG	6.25	7.53	61
3L	19724688	19724756	FBgn0261360	.	-	31.88	AAGGTATGT	TTCTTTTCGATTCCGATTAGTTC	9.79	4.85	68
3R	25868788	25869537	FBgn0039380	.	+	36.93	CAGGTAAGC	TTTGATCTTTTATTATTCAGGTT	9.88	9.06	749
2L	21137689	21137756	FBgn0023388	.	-	25	TGGGTTGGT	ATATCGTTTTTCCCATGCAGACA	0.35	9.4	67
2R	15947607	15948807	FBgn0265045	.	-	48.13	CAGGTTAGT	GATTGTTTTCCACTTTGCAGCAG	8.02	7.13	1200
X	15896075	15896146	FBgn0003392	.	+	30.56	AAAGTAAGT	TTTTTTTTATCTTTGAACAGATG	9.72	9.85	71
X	811369	811593	FBgn0264449	.	-	37.33	CAGGTATGA	TCTGAATGATACCATTCTAGGCC	9.46	5.62	224
3R	19192052	19192126	FBgn0267706	.	+	40	GTGGTAAGT	TCACCTCATTGCATTTTCAGTTT	10.36	8.32	74
3L	5728643	5731439	FBgn0085447	.	+	40.9	GGAGTAAGT	ATCTCCCCTGCAATTTTCAGATG	8.57	8.75	2796
3R	24354740	24354792	FBgn0039187	.	+	41.51	GAGGTAGGT	AAAAACATTTGCCTTCCCAGACT	9.65	6.16	52
3R	31852176	31852591	FBgn0011224	.	-	51.44	TCCGTAAGT	TCTTCTCTCTTACCCTGCAGCTC	10.27	11.74	415
3R	20539601	20539658	FBgn0016917	.	-	20.69	TCGGTCAGT	ATAAATGTTATAAACTACAGGTG	7.03	5.55	57
2R	16428533	16428728	FBgn0264273	.	+	41.33	GAGGTGCGT	CTCGATTTTCGCCTTATTAGCAA	8.42	3.3	195
3R	5666258	5666329	FBgn0010772	.	-	29.17	GAGGTACGA	TTACACTTTGTGATTTTCAGAAA	8.65	8.47	71
3R	25875875	25875944	FBgn0027865	.	-	44.29	AATGTAAGT	ACTTTCCTGATCTGTTTCAGTTG	8.62	9.26	69
X	6114400	6114601	FBgn0264386	.	-	46.53	AAGGTAAGT	CGGTTCGTAATCCCCCGCAGCTA	11	7.25	201
4	1048149	1048503	FBgn0264607	.	-	29.3	CCTGTAAGC	ATGCCTACATACATTTGCAGTGT	3.69	5.09	354
2R	14946418	14946476	FBgn0261854	.	-	35.59	CGGGTAAGT	ATAAGTGCCTTTCTTCCTAGCTC	10.75	5.87	58
X	11974340	11976402	FBgn0263111	.	-	34.46	TGGGTAAGT	TATTTAATTATTTTTTGTAGTGA	10.24	4.8	2062
2R	23759782	23760852	FBgn0034903	.	-	42.76	CAAGTGAGT	TGATCAATTTTCGCCCGCAGACT	9.1	11.15	1070
3L	14200101	14200164	FBgn0013718	.	+	23.44	CAGGTATGG	AATTATGTTTTAAACTTCAGCAG	9.99	4.5	63
2R	9099987	9100051	FBgn0033376	.	+	24.62	TCGGTGAGC	AGAGTTTATTTAATTTGCAGCTG	9.1	6.15	64
2L	11510851	11511178	FBgn0032363	.	-	42.38	AGAGTACGT	ACTTGGACTTTCAATTCCAGCTC	6.58	7.91	327
3R	10015927	10016289	FBgn0053208	.	-	33.33	TCTGTGAGT	TTATCCTTCTAATAATACAGAGT	7	5.36	362
X	6872922	6876341	FBgn0263993	.	+	32.51	CATGTAAGT	ATTGTATATAATGTTTCTAGGTC	8.31	6.49	3419
3L	11094356	11094547	FBgn0036125	.	-	50.52	GATGTGCGA	AAAGCAGTTACATCTTGAAGCAC	-1.18	-1.52	191
3R	19416389	19440702	FBgn0051221	.	+	38.97	GCGGTAAGT	TTTTCATTTTCCGTTTTCAGAAG	11.37	11.24	24313
3L	8635082	8635680	FBgn0035917	.	+	36.56	TCCGTAAGT	TTCTATGTATATTGTTGTAGCTT	10.27	6.86	598
2R	12935500	12935562	FBgn0033784	.	-	42.86	CTGGTGAGT	GATTTTCTATATTCTAATAGCTG	10.1	5.72	62
2R	17440755	17440813	FBgn0034218	.	+	33.9	AGAGTACGT	AGCCTTTTCTTCGTTTTCAGCAG	6.58	8.42	58
X	11695264	11695823	FBgn0011754	.	+	43.75	GAGGCGAGC	ATCGATCTGTGTTTTTGCAGTTG	0.95	8.22	559
3L	20913374	20913435	FBgn0264551	.	-	33.87	GAAGTATCC	GAGTGTTTTCGTTTATTAAGCAT	-0.29	3.75	61
X	16727890	16727949	FBgn0027528	.	-	40	TCTGTGAGT	AATGTTCCGTGTTATTTTAGCTT	7	8	59
X	11555796	11555925	FBgn0030309	.	-	35.38	TATGTGAGT	GACCATTAACCTTTTTGCAGGAG	5.56	7.37	129
2R	9600443	9600501	FBgn0050340	.	-	35.59	AAGGTAAGC	ATAAGCCAACTCAAAAACAGCTT	10.22	0.53	58
2L	6904074	6904132	FBgn0031866	.	+	37.29	TGGGTAAGC	TAATATAGCAAACTGCCCAGCAA	8.84	-4.43	58
2L	3669584	3669642	FBgn0259952	.	-	22.03	AAGGTGAAT	ATATACTTTCTCCCATTTAGTCA	6.38	6.76	58
2R	14172523	14172583	FBgn0033906	.	+	34.43	AAGGTGAGC	TGCTTCAACTCCACATGTAGTGT	9.6	3.6	60
X	11624217	11664729	FBgn0004370	.	+	36.81	AAGGTAAGC	AATAATCTTATTTCTTGCAGGAC	10.22	9.18	40512
2L	5825250	5845304	FBgn0085410	.	+	37.52	CAGGTGAGA	TTTGTCTTTTGTCCTTGCAGCGA	9.22	12.2	20054
3R	10018559	10018941	FBgn0053208	.	-	27.42	AGGGTCTGT	TATGTTATTTTCCTCGACAGGTC	2.7	11.33	382
3L	16090919	16091515	FBgn0036566	.	+	36.52	AAGGTAGCC	TGCTTATTTCGTTTTTTCAGTCG	7.58	8.47	596
2R	9532529	9532663	FBgn0259246	.	+	49.63	CGGGTAGGC	AACCACCATCCGTTGCACAGGCC	7.5	4.99	134
2R	22931167	22931514	FBgn0261564	.	+	47.7	CAGGTATCG	ACTTTCTTGACTTATTGCAGGAC	9.18	8.81	347
X	881789	884394	FBgn0264449	.	-	43.4	GTTGTACGT	AATTCTTTTGCCACTTGCAGCAG	4.76	7.49	2605
4	855841	860306	FBgn0039936	.	-	36.34	TTGGTAAGT	ATAAGAGTATATTCTTTTAGGCG	10.47	2.63	4465
2L	17408826	17408892	FBgn0020503	.	+	29.85	GAGGTGGGT	TGGGCCTTGTCAATTTCCAGTCA	7.07	5.62	66
3L	20261892	20261948	FBgn0265959	.	+	35.09	AAGGTGGTG	TAATAGATCCCGATTTGCAGAAC	0.25	3.54	56
2L	5329913	5329968	FBgn0031701	.	+	23.21	GAGGTAAGT	GTATTTTCTATTTCTTTTAGCTG	11.08	8.79	55
2R	15202128	15203021	FBgn0033996	.	+	35.35	GAGGTAAGA	TTTTTTCCCCTTTCTACTAGGTC	10.06	11.01	893
X	16486585	16486717	FBgn0264255	.	-	38.35	GTGGTGAGT	TTGTGATCGTATATTTGCAGGTA	8.95	7.04	132
3R	30019332	30019388	FBgn0039738	.	-	47.37	ATCGTAAGT	AATCTTTACTTCTGTTGCAGTGG	10.44	6.96	56
X	16450502	16451274	FBgn0262734	.	+	43.73	GAGGTTCGT	TCTAGTTGCTTCCGTTGCAGATC	6.43	7.62	772
2R	24174968	24175027	FBgn0259937	.	+	46.67	TGGGTAAGT	AACGGACTATGCGCCCGCAGAAG	10.24	6.2	59
X	1624708	1635831	FBgn0000210	.	+	46.55	AAGGTGAGT	AACCACCACTCAAATTACAGAGC	10.47	4.31	11123
X	17605183	17605237	FBgn0026313	.	+	29.09	GAGGTATGA	AACAATACCTTTCCAATCAGATC	8.55	6.63	54
2R	11624101	11624160	FBgn0033638	.	-	25	ACCGTAAGT	AATCTTGAATTATTTTTTAGTGC	10.43	6.29	59
X	20775563	20776093	FBgn0085387	.	-	34.65	AAGGTAAGT	TCTGGCGATTTCGTTTGCAGATA	11	10.39	530
3R	27061177	27061240	FBgn0039478	.	-	23.44	GCCGTACGT	ACTCTTATGCTTTATGACAGTTA	8.04	6.07	63
2R	8922507	8922568	FBgn0033348	.	-	48.39	AATGTAAGT	CTTGTTGCTTTGAATTTCAGGAC	8.62	8.9	61
3R	30572851	30572924	FBgn0082582	.	+	36.49	CAGGTGAGT	TTTTAATTTATCTTCACCAGCGG	10.67	6.36	73
3R	22473440	22473637	FBgn0038975	.	+	40.4	AAGGTAAGT	TGTGTGATAATCCCTTCCAGAAC	11	7.55	197
X	17701166	17701305	FBgn0030863	.	-	32.14	CAGGTAAAT	ATGTATATCTTTTATTTTAGCCT	8.76	7.39	139
2L	9515745	9515811	FBgn0032120	.	+	35.82	AAGGTGGGT	GAATTTGTTCTTCACTTCAGAAT	8.23	7.8	66
2L	20064573	20064624	FBgn0003978	.	-	34.62	TGGGTACAA	ATTAACGCACATATTTTCAGGCC	-0.56	5.06	51
2L	4882493	4882864	FBgn0000286	.	-	45.16	CTGGTAAGA	GATTTTTATTACTCCTGCAGCGC	9.45	7.52	371
3R	20588937	20588997	FBgn0038810	.	+	37.7	GCAGTAAGT	CTCCCTATGATCTCTCATAGTCC	9.07	6.35	60
2R	6724023	6725254	FBgn0010482	.	-	43.67	TTTGTAAGT	AACCCCACTTTGACAATCAGATG	7.4	2.8	1231
3R	23677638	23677855	FBgn0039098	.	+	29.36	GGGGTGAGT	CCAGAATTTGTTACGTGCAGTTC	7.93	2.03	217
3L	3832544	3832616	FBgn0004875	.	+	43.84	GCGGTAAGT	TCTAGTCTTTCATCAATCAGAGA	11.37	4.04	72
2R	22914117	22914178	FBgn0034797	.	+	32.26	AATGTAAGA	TTTTTTTTTTTCTCTTGTAGACA	5.55	12.04	61
2R	8866060	8866345	FBgn0011286	.	+	39.16	ACTGTAAGT	TCTAAATACCCACAAAACAGGAT	8.59	2.13	285
3L	25109605	25109659	FBgn0040022	.	+	36.36	GAGGTAACC	CACCTGGTCCGTACCCATAGGTT	8.55	9.02	54
X	23090414	23092214	FBgn0039945	.	-	35.81	CAGGTTTGG	GGTGCTTTCACTAATTACAGATC	5.63	6.17	1800
3L	11159564	11159758	FBgn0052082	.	+	33.33	CTGGTGAGT	TACATGATTTCTTTGAACAGGAA	10.1	7.86	194
3R	29730562	29730634	FBgn0039688	.	+	32.88	CTGGTAAGT	CTATTCTTTGGTACAATAAGTTT	10.65	0.68	72
2R	24993329	24993390	FBgn0265434	.	-	29.03	AAGGTGAGT	AATTGCATGTCCTTGGTCAGGTG	10.47	5.5	61
X	571001	571133	FBgn0000108	.	+	43.61	TCGGTAAGT	ATGTCGTTTGGCCTTAGAAGGAC	11.78	1.68	132
3L	6741791	6741914	FBgn0261934	.	-	31.45	TAGGTGAGC	CATTGTTTTTCTCTTCGCAGACA	7.96	11.26	123
3R	14433206	14451953	FBgn0086901	.	-	41.96	AAGGTATGT	CCAATCTCTGAATCTTGCAGAAT	9.79	7.95	18747
3L	14030421	14030806	FBgn0061515	.	-	29.27	GGGGTAAGT	CCTTCATATCCTTCCCACAGCAA	9.65	9.81	385
3R	17707990	17708053	FBgn0261885	.	-	40.62	CAGGTAAGG	TCAACCATCTTCATGCGCAGTAT	11.08	5.82	63
X	13594051	13594829	FBgn0004169	.	-	38.25	AATGTAAGC	CCGATACTTTTAATCCATAGCCA	6.12	5.98	778
4	447036	447100	FBgn0016126	.	+	30.77	GACGTACGT	ACCTTTTTTTACCGCTTAAGTGG	9.08	3.35	64
2R	10843739	10848452	FBgn0050015	.	-	43.06	AAGGTGAGT	CATCCATCAGTCATTTGTAGTCT	10.47	0.37	4713
X	13150169	13150265	FBgn0052645	.	+	23.71	GTGGTAAGA	TTGTCTTCGTGTTTATCCAGCTG	8.24	7.77	96
2L	4194946	4195016	FBgn0031589	.	-	42.25	CAGGTAGGC	CTTGCCACACAACACAACAGTTT	9.88	-0.44	70
2R	18102180	18102236	FBgn0034301	.	-	31.58	CAGGTAAGG	TAAATGCATTATTTTTGCAGCTA	11.08	5.61	56
2L	4497210	4497275	FBgn0053196	.	-	33.33	AATGTAGGT	CAACTCCCTGTTTTGTTTAGCTT	5.12	6	65
2R	8072239	8072362	FBgn0020279	.	+	33.06	ATTGTAAGT	ATAGCATTCCTCATTTATAGAGC	8.54	5.56	123
3L	12376617	12379138	FBgn0036279	.	-	39.45	GAGGTGAGT	TCTTTGTCGCTCATTCCTAGGCA	10.03	7.95	2521
3R	13368162	13368251	FBgn0027610	.	+	25.56	CAAGTATGT	ACTGATTTTTTGTATTTCAGCTA	7.44	8.46	89
2R	22641106	22641353	FBgn0261596	.	-	48.79	AAGGTAAAT	CCTCTACCATCCTTTTGCAGCTC	8.88	10.9	247
3R	20850944	20851030	FBgn0038834	.	+	47.13	AAGGTGAGT	TGTGGCCATCGCGATCGTAGAAC	10.47	5.38	86
2R	5528814	5539245	FBgn0050438	.	+	38.58	CAGGTATAT	CAAAAATCTAATTTTTTCAGAGG	7.88	4.93	10431
2R	24906670	24906724	FBgn0085434	.	+	32.73	TTGGTGAGA	TTCATATTTCAATTTTCCAGCTA	6.29	7.53	54
3R	7216514	7216591	FBgn0037485	.	-	38.46	ATGGTAGAT	CTTTCTTTTAAATTCGCTAGATC	3.06	6.78	77
2R	7330601	7330658	FBgn0033159	.	-	25.86	ATGGTGATT	TAACTTCTTTGCTTTGACAGTTC	3.18	8.01	57
X	4726715	4726874	FBgn0029723	.	+	35.62	CAGGTGAGT	CTTTCTTTGCCCTCAACTAGAGA	10.67	6.78	159
3R	10021384	10025014	FBgn0053208	.	-	41.48	CAGGTGAGC	AAACCTCTCTCCTTTTGCAGAAT	9.6	11.27	3630
X	15072649	15072785	FBgn0030608	.	-	38.69	ATGGTAAGC	TTTGCTCAATTTACTTGTAGTGC	9.26	5.93	136
3R	5709387	5709441	FBgn0261261	.	+	30.91	TATGTAAGT	TAACATCTTCCACTGCATAGATT	6.69	5.37	54
3R	11992853	11993248	FBgn0260745	.	-	42.93	TTCGTGAGT	TGTCTCGTTCATTTACTTAGCTC	7.9	5.16	395
3R	28715755	28715858	FBgn0027655	.	+	24.04	TAGGTAAGT	TTTCTAACTTGTAACTATAGAAA	9.66	4.78	103
3R	31357534	31358908	FBgn0085376	.	+	46.76	CAAGTGAGT	CTACTCCCTTCCCTGAACAGCAA	9.1	9.49	1374
2L	13419565	13420131	FBgn0264432	.	+	31.39	CTGGTGCGC	TTTTATCGAAATGGCTACAGGAA	6.68	3.92	566
3L	1717880	1717946	FBgn0027594	.	-	35.82	ATGGTAAGC	AATACTCACATATTTTTCAGGCA	9.26	8.09	66
3L	16114721	16115668	FBgn0010280	.	+	38.29	TCCGTAGGT	TAATGTTGCGTATTTGCCAGGCC	4.86	4.2	947
2R	7976174	7976294	FBgn0033246	.	-	32.23	AAGGTAAGC	TTTATTGTTTTAATTTCAAGCTG	10.22	7.06	120
2R	24700537	24700604	FBgn0053988	.	-	33.82	GAGGTGAGC	TATATACACCACTGACCTAGATC	8.7	2.51	67
2L	12725797	12725858	FBgn0032456	.	+	25.81	AACGTAAGA	TATATCCCTTATACATACAGCCC	7.69	5.55	61
3L	11628595	11628960	FBgn0042138	.	+	32.24	GGGGTAAGT	ATGAATGCCTTTTCCAACAGTCA	9.65	7.06	365
3L	16283581	16283639	FBgn0036593	.	-	28.81	TGGGTAAGG	GGTAACCTAAATATTTTTAGGCC	9.08	3.71	58
3L	6562419	6590603	FBgn0042185	.	+	41.9	GAGGTGAGT	AAATTTTTACTTATTTTTAGAAG	10.03	5.72	28184
3R	18409271	18409331	FBgn0051122	.	-	31.15	AAAGTAAGT	ACAATTGTTTATCCCCACAGACT	9.72	9.27	60
2R	7322957	7323021	FBgn0033159	.	-	36.92	TATGTAAGT	TTATATTGTTGGTCCTGCAGCGT	6.69	8.05	64
3L	5734610	5735725	FBgn0085447	.	+	41.94	AAGGTAAGT	CCTCTCGTTTCACCTTGCAGCAC	11	10.24	1115
2R	15212556	15212606	FBgn0033998	.	-	21.57	TGGGTAAGA	ATTAATGTATTTATATTTAGGAA	8.91	7.36	50
3R	21243906	21243961	FBgn0038873	.	+	41.07	AAAGTAAGT	ACAGTCTAGCATAATTATAGGGC	9.72	-0.63	55
2L	13175277	13175666	FBgn0032475	.	-	36.41	TTGGTGAGT	CCCACAATGCTCAAAAAAAGGAC	9.27	0.86	389
3R	28031426	28043585	FBgn0085391	.	+	42.32	CGGGTAAGT	TCGTTCGCTCTCCATTGCAGAAT	10.75	10.4	12159
2R	9239040	9239103	FBgn0033395	.	+	35.94	TGGGTAAAT	TATTCTTCGTACCGTTCTAGACG	4.69	7.03	63
2L	18491484	18491540	FBgn0032683	.	-	28.07	GAGGTAGAT	ACTTAACTTTCCTTTTTTAGGTG	6.04	12.32	56
3R	24255506	24255561	FBgn0011225	.	-	33.93	AAGGTAAGT	GAATACCTAATCTAAAACAGATG	11	3.34	55
3L	21528909	21528965	FBgn0052442	.	-	40.35	AAGGTGACG	AAAATATATGCTATGTATAGCTC	7	2.14	56
3R	24793550	24794323	FBgn0039225	.	+	44.96	ATGGTAAGC	TCTATTTTTACCATCTGCAGTGA	9.26	6.17	773
3R	19242824	19242887	FBgn0038693	.	-	23.44	AAGGTGAGT	CGAATAAATCAATTTATTAGGTG	10.47	3.04	63
3L	1317334	1317390	FBgn0035207	.	+	45.61	CAGGTGAGT	TAACTATTATCCAACTTCAGGCA	10.67	6.08	56
3R	21017875	21017941	FBgn0026056	.	+	50.75	ACTGTGAGT	GGCTCACCTTGCCTTTACAGTTA	7.94	8.03	66
3L	7035316	7035743	FBgn0260660	.	+	35.75	GCTGTGAGT	TATTCCATTTCCCTTCGCAGAAA	7.39	9.99	427
3R	24000118	24000179	FBgn0020647	.	-	35.48	GTAGTATGT	ATTTTCTCGCCCACGTTTAGTTG	3.71	5.33	61
3R	15856954	15857329	FBgn0038376	.	-	50	CGGGTAAGA	CTTTCCTCGTCGCCGCGCAGGTA	9.84	8.51	375
X	13737807	13741655	FBgn0001612	.	-	44.19	AAGGTAAGT	TTTATTAAACATCTTTTCAGGCC	11	6.88	3848
2R	7332381	7343331	FBgn0033159	.	-	46.21	ACGGTTACT	TCATCAAACCCGACCAACAGTAC	-2.21	2.62	10950
3R	29256938	29257081	FBgn0267104	.	+	29.86	GAGGTAAAT	CTCGCAATTATGGATTTCAGATA	8.39	4.15	143
2L	12727117	12729930	FBgn0032456	.	+	36.32	AAGGTAAGT	CCGATTTACGTTACATGCAGTGC	11	4.04	2813
2R	12421602	12421659	FBgn0033733	.	-	32.76	CATGTAAGT	GGGTCTATATATCTTATCAGGTT	8.31	6.22	57
2L	5125623	5125827	FBgn0261836	.	+	28.78	CAGGTGAGC	TATTAATTATCTTAAAACAGAAA	9.6	4.27	204
3R	19238376	19238433	FBgn0038693	.	-	36.21	GAAGTAAGT	GAACAATCTATAATTTCCAGCCT	9.82	3.03	57
2R	8584311	8584592	FBgn0259226	.	-	35.46	TAGGTGTGT	ATAAGTTATTATTATTTTAGGTG	4.3	6.45	281
3R	11625944	11626002	FBgn0037923	.	-	40.68	TTTGTAAAT	GATACGATTTTTCTCCTCAGGAA	-2.27	8.48	58
3R	4415887	4419106	FBgn0052944	.	-	43.32	TAGGTATGT	CCTTCCTTCCTCTCATCTAGTCT	7.76	9.01	3219
3L	1524586	1524640	FBgn0035227	.	-	30.91	ACAGTTCGT	TAATAATTCTCGATTTCTAGAGC	0.24	5.6	54
2L	13176470	13176533	FBgn0264546	.	+	34.38	AAGGTTCGA	ATGGGTTCAATCTCGAAAAGTCA	5.49	-0.8	63
3R	5575376	5575435	FBgn0023023	.	+	36.67	CAGGTAAGT	TGGTCTTACTCCCATTTTAGTTG	10.86	8.04	59
3L	571972	572077	FBgn0035142	.	+	31.13	GCAGTGAGT	ATATTTTCCCTCTCCTCCAGACA	7.39	10.39	105
3R	31574987	31575044	FBgn0028968	.	+	32.76	AAGGTGCCA	GTAATACTCTATATTTGCAGAAT	3.41	6.76	57
X	6198491	6198546	FBgn0052751	.	-	39.29	CAGGTGGGT	ACTCACCTTTGAAATTTCAGGCT	8.56	5.83	55
X	16003643	16003714	FBgn0003969	.	-	37.5	ATGGTAAGT	CTTGCAAACTCCAAACGCAGGTG	11.01	4.58	71
3L	3087643	3087698	FBgn0035397	.	+	37.5	TGTGTATGT	ATAACCCGTGTGATTTTCAGTTA	3.3	6.98	55
3L	8047162	8047245	FBgn0011817	.	+	38.1	CCGGTACGA	ATTCCCTTACTCCCTTGCAGGAT	9.14	10.81	83
2L	110484	110754	FBgn0005278	.	+	35.06	GTGGTAAGT	TTCCATAATATTTAATACAGAAA	10.36	3.32	270
X	250994	251049	FBgn0040372	.	+	37.5	TGGGTAAGT	GCTTAATGCTTTTGGAATAGCTG	10.24	3.3	55
X	3699028	3699113	FBgn0023215	.	+	25.58	TGGGTGAGT	TAATTTCCAATATCTTTCAGAGC	8.73	8.13	85
X	4323156	4332795	FBgn0262738	.	+	41.29	AAGGTAGGA	ATTTTCTTTTCTCTTTGCAGTTC	9.45	11.73	9639
3R	6001361	6001557	FBgn0003261	.	-	37.06	CAGGTGAGT	GTTTCTTATTTCTTTATCAGGAA	10.67	9.46	196
X	13655776	13655850	FBgn0030505	.	+	42.67	CAGGTGCGT	GACTGCAATTCTGCCCGCAGACT	9.73	9.26	74
3L	2046165	2046281	FBgn0086906	.	-	31.62	AACGTAAGT	TGTGATTGTCAATTGTTAAGGTC	10.74	4.52	116
3R	7788623	7788713	FBgn0042103	.	-	26.37	TTGGTGAGT	GAATCACTTATTTATTTTAGCAC	9.27	4.78	90
2R	24565616	24565685	FBgn0035025	.	+	34.29	CAGGTAATG	TATGGAACCCTGTACGACAGGCC	9.43	2.09	69
3R	5182886	5183776	FBgn0259212	.	-	40.97	TAGGTGGGT	ACAACACATTTTCCCCTCAGATA	5.56	8.9	890
3R	19235584	19237507	FBgn0038693	.	-	43.97	TGGGTCAGT	TCCTCTAAATTCACATGTAGATG	4.68	5.91	1923
X	4086251	4087053	FBgn0263772	.	+	35.87	CAGGTGAGT	TTGTTGACGTTTTCTTTTAGATT	10.67	9.29	802
4	1247239	1248302	FBgn0053653	.	+	36	TTGGTATGT	CTTGTTTGTATTGTTTTTAGGGG	7.12	8.66	1063
3L	1945053	1945109	FBgn0002872	.	-	19.3	AAGGTAAGC	ATTTATATATCAATTTGTAGCCC	10.22	6.01	56
X	17208653	17208713	FBgn0052563	.	+	37.7	ACGGTGCGT	TGTTTTTATTATATCTGCAGCTT	10.25	8.02	60
X	289273	290252	FBgn0040370	.	-	33.98	TAAGTAAGT	CGAAAATCTCGCATTCGCAGGGT	8.07	5.85	979
3L	3312750	3312814	FBgn0035432	.	+	30.77	TTGGTGAGT	AGTATAAACCTTAATTACAGAAC	9.27	2.77	64
2L	7655665	7655999	FBgn0264087	.	-	33.73	AAAGTGAGT	ACCGATTTCGAACGCGATAGGAA	8.4	2.82	334
3L	23912456	23934414	FBgn0058470	.	-	40.59	TCAGTAAGT	TTCTTTTATTTTTATTTCAGTCC	9.14	8.32	21958
3R	10123432	10123493	FBgn0001321	.	-	38.71	CATGTGAGT	GCAGCTCTTTCACATTTTAGCCG	7.83	4.45	61
2L	1113766	1113825	FBgn0031302	.	+	33.33	AATGTGAGT	ATGTTAACTCTTTTTTCCAGCTG	7.8	8.48	59
X	21383384	21383449	FBgn0003423	.	+	28.79	AAGGTGGGA	GTATTTATTAATAACCTCAGCTG	6.03	2.7	65
2R	19666231	19666294	FBgn0015949	.	-	26.56	TCGGTTAGT	TCGAAACTTTGTATGTCTAGCTG	5.63	3.62	63
X	11976825	11976888	FBgn0263111	.	-	39.06	CAAGTAATA	TCGTTTTCGTTTCTGAGCAGACA	1.48	6.04	63
3L	2135751	2135862	FBgn0052311	.	-	27.68	AAGGTGGGT	AACCTGTTAATATTTCCCAGATC	8.23	6.94	111
3R	28543180	28543244	FBgn0039588	.	-	27.69	GAGGTAGAT	AGTGTCATCTTTGCGATTAGAAA	6.04	3.67	64
2L	8250501	8250582	FBgn0032010	.	-	41.46	CAGGTTTGT	CACGACGACACTTTCATTAGCGC	7.44	1.36	81
3R	18761155	18761601	FBgn0038652	.	-	48.32	ATGGTAAGC	TTCGTTCCTTCTATTTTCAGGAC	9.26	11.73	446
3R	20618103	20618214	FBgn0038815	.	+	54.46	TTGGTAAGT	AATCACTGCGATCCTTGCAGGAG	10.47	6.8	111
3R	25747234	25749026	FBgn0066101	.	-	41.1	GCAGTAAGC	TATTTTTGATAAATTCGCAGACC	5.06	5.89	1792
X	11712367	11712768	FBgn0030328	.	-	35.82	CAGGTAAGC	CAATGCTTTCTATCCCCCAGGCG	9.88	9.11	401
X	3337954	3338025	FBgn0000479	.	+	34.72	CAAGTGCGT	AAACATATCGAACCCCGCAGGTT	6.68	5.46	71
2L	5549077	5549443	FBgn0031717	.	+	25.07	TGCGTAAAG	TATATATACCAATTTTGCAGAGT	-7.4	5.95	366
2R	7320765	7321582	FBgn0033159	.	-	40.95	AAGGTAAGA	ATTCATCTCTTTCCGTGCAGAAA	10.57	8.88	817
2R	14245444	14245499	FBgn0033917	.	+	32.14	AAAGTAAGT	TGCAAATCTTTAACTCACAGATA	9.72	7.44	55
3L	12752923	12752983	FBgn0036305	.	+	29.51	AAGGTATGC	AATTGTTGTTACCTTTGAAGGAG	9.55	5.77	60
2L	3879068	3884035	FBgn0000256	.	-	40.22	AAGGTAAGT	TCTTTTTCTCTACTTTTCAGGTC	11	12.21	4967
2L	19123557	19123756	FBgn0002031	.	-	37	CAAGTGAGT	TACGTTTGTTTTATTCAAAGGAT	9.1	6.6	199
2L	6291186	6291244	FBgn0053531	.	+	30.51	AAGGTACGA	AAATTGTAACACTTTGTCAGGTT	9.78	2.79	58
2R	7658163	7658219	FBgn0050495	.	+	28.07	AGAGTGTGT	AATTTTTGGTTTTCATTTAGAAC	1.04	6.68	56
3R	20610511	20610572	FBgn0023097	.	+	38.71	CAGGTGAGG	ATGCGCTATTTTTCGACTAGGAG	10.07	6.31	61
2L	15171540	15178043	FBgn0028888	.	-	40.44	CAGGTAAGC	TTTCTCCTGTTCCTTCGCAGAGT	9.88	12.32	6503
X	16471485	16473581	FBgn0264255	.	-	35.53	AGGGTAAGA	GACTTCTTTTACCATTCCAGTGG	9.21	7.64	2096
3R	29983951	29985593	FBgn0039728	.	+	41.39	AATGTAAGC	GTGTCATTCCTCAATTGCAGCGA	6.12	9.4	1642
3L	1556004	1556062	FBgn0035232	.	-	32.2	ACTGTGAGC	ATGTGATATTTTATCTAAAGTGC	4.2	3.34	58
3R	11679399	11679566	FBgn0011290	.	-	43.45	ATTGTAAGT	CACACAATCACCGACTGCAGTTG	8.54	2.23	167
3R	25983736	25983834	FBgn0015269	.	+	31.31	GCGGTAAGT	AAACAAAAATTTCATTGCAGGCC	11.37	5.31	98
3R	4364507	4364565	FBgn0037238	.	+	32.2	TGCGTAAGT	TGATATCCTTTTTTTTTTAGTTT	9.73	8.57	58
3L	364904	364964	FBgn0035137	.	+	34.43	CGGGTTCGA	GTCTTGCTCTCCGTGGACAGATA	0.41	8.85	60
3L	8118334	8118546	FBgn0026252	.	+	27.23	TGCGTAAGT	GTTATTTATTCCGTTTGCAGGGT	9.73	8.72	212
2L	3767350	3767414	FBgn0263846	.	+	27.69	GATGTGAGT	TATTTTTCCACATTTCGCAGGAC	7.77	8.53	64
3R	30502554	30502622	FBgn0051371	.	-	40.58	CTGGTAGGT	TCGTTTCTTTTATTTTCCAGGGG	8.37	10.59	68
2R	21698601	21702676	FBgn0010228	.	-	42.86	AAAGTACGT	ATATTTTTTTCTCGTTTCAGCTG	7.99	10.26	4075
2R	10532895	10533117	FBgn0005630	.	-	27.35	ATGGTGAGT	TTGTTCTTATTTTTTTGCAGATG	10.13	11.93	222
X	19329934	19330100	FBgn0086778	.	-	37.72	CAGGTGGGT	CTCACTTTTCACCATTCCAGCTC	8.56	8.96	166
2L	1053054	1061233	FBgn0003310	.	-	44.41	CAGGTGAGT	ATTTGATTTTCCTCCCGCAGAGA	10.67	10.7	8179
3L	9643342	9643427	FBgn0016081	.	-	22.09	CTGGTGAGT	TATTGGGATATATATTACAGAAA	10.1	3.55	85
3L	6755124	6755419	FBgn0035715	.	-	33.11	GATGTAAAT	TGAATCTTGGGCTGTTGCAGCGT	2.29	6.11	295
3R	16301352	16301822	FBgn0250823	.	+	36.09	AAAGTATGT	AGTGGTTCCTTATATTCCAGATG	6.93	7.82	470
2L	16774858	16775210	FBgn0264695	.	+	44.48	GAGGTGAGT	TATTCCCAACTCCAATGTAGTAC	10.03	2.03	352
3R	16466838	16466892	FBgn0250754	.	-	25.45	CTGGTAAGC	TTTTTATTTTATTGCGACAGGAG	8.69	7.27	54
3R	19602428	19602484	FBgn0038715	.	+	24.56	CAAGTTAGT	ATTGTGTCGATTCCTATTAGGAA	4.22	6.05	56
X	16509705	16513714	FBgn0264255	.	-	38.18	TGAGTAAGT	GAAATTCAATTCGTTTTTAGGGT	8.82	8.05	4009
3R	6545974	6566134	FBgn0053202	.	-	42.18	TCGGTAAGT	CGCCCCCAAATCAATTTTAGCAT	11.78	6.63	20160
2R	19471491	19471551	FBgn0260934	.	+	37.7	TAGGTAAGT	CAAACCGCTTATCCCCACAGAAT	9.66	8.52	60
2L	4571086	4574283	FBgn0053196	.	-	40.87	GCAGTAAGT	TTTGTATCGTGTGCTTGCAGGTA	9.07	9.5	3197
3R	16565425	16565536	FBgn0259244	.	+	40.18	TCGGTAAGT	TAATCCGAATTCCCTTACAGTAC	11.78	5.4	111
2L	5047207	5047272	FBgn0264743	.	+	33.33	CAGGTAAGA	AACTCTTTAATTTTGTATAGCTA	10.77	4.89	65
2R	13882548	13894129	FBgn0013733	.	-	47.21	AAGGTAAAC	ATAATATGTCACATATATAGCAA	8.14	3.99	11581
2L	19436634	19436809	FBgn0032783	.	-	34.66	GCAGTAAGT	TTCGTAATCCCCGATTACAGAGC	9.07	4.04	175
X	6684462	6684517	FBgn0029891	.	+	26.79	TAGGTAAAA	GTTTAAGGTGCTTCATTCAGTTG	6.02	2.43	55
3R	6653291	6654469	FBgn0010355	.	+	34.44	AGGGTAAGT	AATTATTTGGTTTCCGTTAGATC	10.45	6.56	1178
3R	24653040	24653097	FBgn0000139	.	+	37.93	GGGGTAATA	TATTATACAATCCCCTACAGATG	4.06	7.57	57
2R	7719997	7722033	FBgn0042135	.	-	41.48	AAGGTAAGG	GCTGTTTTGCTTTTTTCCAGATA	10.51	10.03	2036
3R	10008637	10008695	FBgn0053208	.	-	28.81	CAGGTATGT	GATGATTATTTACCTCGTAGATC	9.8	6.6	58
3L	9764194	9765608	FBgn0036043	.	+	37.95	AAGGTAAAA	TTTATTTTTATATTCCAAAGTTA	8.38	5.17	1414
2R	19473968	19477615	FBgn0260934	.	+	35.25	AAAGTACGT	TCGTAATTGTACATATATAGTCT	7.99	1.76	3647
3L	15649518	15649578	FBgn0004588	.	-	24.59	TCGGTAAGT	CTTAAACATTTGGTTCTTAGCCA	11.78	3.25	60
3R	4135382	4136420	FBgn0027341	.	+	32.24	GAGGTAATA	TCACTCTTATTTTCTGGTAGGAC	7.96	8.24	1038
2R	5775197	5775259	FBgn0025693	.	-	42.86	CAGGTCAGT	AAATGTGTTTCTATTGGCAGATC	8.94	8.37	62
3R	9400879	9400941	FBgn0037686	.	-	34.92	CATGTAACT	CGCACATTTGCAATTTACAGTGT	5.36	4.96	62
2R	15524738	15525014	FBgn0019968	.	-	39.71	CTGGTATGT	CTAACCTCGGATTTCCACAGGAC	8.14	7.82	276
2L	10991886	10991969	FBgn0026147	.	+	19.05	ATTGTAAGA	ATTGTTTAACCAAATAATAGTAT	4.37	-0.11	83
3R	3865461	3866006	FBgn0039955	.	+	16.12	CAGGTAAAA	TAATCCAAAAAATTTTATAGAAA	8.59	1.73	545
2L	16775854	16776849	FBgn0264695	.	+	37.35	AAGGTTCGT	TCGCTTTTTCTTACCACTAGCCC	8.44	7.04	995
3R	23061820	23061876	FBgn0027526	.	+	45.61	AAGGTGCGT	TAAGATCCAATGACTTGCAGGAA	9.49	4.61	56
X	11976507	11976603	FBgn0263111	.	-	31.96	TGGGTAAGT	TAATCGATTCTAATTCGCAGACC	10.24	5.95	96
2R	8221557	8221645	FBgn0053087	.	+	33.71	CCAGTGAGT	GAGTGCGTTTTCTTTTTTAGATG	8.28	10.55	88
3R	5184642	5185368	FBgn0259212	.	-	36.73	AAGGTGAGT	GGCCTCCTGGACAACGACAGCCG	10.47	-0.75	726
3L	4098200	4100779	FBgn0035497	.	-	40.12	TAGGTAAGT	ATCTTATGCTTCTGTTGCAGTGT	9.66	8.64	2579
3L	1517957	1518213	FBgn0261243	.	+	47.08	TCGGTAATT	AGTTTCCACTTCCTCGCCAGAAA	7.06	4.99	256
3L	16791331	16791390	FBgn0036663	.	-	25	GATGTAAGC	TCATTTGACTATTTTTATAGATT	6.16	6.45	59
2R	21556564	21556633	FBgn0003731	.	+	37.14	CAAGTAAGT	CGCTTGTTACTCTCCTTCAGTGC	10.08	8.52	69
2R	14068912	14069714	FBgn0040752	.	-	44.46	CAGGTGAGT	TCCAATTCGATTTCCCATAGGTG	10.67	9.28	802
3R	5876332	5878699	FBgn0083949	.	-	49.11	CAGGTGAGT	TAGTTTCAGCAACGGCGTAGTCA	10.67	-6.59	2367
2L	4485149	4485507	FBgn0053196	.	-	34.82	AAGGTAAGA	ACTCTAATTTTTTTGCTCAGAAC	10.57	6.63	358
4	1078830	1080256	FBgn0024913	.	-	31.18	AGGGTGAGT	ATAATATATTTTATTTTAAGGAA	9.25	7.38	1426
X	1942894	1953280	FBgn0264562	.	+	45.81	GAAGTGAGT	TTTAATTCCTTTCTTTGCAGCCA	7.97	9.57	10386
2R	14297451	14297593	FBgn0263397	.	+	35.66	CAGGTGGGC	GGTCTTTCCATATTCCACAGATC	8.07	9.63	142
3L	17530423	17530808	FBgn0259174	.	+	45.85	AACGTAAGT	CCGTCATTCTTTCATTGCAGAAG	10.74	9.48	385
3R	11722458	11727014	FBgn0037941	.	+	43.38	CACGTAATT	TTTTACCCATCTTTCCGCAGGCC	4.34	12.43	4556
X	13870404	13870469	FBgn0267033	.	-	40.91	TGTGTAAGT	GCATTTGTCGGTACATACAGGTG	7.65	5.81	65
2R	7710645	7710695	FBgn0033214	.	+	33.33	CTGGTAAAT	AGTAAAGCATTCCCTTCCAGTTC	6.06	2.81	50
3L	4918515	4918595	FBgn0028699	.	+	51.85	GGCGTGAGT	CCGTTTTCCGTTTCCCGCAGGGT	7	12.71	80
3L	8562086	8562144	FBgn0260442	.	+	27.12	AAAGTAAGT	AAATGGGGTTTTATTTCCAGTGA	9.72	5.2	58
2R	7640618	7648296	FBgn0263077	.	+	44.6	CAGGTAACT	TTGATCCTAACCATTTCCAGGTT	8.63	8.16	7678
X	16471485	16473581	FBgn0264255	.	-	35.53	AGGGTAAGA	GACTTCTTTTACCATTCCAGTGG	9.21	7.64	2096
3R	16144573	16144627	FBgn0003319	.	+	38.18	CAGGTGAGA	TGCTAATAAACATTTTGCAGGCC	9.22	5.44	54
2R	8074501	8075472	FBgn0020279	.	+	38.79	GTGGTGAGT	GCTATAATTCTCAATTGCAGCAG	8.95	6.44	971
2R	15222426	15222496	FBgn0034002	.	+	39.44	AAGGTGTTT	ACGCTTTCTTCTTTGCTTAGACA	2.06	6.56	70
2R	19171376	19172178	FBgn0034420	.	+	41.72	GAGGTGAGT	TTCTTCCTTCACTTTTGCAGCAT	10.03	9.47	802
3L	1607115	1607169	FBgn0035240	.	+	43.64	CAAGTGAGT	ACCATGGCAATCCTTTCCAGGGG	9.1	6.42	54
X	13710781	13711103	FBgn0265726	.	+	37.15	GCTGTAAGC	TAAAACCCACCATCCCCCAGCTA	4.47	4.61	322
2R	21625606	21625664	FBgn0034641	.	+	40.68	GAGGTAAGC	TAATACCTTTACTATCGCAGCCT	9.85	4.84	58
3L	11818188	11818253	FBgn0036211	.	-	37.88	CAGGTAATT	ATTACTTCCTTGCATTAAAGAGC	8.55	4.12	65
3L	2897430	2923555	FBgn0262593	.	+	42.33	TTGGTAAGT	TCTCTGGCCATAAATTGCAGCTA	10.47	6.14	26125
3R	9736473	9736532	FBgn0037736	.	-	30	CAGGTGCGT	TTGCTTGTGATTGTTTATAGGAC	9.73	8.05	59
2R	10448384	10448471	FBgn0001122	.	+	55.68	GAGGTAAGT	TCCCCACCCAACCCAAACAGAGC	11.08	5.23	87
2R	16641325	16642051	FBgn0024232	.	+	41.4	AGTGTGCGT	ACTCGATTTTGCAATTGCAGTCG	3.14	4.78	726
2L	18591368	18591426	FBgn0032688	.	+	54.24	GGGGTGAGT	TGATGCCTCTATCTCTGTAGTTC	7.93	7.38	58
2R	23850868	23850933	FBgn0021895	.	-	53.03	ACGGTAAGC	TCCGCTCAAATCCACTGCAGGCA	9.89	6.92	65
X	11399817	11400787	FBgn0001624	.	+	35.84	AACGTAAGT	GTTTTCTCTTCGTTTTCTAGCCT	10.74	9.39	970
3L	11525514	11525579	FBgn0259481	.	-	31.82	CAGGTGAGT	GTGTTTCGTTTTTGCGGCAGAAC	10.67	7.66	65
3L	3300048	3300722	FBgn0035431	.	-	40.15	AAGGTGAGT	TATACATTTTCTCCCTGCAGGTG	10.47	13.19	674
2R	4029945	4030001	FBgn0046706	.	+	14.04	CAGGTAACT	TTTAATAACTTTATTTATAGATT	8.63	6.51	56
3R	20320001	20320214	FBgn0261550	.	+	22.43	TTGGTAAAC	ATTATATTTATTTCGTTAAGGTG	3.22	4.83	213
2L	12358262	12362600	FBgn0262475	.	+	39.94	GAGGTGAGT	TTTTTCCTTCTCTTTGACAGATG	10.03	11.32	4338
2R	20469626	20469983	FBgn0086604	.	+	48.32	AAAGTGAGT	TCGATTCAACTTCGTTGCAGGCG	8.4	6.33	357
X	5595091	5606084	FBgn0263511	.	+	41.8	CAGGTGAGT	ATCCCATTTTTTCCGAACAGAAC	10.67	8.55	10993
2R	13868350	13869859	FBgn0013733	.	-	36.16	GCGGTAAGT	CCACTGTTATCCGGGAGCAGCCA	11.37	1.22	1509
3L	9171091	9177093	FBgn0004244	.	-	45.08	GGCGTAAGT	TACCCCTTTCCCTTTTGCAGGAC	9.39	11.94	6002
3L	22869247	22869345	FBgn0010348	.	-	42.42	CAGGTAGGT	CTTTTCTGGGATCATTTTAGGAT	10.28	8.97	98
3R	9373668	9373778	FBgn0000723	.	-	38.74	AGGGTGAGT	GATTGAAATTGAAATTTTAGCAC	9.25	2.2	110
2R	21003526	21003639	FBgn0034570	.	+	46.49	AAAGTGAGT	AACCTCGGTTTCATTTGCAGCCT	8.4	8.76	113
2R	5363496	5364270	FBgn0261429	.	+	34.06	CTGGTAAGA	TGCGCACCCACCCTATCTAGGAT	9.45	7.73	774
X	15317483	15317612	FBgn0261703	.	+	36.92	ATGGTAAGC	TTTTCGTGACCCTTTTGCAGCAG	9.26	6.81	129
3R	17669627	17670065	FBgn0038533	.	-	30.52	TTGGTAATG	AAATTCGTTACCCATTTCAGACA	4.83	5.16	438
2R	24905382	24905436	FBgn0085434	.	+	38.18	GAGGTGAGT	AAATTTTAATGGCTCTGCAGGAA	10.03	6.05	54
3R	29640311	29640625	FBgn0266137	.	-	40.32	CAGGTGAGG	CTAACTGGCTTCTCTTCCAGGGC	10.07	10.18	314
2L	19926152	19926209	FBgn0263873	.	+	24.14	CAGGTATGG	TTAAAAATTAACCAATGCAGAAT	9.99	4.12	57
3R	25354316	25354947	FBgn0004509	.	-	36.71	ATGGTAGCC	TTCTCTACTCTGCGTTGCAGCAC	1.95	7.69	631
2L	18591368	18591426	FBgn0032688	.	+	54.24	GGGGTGAGT	TGATGCCTCTATCTCTGTAGTTC	7.93	7.38	58
2L	4488388	4488453	FBgn0053196	.	-	46.97	AGAGTATGC	AGGCCCCATTTCTCTTGCAGCTC	3.16	9.21	65
2L	18864524	18865469	FBgn0003896	.	-	40.8	TAGGTGAGT	TTATTTATTATCATTTCCAGGTT	8.83	9.35	945
3L	15536456	15547875	FBgn0004396	.	+	39.4	CCGGTAAGT	CCCATTTTGCACTGTTACAGGAA	10.91	8.87	11419
X	13004509	13004567	FBgn0030440	.	-	28.81	CCTGTAGGT	TTCTTATCTATACTAATTAGGAG	3.22	4.72	58
3R	20792250	20792313	FBgn0038826	.	+	31.25	CAGGTGAGA	ATTACTTATACCGTACTCAGGTC	9.22	6.16	63
X	8566057	8566296	FBgn0030049	.	+	51.67	TCGGTAATG	CCTCTTCACCACCAAAACAGCCG	6.42	3.64	239
3L	19386126	19412373	FBgn0052206	.	-	41.79	AAAGTAAGC	TCCACCCACTCCCGTTTCAGATG	7.31	10.63	26247
3R	9664775	9665809	FBgn0037726	.	-	45.02	TCGGTAACA	CCATTGCAAACCACCATCAGATG	5.35	2	1034
3R	14617247	14617303	FBgn0038246	.	+	47.37	CAGGTAGGT	TACTTATCTCGTTGCCCCAGTGG	10.28	6.37	56
2R	17524585	17524703	FBgn0263197	.	-	40.34	CCGGTAAGA	ATCCATTTATATGACTACAGGAA	10.1	4.13	118
2R	9586596	9586649	FBgn0033429	.	-	37.04	CTGGTAAGT	CATTCAAAACTCATTTCCAGCAC	10.65	4.65	53
3R	7859052	7859215	FBgn0037525	.	-	37.2	ATGGTAGAG	AATTCTTTTTTTTTTTTTAGGGG	1	10.59	163
3L	16944604	16944662	FBgn0036681	.	+	37.29	ATGGTGGGC	CGGTTTTGGTCCCCATTTAGAGG	4.9	5.92	58
2R	12879223	12879688	FBgn0013305	.	-	41.63	GAGGTAATT	TTATCATCGTGTCTTTGCAGGTA	8.88	11.33	465
3R	28321280	28321372	FBgn0261618	.	-	19.35	CAGGTAAGA	ATATTAAACATTTTCTTCAGGTC	10.77	8.33	92
2R	19410517	19410589	FBgn0263391	.	-	28.77	GTCGTAAGT	TGTTTTTAACTGCCTTGCAGACT	9.9	8.97	72
2R	14271499	14271558	FBgn0261269	.	+	36.67	TCGGTGTGT	GAATCAAATTCTCTTTCTAGTTC	5.93	6.88	59
2L	13025498	13026528	FBgn0262160	.	-	35.98	CAGGTATGG	CCTTGTTTTCCCCAAAACAGCGG	9.99	7.18	1030
X	6224117	6224410	FBgn0003514	.	-	38.1	ACTGTATTA	TCGGCGTTTTTCGATTTCAGATC	-8.2	9.96	293
2R	8679135	8680011	FBgn0263120	.	+	42.76	TTGGTACGT	CTTTATTTTGTATCCCACAGAGC	8.11	10.52	876
2R	10110054	10110105	FBgn0003071	.	+	19.23	AAGGTAAAA	AAGACTTTGTTTTACTTTAGCTC	8.38	5.71	51
X	19564693	19564772	FBgn0026430	.	-	46.25	GTGGTGAGT	TCAATGATCAACCCACACAGATC	8.95	4.18	79
3R	26474293	26474347	FBgn0039431	.	-	20	AAGGTAATT	ATTTTCATAATCTTTGTTAGTTT	8.83	4.95	54
2R	5604412	5604467	FBgn0039969	.	-	23.21	AAGGTGACT	TTATTTTATTTATAATCCAGGGA	6.64	6.39	55
3L	16354082	16354137	FBgn0011693	.	-	35.71	GCGGTTGGT	CTAAAGCGAGTGCTTCCTAGAAG	3.73	-4.82	55
2L	2149781	2149841	FBgn0027509	.	+	31.15	TGGGTAGGA	ATTGCGTTTATTCGTTTCAGTTT	5.12	7.26	60
2L	75019	75077	FBgn0031213	.	+	33.9	GAGGTATGT	CTGTTCCTCGTCCTTTTTAGGTT	9.81	13.11	58
2R	15665368	15665424	FBgn0023441	.	-	31.58	CAGGTAAGT	TTGGGGAGTTATTTTTACAGGTC	10.86	4.56	56
X	12515768	12515824	FBgn0030396	.	+	33.33	TGGGTGAGT	TAACATATTAATCCTTACAGAAA	8.73	6.11	56
X	2492421	2492987	FBgn0261451	.	-	45.15	GCGGTAAGT	TTATTCCTTTCAAAAAACAGCCG	11.37	4.33	566
3R	8840615	8842669	FBgn0262614	.	-	40.39	GCAGTAAGT	TCTATTATTCCTCTTTGCAGAGT	9.07	9.23	2054
X	19344151	19347637	FBgn0086778	.	-	29.83	CTGGTGAGT	AACTATTCATTTCCTTACAGCCT	10.1	7.42	3486
3R	15387018	15387179	FBgn0262483	.	+	52.47	AATGTGAGC	CTTCTTGCTCCTCCCCGCAGTTC	5.2	11.38	161
3R	17101079	17101351	FBgn0014141	.	-	24.54	CAGGTAAGT	CATAATACTAACATTTTCAGAGC	10.86	5.15	272
3L	11959894	11960263	FBgn0028573	.	-	28.38	TGCGTAAGT	CTTTAACTTTCAACTTCCAGTGT	9.73	7.4	369
3R	15951851	15954157	FBgn0013334	.	+	32.77	TAGGTATGG	AACGAATTCCGCAACTGCAGCGC	7.37	2.38	2306
3R	4735558	4735641	FBgn0026620	.	-	33.33	TGTGTAAGA	GTGATGGTGTTGTGTTGTAGGAA	3.68	8.67	83
3R	21769870	21769927	FBgn0038901	.	+	24.14	CAGGTGGGT	ATATAATCTGATGACTTTAGGTT	8.56	5.53	57
3R	11637615	11637834	FBgn0262081	.	-	31.82	CGGGTGATA	TTTTGGTTTTTTGTTTGCAGACG	1.33	9.77	219
X	15095214	15097455	FBgn0030613	.	+	38.45	CAGGTAAGC	CTAAATGGATTGTTCCACAGGCA	9.88	6.84	2241
3L	15852698	15859811	FBgn0264908	.	-	36.69	CAGGTAAAT	AATGAATTAATTAAAAAAAGCCC	8.76	-2.36	7113
2L	525437	536022	FBgn0003963	.	+	46.8	GAGGTAAGG	TTTGTTCTAATTCTTTGCAGATT	10.28	10.47	10585
2R	8704049	8704101	FBgn0033323	.	+	39.62	TCAGTGAGT	AATATGCTCTGAAATCACAGCCG	7.68	2.1	52
3L	7930746	7931754	FBgn0024187	.	-	33.7	CAGGTAGGT	AGCTCTCAAACATTTTTCAGGCA	10.28	6.35	1008
2L	7651153	7651237	FBgn0264087	.	-	32.94	AAGGTGAGT	AAATTCATTTCTCCTTTTAGGCG	10.47	8.84	84
3R	22472554	22472608	FBgn0038975	.	+	36.36	AACGTGAGT	GCATAATTTGAATCCATCAGCCC	9.54	0.22	54
3L	6631555	6631866	FBgn0004619	.	+	39.1	CTGGTAAGT	ACGTTTTTCTGCCGCCTCAGGTC	10.65	8.26	311
3L	22869775	22869841	FBgn0010348	.	-	34.33	TTGGTAAGT	TCTAATGGTTGTCCCCCTAGGTT	10.47	10.19	66
3L	6121703	6121975	FBgn0005658	.	+	26.74	CGGGTAAGC	GTTATCTGTATTCTTTACAGCCT	9.14	8.31	272
3R	5489274	5489366	FBgn0051550	.	+	32.26	TTGGTAAGT	GACTTCTTATTTGTTTGCAGAAC	10.47	9.28	92
2R	17413044	17413101	FBgn0016697	.	+	41.38	AAGGTATGT	ATGGTAAAATTGCATTCCAGGAG	9.79	4.63	57
2R	23992575	23992634	FBgn0034951	.	-	43.33	CAGGTAAAA	TGCGCTTATACCCATTGCAGGTG	8.59	9.05	59
3L	1206786	1229529	FBgn0264272	.	+	43.37	CAGGTGAGC	TCCCCTTCCAATTAACGCAGCGA	9.6	6.26	22743
3R	17094546	17094608	FBgn0014141	.	-	22.22	AAGGTAAAT	TAATTTTCGTTTTCCAACAGGAT	8.88	10.08	62
3R	24308729	24309024	FBgn0259685	.	+	33.45	AAGGTAGGT	ATCAACTTATATTGACATAGATA	10.29	4.36	295
2L	10642940	10642997	FBgn0051872	.	+	34.48	ATGGTAGAA	GATATTACCTTCTTTTGTAGACA	1.05	7.45	57
2L	4520704	4521042	FBgn0053196	.	-	36.87	TGTGTAAGC	CACGGCTATATGGCATGTAGTGG	4.52	-0.32	338
2R	12618551	12619063	FBgn0004435	.	+	34.11	CAGGTAAGT	CCTTCTTTTCTTTTGTCTAGATA	10.86	9.52	512
X	8210039	8210402	FBgn0261873	.	+	30.77	GAGGTGATA	GCATTTCTCCCATTCCACAGTTA	3.13	7.9	363
3R	27302905	27302962	FBgn0039510	.	-	27.59	AAGGTGGGA	TCAATTGATATTCTCTTCAGGAT	6.03	7.73	57
2L	16304063	16304121	FBgn0028525	.	+	33.9	GAGGTTAGT	ATTTCATTTTTCGCAAAAAGTCT	7.15	2.77	58
3R	7961123	7966462	FBgn0000504	.	-	36.48	CTGGTAAGT	TTTGAACTTTCTCTTTTCAGGTG	10.65	11.85	5339
2R	17590141	17590205	FBgn0034249	.	-	40	TGAGTAAGA	CGATTCCCTTATATATGTAGATT	5.11	5.41	64
2L	4502065	4502139	FBgn0053196	.	-	37.33	CTTGTAAGT	CATCTACCATATATGTCCAGCTC	8	3.81	74
2L	13771247	13771336	FBgn0028541	.	+	57.78	CAGGTGAGT	TCACCACCACTCTTCTACAGTCC	10.67	6.25	89
2R	6721779	6721844	FBgn0010482	.	-	45.45	GGGGTATGT	CATTCTCGTTCTCATTCAAGGTG	7.48	8.6	65
2L	15046654	15046712	FBgn0000317	.	-	27.12	CAGGTGACC	ATTGTTAATTCACATCACAGGAC	6.54	4.95	58
2R	7348011	7348130	FBgn0033159	.	-	29.17	GAGGTGGGT	AAACTTAATTCTTTCGTTAGATA	7.07	4.15	119
3R	28901023	28919491	FBgn0265998	.	+	48.26	AAGGTAAAA	GATTCGATCGAACCGAACAGACA	8.38	0.54	18468
3L	19069890	19069981	FBgn0036844	.	-	27.17	TAGGTAAGT	AACCCTGCCAAATTTTTCAGGTC	9.66	9.18	91
3R	16621110	16621168	FBgn0038451	.	+	38.98	CCAGTAAGT	ATTTGCTTTCACTTTTCAAGCTT	9.09	7.79	58
3L	20154145	20154203	FBgn0261556	.	-	37.29	GTGGTGAGT	TTGCTTCACAATCCTTGCAGGAC	8.95	8.93	58
3L	17818284	17818348	FBgn0261402	.	-	33.85	AAGGTGGGC	ATTTTGCAACCCAATTTCAGTGA	7.93	5.13	64
3R	24703054	24703117	FBgn0003429	.	+	35.94	ATCGTAAGT	ACCATCTCTTGTGATTACAGTAC	10.44	4.8	63
3L	436614	436673	FBgn0001316	.	-	38.33	AAGGTGAGT	CTAACATCATTCGTCTTTAGTTG	10.47	6.08	59
3R	12110172	12110290	FBgn0051361	.	+	27.73	TCAGTGAGT	TTTTTGTTTTTTGTTTACAGAAC	7.68	10.53	118
3L	2962240	2962288	FBgn0035382	.	+	40.82	CAGGTGAGC	TAAAGATACATTTCTTTCAGATC	9.6	6.38	48
3R	21878578	21878809	FBgn0053092	.	+	31.03	CGGGTAAGC	AACATTCAATCTTATTTAAGCCT	9.14	4.02	231
2R	12974595	12977316	FBgn0005624	.	-	44.38	CCTGTAAGT	CTTTTCTGCACTCTTTTCAGTCT	7.52	9.08	2721
2R	7591426	7591506	FBgn0261385	.	+	45.68	AAGGTATTG	CATATGATTATGCCAAACAGGAA	7.76	4.31	80
2L	14932659	14934868	FBgn0259213	.	-	40.77	AAGGTTAGT	GTCCTTTTTTTTGTTTGCAGGAC	8.54	11.14	2209
2L	4484887	4484947	FBgn0053196	.	-	27.87	CACGTAAGC	ATAATGTGTTATACTTCCAGCTG	6.58	7.21	60
2L	11753885	11753937	FBgn0259961	.	-	28.3	CCAGTAAGA	TTTCTGAAATGCTTTTAAAGCTG	5.9	5.98	52
3R	12140131	12143422	FBgn0037993	.	-	41.01	ACGGTAAGG	CATACCATTCTGATCGGCAGGTG	10.38	6.62	3291
2L	3495879	3499320	FBgn0014396	.	-	41.81	TTGGTAAGT	GATTCCATCTTCTTTTACAGCAT	10.47	9.31	3441
3L	8563189	8563881	FBgn0260442	.	+	34.63	ACGGTAAGT	GCTGCAATCTCAAAATAAAGCCA	11.81	-1.84	692
2L	20875137	20876911	FBgn0032901	.	-	35.32	GAGGTATGT	CCATCTATATCTTTTCATAGCAT	9.81	6.72	1774
2R	19171376	19172178	FBgn0034420	.	+	41.72	GAGGTGAGT	TTCTTCCTTCACTTTTGCAGCAT	10.03	9.47	802
3R	19389044	19389103	FBgn0038700	.	+	40	CAAGTTCGT	AACTAATATCCCACTTCCAGTGC	2.69	6.18	59
X	1926633	1926693	FBgn0023508	.	+	36.07	TCCGTAAGT	TATTCCCTTACAATCTACAGCTG	10.27	5.69	60
2L	10298117	10298192	FBgn0266303	.	+	21.05	TTGGTATAT	TATGTTTTTTTTTTTTTCAGCAA	1.75	10.05	75
2R	17593313	17593467	FBgn0029006	.	+	40	CGGGTGAGT	TTGTTATCTTTGGATTGCAGCCT	9.89	6.28	154
X	6975307	6976022	FBgn0004646	.	-	36.73	CAGGTGAGT	CTATTTCCTAATGCTTTTAGGCC	10.67	6.36	715
X	16296132	16296309	FBgn0030734	.	-	55.62	GCGGTGAGT	ACATCCTATGGAATTTACAGATT	10.49	5.21	177
2L	21139603	21139675	FBgn0023388	.	-	31.51	CAGGTGAGC	CTATTTACCTTTTTCAACAGTTA	9.6	8.35	72
X	10797438	10797507	FBgn0262735	.	-	44.29	CAGGTAAGT	CACGATTACTCTCATTACAGTCT	10.86	5.2	69
2R	13810620	13810752	FBgn0261041	.	+	27.07	GAGGTAAGC	ATTGTTTTTTTCATTAATAGACC	9.85	7.89	132
3L	8161358	8161422	FBgn0035845	.	-	30.77	CAGGTGAGT	CCACATGGAATTCATCATAGGTC	10.67	4.41	64
2R	15663171	15663231	FBgn0023441	.	-	26.23	CAGGTTAGT	CTTTGTTCTTGATCTTGTAGGGC	8.02	10.35	60
X	362875	363710	FBgn0266568	.	+	37.68	AAGGTAAGA	TTCAGTGCCTTATCTTAAAGACT	10.57	4.24	835
2R	7475560	7476888	FBgn0010548	.	-	38.68	CCGGTGCGT	TTTCCTGGGAATCCCTACAGCTT	9.74	6	1328
2L	67763	67891	FBgn0067779	.	+	34.88	AATGTAAGT	AAAAACGTATTTCTTTTTAGGTA	8.62	9.65	128
3R	4378730	4379449	FBgn0037239	.	+	46.25	AGGGTAGTT	ATTACGTACGTTCCTTGCAGGCA	2.59	8.94	719
X	6484320	6484774	FBgn0259242	.	-	32.97	CAGGTAAGC	ACACCTTTATCCTTTGGCAGGCG	9.88	7.26	454
3L	14627496	14627555	FBgn0036433	.	+	23.33	TTTGTATGC	TATATTTAATGTACACATAGGAC	-0.42	4.82	59
3R	11986773	11986834	FBgn0260745	.	-	33.87	AATGTGAGC	GAATTCTTTGCGTACAACAGAAT	5.2	3.32	61
2R	22422008	22422063	FBgn0034728	.	+	28.57	CAAGTAAGT	ATGATCTACCTGGTTAATAGGCA	10.08	4.3	55
3R	15444786	15444841	FBgn0038341	.	-	33.93	CCTGTAAGT	TAATCCTTCTTATCCCATAGAAT	7.52	9.14	55
3L	15834880	15835193	FBgn0036537	.	-	44.9	TAGGTAAGC	ATTTCCACTTAAACAGCAAGAAA	8.89	-7.71	313
3R	24421905	24451894	FBgn0000036	.	-	42.99	ACGGTAAGT	CTATTTCCACCACTTTACAGGGT	11.81	7.67	29989
3R	22588419	22599218	FBgn0051158	.	+	42.12	GCGGTAAGT	TCTGCTTCTCCATTTTGCAGGTT	11.37	11.36	10799
2L	13689885	13689947	FBgn0051814	.	-	49.21	ACGGTGAGC	AATCTCTTCACTCCCTACAGGAT	9.44	9.74	62
3L	3546132	3552786	FBgn0005640	.	+	36.39	CCGGTGCGT	TTTCTCCTATTTATTCGCAGGCG	9.74	10.53	6654
2R	7845200	7845738	FBgn0085390	.	-	30.24	AAGGTATGA	CCCAAATGCATCACCACCAGGCC	9.11	4.19	538
X	6587105	6588066	FBgn0085446	.	+	34.82	GAGGTATCC	GTATGTGTGTTGTTTCGCAGAAC	7.59	9.9	961
3L	12812451	12812508	FBgn0262714	.	+	41.38	TTGGTAAGC	ACTGAACTGATTTCTTACAGAAT	8.72	6.92	57
X	15989110	15989391	FBgn0030719	.	-	23.4	CTGGTAAAT	TACACCCGTTGTTTGATTAGAGC	6.06	5.22	281
2L	19828879	19845376	FBgn0263873	.	+	42.06	GAGGTAAGT	CCGCCTTTCTTTCATTTCAGGTA	11.08	12.58	16497
3L	13020827	13021073	FBgn0036337	.	-	29.15	TCGGTGAGT	CTTATTATTTCATTTCCCAGGGC	11.11	8.5	246
X	1221596	1222643	FBgn0261444	.	-	40.74	CCTGTACAG	ATAAACACTTCGACTTTCAGGTC	-5.64	8.05	1047
2L	5221401	5221462	FBgn0003716	.	-	30.65	ATGGTGAGT	AAAATATCTTTTTGTTACAGTGC	10.13	7.46	61
X	11993631	11993791	FBgn0001083	.	-	18.01	CGGGTAAGT	CTTTTCTTTTTTCTTTACAGAAA	10.75	12.48	160
3R	7235705	7237225	FBgn0037487	.	+	41.62	GCGGTAAGT	CTATTTATAAATCATTGCAGCTT	11.37	6.62	1520
Y	102615	102670	FBgn0267433	.	-	17.86	ATGGTATGT	GTATTTTAAATTGTTAATAGATG	8.35	4.69	55
X	16486585	16486717	FBgn0264255	.	-	38.35	GTGGTGAGT	TTGTGATCGTATATTTGCAGGTA	8.95	7.04	132
3R	16095949	16096254	FBgn0026059	.	-	30.39	GAGGTATGT	ATCCCTTGCCACCCACCCAGGTC	9.81	6.48	305
2L	16468247	16468492	FBgn0005677	.	-	29.67	AAGGTATGT	ATTTCTTTGTTTCCACCCAGATG	9.79	9.67	245
3R	29137524	29137583	FBgn0028671	.	+	38.33	TTGGTAAGT	ATTGAACGGCTTTCTCATAGGGT	10.47	4.86	59
3L	20496076	20496157	FBgn0037001	.	+	39.02	TAGGTGAAC	AACCACTTTTATTTCTTCAGGAT	2.97	8.75	81
3L	5925323	5925400	FBgn0053523	.	+	33.33	ATGGTAACT	TTTTGTTGTTTTTCTACTAGCTG	6.06	7.55	77
X	19331369	19331487	FBgn0086778	.	-	52.1	GAGGTACGG	TGTGTACTAACCCGAAATAGATC	9.4	3.36	118
3L	6946559	6947247	FBgn0035719	.	+	30.48	GAGGTGAGA	CACAAACACGCTTGTTTTAGGGT	7.66	6.43	688
2L	4506499	4506558	FBgn0053196	.	-	38.33	CCCGTAAGT	CTGTTTTCATATTTCAAAAGCGG	9.09	5.08	59
2L	12710226	12710361	FBgn0032454	.	-	31.62	TTAGTAAGA	TAATATGTTATGCATTGCAGGTC	3.78	8.07	135
2R	10445625	10448198	FBgn0001122	.	+	39.04	TGGGTGAGT	TTTTTGTGCATTTCTTCTAGGTG	8.73	11.34	2573
3R	24706674	24706776	FBgn0003429	.	+	40.78	ACGGTAATG	ATTGATCCCCAACTGTATAGACT	6.53	2.14	102
2R	12585184	12585254	FBgn0022764	.	-	25.35	CATGTAAGT	TTATTTTCTTGATCATATAGCTT	8.31	7.29	70
3L	9137890	9138581	FBgn0263456	.	+	35.98	TAAGTAAGC	AGCAATCATACTATTTACAGTTG	5.66	3.58	691
3R	17607681	17607932	FBgn0038524	.	+	25.79	GAGGTAAAT	TTTTTTGTATTTTTCTCCAGCAT	8.39	9.39	251
2R	16621442	16621505	FBgn0034145	.	+	32.81	CCAGTGAGT	ATGTTGCATATATTACTTAGCTC	8.28	2.54	63
2L	12359684	12362600	FBgn0262475	.	+	39.97	GGGGTAAGT	TTTTTCCTTCTCTTTGACAGATG	9.65	11.32	2916
2L	318121	325677	FBgn0004611	.	+	45.41	GATGTGAGT	GTTTCTTCATCTGATTTCAGGAC	7.77	8.23	7556
X	15861493	15861565	FBgn0001105	.	+	39.73	AGCGTAAGT	CTACTTCCCCATATGTATAGCAC	10.07	4.09	72
3R	19898412	19898474	FBgn0038744	.	+	19.05	TATGTAAGT	TGTTATTATCTATTTCGCAGACC	6.69	9.62	62
2L	22239625	22239693	FBgn0264265	.	-	27.54	ACGGTATAT	GAGCAGTTTGTTTACGATAGGAA	6.07	2.9	68
3L	982104	982174	FBgn0264574	.	+	40.85	ATGGTAGGT	GTTACTGTATTTTTGCACAGGTT	8.6	6.94	70
2R	19216520	19216742	FBgn0263395	.	+	24.66	TCGGTGAGT	TGTCCACCATTAAAAAACAGAAC	11.11	3.31	222
4	1050393	1050454	FBgn0264607	.	-	24.19	AAAGTAAGT	CCCGTCTATTAACATTTCAGAGG	9.72	6.74	61
2R	23946521	23946600	FBgn0001123	.	+	38.75	CTGGTGGGT	GGGATCTCTTTCTTATATAGCGT	6.29	7.13	79
2R	9449685	9449745	FBgn0259234	.	+	36.07	CATGTAAGA	TTGTTCCATCACTTTTACAGGCC	5.58	8.8	60
3R	26043610	26044309	FBgn0001139	.	+	40	CAGGCAAGT	ACTTTTCCTGTGAATTCCAGCAT	3.1	6.57	699
2L	5984943	5985025	FBgn0001942	.	+	42.17	TAGGTAAGT	TCACTTTCAATCTATTTCAGAAT	9.66	10.31	82
2L	2405058	2405501	FBgn0031424	.	+	39.41	GGGGTGAGT	GTGTTTCCGGATTTTTGCAGACT	7.93	7.77	443
2R	16754270	16755886	FBgn0267002	.	-	44.03	GGAGTGAGT	GTTTTCTTTTACACAATTAGAAA	6.05	4.82	1616
2L	8688858	8688920	FBgn0004914	.	-	25.4	CCAGTGAGT	GGTTCTTCAAATAACTTTAGATG	8.28	4.67	62
3L	20351029	20351093	FBgn0036974	.	+	36.92	CCTGTAAGT	ACACTTGAATCTTTTTTCAGCGT	7.52	8.36	64
3L	14753967	14754084	FBgn0013263	.	-	27.12	CACGTAAGT	ATGCATTTCTACTTGTGCAGCTA	10.16	6.03	117
3R	30177092	30177176	FBgn0039751	.	-	34.12	AAGGTCAAT	TGATCTCATTGTTTATTTAGATC	3.77	7.54	84
3L	4216728	4216790	FBgn0263110	.	+	38.1	CAAGTAAGC	TTCAATATCCTTTATCTTAGGGA	7.47	7.22	62
2L	6796836	6797754	FBgn0015777	.	-	41.89	TTAGTAAGT	TTGCGTATTTCTGATTTCAGATT	7.79	7.71	918
3L	11464028	11464082	FBgn0036162	.	-	16.36	TGGGTAAGT	TTATAAGATGAATTTCCTAGCTG	10.24	0.05	54
3L	22735984	22736441	FBgn0037186	.	-	27.07	CCCGTAAGC	CATATTTTGTTCATTTCTAGAAA	4.37	8.87	457
3L	4029174	4029228	FBgn0045477	.	+	29.09	TGGGTGAAT	TTTCTAAGCATCCTTTTCAGTGG	1.2	4.33	54
3R	15387371	15387917	FBgn0262483	.	+	35.1	CGGGTGAGA	CCGATTCTCTGCCCCTCCAGCCG	7.62	7.45	546
2R	11444761	11446132	FBgn0260499	.	+	35.13	CAGGTAATC	CTTCCATTATTTATTTGCAGCCG	6.99	8.56	1371
2L	4490319	4490375	FBgn0053196	.	-	40.35	TAGGTATAC	ATCTAACCCCACTGTTTTAGTTA	4.69	4.65	56
2L	19928997	19929202	FBgn0263873	.	+	31.55	AAGGTGAGA	CCATTCTGTTTCCGTTTCAGTTC	8.68	11.25	205
3L	7045356	7045533	FBgn0260660	.	+	36.52	CAGGTGAGA	GCATCGTCCTCGTCATCAAGGAG	9.22	2.79	177
3R	31182774	31182949	FBgn0051004	.	-	46.02	CAGGTAAGG	ACATATTCCTCATTTTGCAGGAA	11.08	10.01	175
3R	20912341	20912409	FBgn0051191	.	-	36.23	AAGGTCAGT	ATATATAATACCAACCACAGGAA	8.68	3.23	68
3R	25749144	25749269	FBgn0066101	.	-	47.62	GCAGTAAGT	TTTCGATTGTGTGTGTTTAGTGA	9.07	6.55	125
X	15049266	15049760	FBgn0030603	.	+	28.69	CAGGTGAGT	TCCTTTTTAATTATTTTCAGACC	10.67	9.25	494
3L	21573308	21573367	FBgn0052438	.	+	18.33	AAGGTAAAT	GTTTTAAATCTTCTTTGTAGTTG	8.88	6.47	59
2R	22667519	22667589	FBgn0050269	.	+	43.66	TGGGTAAGA	TGGTGGAAAATCACAAACAGCCT	8.91	-0.82	70
3L	16844863	16844941	FBgn0036667	.	-	32.91	GAAGTAATT	CCGGATCATCTTATTTCTAGTAT	3.7	4.83	78
2R	8055034	8055731	FBgn0033252	.	-	31.95	CAGGTGAGT	TTTCTCTTATTGCCCAAAAGGAG	10.67	5.7	697
3R	15951851	15954157	FBgn0013334	.	+	32.77	TAGGTATGG	AACGAATTCCGCAACTGCAGCGC	7.37	2.38	2306
2L	34605	34719	FBgn0051973	.	-	20.87	CAGGTACAG	ATGTTTACCCATAATTTTAGATT	8.68	7.55	114
X	9965771	9965836	FBgn0030164	.	+	45.45	ATTGTAGGT	AGTCCCTTCTCCCACAACAGCCT	3.34	5.27	65
2L	8766597	8766659	FBgn0032066	.	-	20.63	TCGGTAAGT	ATATTTTCTTTCCTTACTAGCTT	11.78	7.76	62
2R	16424171	16424294	FBgn0264273	.	+	28.23	ACAGTAAGT	TCAATCGCTTTTCTTTTCAGAGC	9.49	10.57	123
3R	21322113	21322172	FBgn0038881	.	-	45	AGGGTATGT	ATCTATTTCCATGGTTACAGACA	8.34	5.5	59
2R	15362301	15364512	FBgn0034013	.	+	45.34	ATGGTAAGT	GCATCGCTTCACCATTGCAGATT	11.01	7.03	2211
X	20007442	20010324	FBgn0053517	.	-	44.85	CAAGTGAGT	ATCCTTCGCGTGACGCACAGATT	9.1	3.35	2882
3R	14396027	14399718	FBgn0086901	.	-	42.63	AAGGTAAGT	GAATTACCTTGCTTTTGCAGATC	11	9.81	3691
2R	9573701	9573786	FBgn0085436	.	-	38.37	TAAGTAAGT	AATTCTACGTGCAATTTCAGCTT	8.07	3.97	85
2L	9806531	9807309	FBgn0032151	.	-	34.02	TGGGTGAGT	TATTGTATCTCTTGTTGCAGGCG	8.73	8.56	778
3R	30253720	30253778	FBgn0039761	.	+	15.25	TCGGTATGT	AATATTCTACATTTTTTTAGTCC	9.22	5.73	58
2R	12897818	12898001	FBgn0003975	.	+	48.91	CAGGTGAGC	AATCGGATATCTGCTTGTAGGTT	9.6	5.98	183
2R	15270822	15271010	FBgn0265194	.	-	44.44	TACGTAAGT	AATTCGAATTCGGCGAGCAGGCA	9.27	-0.59	188
X	19144497	19144563	FBgn0261461	.	-	29.85	CATGTAAGT	TAAATCGCCACACTTTCCAGCAA	8.31	4.19	66
X	2587387	2587440	FBgn0040066	.	+	38.89	AAGGTGAGT	CTCACAAGCGTCCATTGTAGTGG	10.47	2.19	53
3L	12822668	12822725	FBgn0260965	.	+	27.59	ATTGTAAGC	TCATTATTTATACTTTTCAGCGT	5.06	8.16	57
2L	8191431	8191484	FBgn0031995	.	-	24.07	TCGGTAAAA	TTGATTTGATTTTGTTTCAGTAA	5.48	6.69	53
2L	4843659	4843717	FBgn0031637	.	-	28.81	CATGTAAGA	TGCTTAAACTTAAATTACAGCTC	5.58	5.96	58
3R	15262722	15263281	FBgn0263740	.	-	50.54	TTGGTAAGC	TTGCATTTGGAATCTTGCAGGAC	8.72	6.93	559
2L	7649515	7650970	FBgn0264087	.	-	40.59	CAGGTGAGT	TTCCGTTTTTCACCCATCAGGTT	10.67	7.94	1455
2R	13917208	13917565	FBgn0013733	.	-	31.56	TCTGTAAGT	AACGCCTCCCCCATCTGCAGGCC	7.96	9.53	357
3R	23282298	23282356	FBgn0025781	.	+	30.51	GAAGTCAGT	ATTGAAGTTGTATCTTTAAGAGT	1.02	1.2	58
2R	12583830	12583900	FBgn0022764	.	-	30.99	AAGGTAACG	TCTTCTTTTTTCACGAACAGAAT	10.19	8.28	70
X	1684558	1684630	FBgn0023531	.	-	42.47	GAGGTGCGA	CTAATCTTTGCCATTTACAGCGA	5.51	8.23	72
3L	24724431	24725823	FBgn0028993	.	+	30.37	AAAGTAAGT	TTTTTTTTTTTGTATTTTAGCGA	9.72	10.71	1392
4	240834	242487	FBgn0039897	.	+	27.09	AAGGTAATG	TGCTATAAATCCATTTAAAGAAA	8.99	3.47	1653
X	1675249	1675318	FBgn0023531	.	-	32.86	TATGTATGT	TTGTTTCAACGAAGTTATAGGTC	3.25	-0.56	69
X	10213486	10213559	FBgn0028342	.	+	43.24	TGGGTAAGT	GAATCTCTTTGCTATTGCAGCTG	10.24	6.88	73
2R	11267864	11267986	FBgn0033603	.	-	25.2	AAGGTTAGT	AAGTAATATTTATTTTTTAGGAG	8.54	6.2	122
2R	14775821	14776005	FBgn0001319	.	-	39.46	ATGGTCCGT	TTTGTGGAATCCCTTTCCAGGTC	3.18	8.57	184
2L	3622944	3623005	FBgn0000721	.	-	33.87	CAAGTAAGA	GATTATTATTTCCCGCACAGATG	7.61	7.18	61
4	1219596	1219693	FBgn0263112	.	+	20.41	TGGGTAGGT	CTTCATTATTATTTGAACAGACC	6.86	5.32	97
2R	7322957	7323021	FBgn0033159	.	-	36.92	TATGTAAGT	TTATATTGTTGGTCCTGCAGCGT	6.69	8.05	64
3L	7049577	7050172	FBgn0260660	.	+	31.38	ACGGTAATT	AATTAAAATCGCATTTCCAGTGG	7.31	4.38	595
X	8287768	8292249	FBgn0015519	.	-	38.2	AAGGTGAGT	ATATACATATATTTTTGCAGGTC	10.47	8.7	4481
3R	23058957	23059029	FBgn0053193	.	-	53.42	CCGGTAAGT	TCTCTTGTTACACCTTTCAGTCG	10.91	5.97	72
2L	8402946	8403003	FBgn0001084	.	-	36.21	AATGTAAGA	TACCCTTTCTCCATATCCAGCTG	5.55	8.55	57
2L	10297937	10298780	FBgn0032210	.	-	32.11	TACGTAAGT	TAATTTTATTCTTGTCCTAGGTT	9.27	7.53	843
3R	15199711	15200685	FBgn0260659	.	+	34.36	GAGGTGAGT	GTGCCACGCTCCAAGCGCAGTTA	10.03	0.59	974
3R	29175429	29176554	FBgn0039647	.	-	38.54	TAGGTAAGA	TAAAACTAAAAACCAAAAAGGAC	9.14	-1.13	1125
3R	10853397	10853451	FBgn0037841	.	+	34.55	TAGGCAAGT	CGTCATGTGTAATTTTTTAGGTA	1.91	8.62	54
3L	9107696	9107955	FBgn0011206	.	-	34.23	CAGGTGAGT	CCTAGTTACTGACTTTACAGCCG	10.67	3.9	259
3R	24552426	24552485	FBgn0266758	.	+	30	GAGGTGGGT	ATATGGATGGCAATTTTCAGGGC	7.07	3.24	59
2R	4712776	4719769	FBgn0026401	.	-	36.26	ACAGTAAGT	ATCATTTAATTTTATTTCAGATT	9.49	8.19	6993
2L	10002343	10002527	FBgn0051755	.	-	33.51	CAAGTGGGT	ACATTTGATTTGACTTTCAGAAA	4.82	7.92	184
3R	10196913	10204004	FBgn0004575	.	+	33.86	CGGGTGAGT	GGAATATCACACCAAAACAGGTG	9.89	2.87	7091
3R	18175045	18175332	FBgn0042693	.	+	36.11	GAGGTTGCT	TTTCATTTGTATTTCCATAGAGA	-2.77	8.71	287
3L	20936715	20943563	FBgn0011591	.	-	42.85	CAGGTGAGT	CTCTCTCCTCTATTTTGCAGACC	10.67	11.2	6848
3R	21357365	21375059	FBgn0002781	.	-	43.41	AAGGTTGGT	TGTATATTTTCTATTCACAGGTT	8.46	9.35	17694
2L	17438018	17438149	FBgn0260632	.	-	30.3	GAGGTGAGT	CGGCTCGCTTCGCTTTGTAGATA	10.03	8.24	131
3R	11992875	11993248	FBgn0260745	.	-	43.32	TTCGTGAGT	TTGATTACAGCAACTTTCAGCTT	7.9	-1.31	373
3L	13414601	13414665	FBgn0260049	.	+	33.85	CGGGTGAGT	ACACACACTTGTTATTACAGGCA	9.89	5.17	64
3L	14031058	14031388	FBgn0061515	.	-	47.73	AAGGTGAGC	CCCTCCTTTTGCCATTTAAGTTC	9.6	7.13	330
2L	4498299	4498361	FBgn0053196	.	-	39.68	ATCGTAAGC	TTCTGTATTTATCCCGACAGCCC	6.08	8.34	62
3L	18663618	18663678	FBgn0036801	.	+	32.79	CATGTAAGT	TAAATATTTCCTTCTTTCAGCTT	8.31	9.66	60
3R	15897424	15897547	FBgn0027657	.	-	32.26	AACGTAAGT	CATCATTTTATTTTTTTTAGCAA	10.74	7.24	123
2L	11799403	11800154	FBgn0020309	.	-	40.69	CAGGTAAAG	CACATTTGCCACGCAAGCAGGCG	9.65	0.8	751
2R	10256875	10258970	FBgn0033501	.	+	37.88	TTGGTGAGT	TGTTATTTTGTCCGTCTTAGATA	9.27	9.53	2095
2R	10331825	10332055	FBgn0261698	.	-	34.2	GGGGTAAGT	TACATCACTCCCATTTTCAGGTA	9.65	9.69	230
4	57412	59975	FBgn0264617	.	+	27.5	TAGGTGAGT	CTTTTTGCTTGCCATTACAGCAC	8.83	8.24	2563
3L	8976400	8976457	FBgn0035947	.	+	39.66	CAGGTAGGC	CAAAAATATTTCCTCCCCAGGCT	9.88	7.13	57
3L	16386957	16387020	FBgn0036624	.	+	40.62	TTGGTAAGG	CTTATCCGATCACACTTCAGGCT	8.92	5.37	63
2R	7329852	7329916	FBgn0033159	.	-	35.38	CAGGTGGGT	AGTATAATCGTCACTCTTAGAAT	8.56	3.77	64
3R	19898195	19898252	FBgn0038744	.	+	29.31	CAGGTGAGG	ATCTAATTTTTTTATATTAGATG	10.07	5.73	57
3L	1605057	1605158	FBgn0035240	.	+	20.59	GAGGTGAGT	CCAATTGAATCTGCGTCCAGTCC	10.03	3.14	101
3R	30031345	30031422	FBgn0026597	.	+	48.72	CAGGTGAGT	CCCTTCCCCACTTGCTAAAGATT	10.67	3.55	77
2L	7883829	7883910	FBgn0031961	.	-	30.49	TGAGTAAGT	ATGTCTGCTTTCCCCTTTAGTTG	8.82	9.85	81
3R	11636245	11636301	FBgn0262081	.	-	38.6	GCCGTAAGT	GCAATGTGCTTCTTCCTTAGATG	10.11	7.86	56
2R	10094979	10095048	FBgn0033484	.	+	41.43	TGTGTAAGT	CATTGCATTTCCGTTTCCAGGGT	7.65	10.21	69
X	8690019	8690078	FBgn0030057	.	-	35	CAGGTACAT	CCATATATTATCGATAGCAGACG	7.79	1.11	59
X	17950093	17950610	FBgn0003380	.	-	33.01	CAGGTATGA	TATTTCGATAAAATTTTTAGGAC	9.46	4.74	517
3L	1174608	1176980	FBgn0025525	.	-	38.18	AATGTATGT	TGAGTTTTCCTCTCTTTCAGCTT	5.87	10.56	2372
X	17644179	17646519	FBgn0026375	.	-	36.48	AAAGTAAGT	AACTTGCGTGGATAATTTAGAGT	9.72	1.14	2340
3R	4744666	4745796	FBgn0026620	.	-	39.08	GAGGTATGT	TTGCATCTCTTGTTTGGCAGCTG	9.81	8.16	1130
3R	15396378	15399112	FBgn0262483	.	+	35.5	CAGGTAAAT	GGACCAACGCCACCTTGCAGGGG	8.76	3.03	2734
3R	19231681	19231739	FBgn0038693	.	-	32.2	AGGGTAAGT	ACAAATAAACGTTTATTTAGACC	10.45	3.32	58
X	9112240	9113642	FBgn0030089	.	+	37.06	AAGGTAAGT	TGTTTGAATGATCCCACCAGATT	11	4.28	1402
X	11949255	11949875	FBgn0263111	.	-	39.13	GACGTAATT	TGTGTTCCCCGGATAACTAGTGG	5.22	2.32	620
2R	9474201	9474261	FBgn0259234	.	+	36.07	ACAGTAAGT	AAGATCTTTTGAACTTATAGACC	9.49	4.61	60
3L	6551950	6562321	FBgn0042185	.	+	38.35	CTGGTGAGT	CTCCTCCTTTCCCCCCACAGCAC	10.1	11.81	10371
3L	20351731	20351898	FBgn0036974	.	+	41.67	GCGGTAAGT	TACCTCAATTCGATATGTAGGCA	11.37	3.54	167
X	13771204	13771276	FBgn0003218	.	+	23.29	TGGGTAAGC	TATGTATTTTCATTTCATAGACA	8.84	8.03	72
2R	14887820	14887878	FBgn0013772	.	-	27.12	ATGGTATGT	CTTCAATAATATCCTTGCAGAAA	8.35	6.33	58
3L	17543613	17543763	FBgn0259174	.	+	36.42	CAAGTAATG	ATGGCGATCTTGTATTGCAGAAT	2.09	7.88	150
2R	10151053	10152903	FBgn0033494	.	-	37.55	TTCGTATGT	TCCCACCCCCCTCGACGTAGACG	4.58	6.38	1850
3L	235346	235409	FBgn0000541	.	-	28.12	AAAGTAATG	TTGTAATTGTGTCTATGTAGGTT	1.16	8.79	63
2R	21720618	21720947	FBgn0034657	.	+	41.52	GAAGTGAGT	TGATCATATCCATTTTGCAGCAC	7.97	7.62	329
3L	2443839	2443987	FBgn0266696	.	+	30.2	ACGGTAAGC	AATCCATCTATATTTTATAGCCC	9.89	6.71	148
2L	400457	400522	FBgn0031251	.	-	36.36	ATGGTGAGT	CCTTTCATATCCTTTCCCAGCTC	10.13	8.67	65
X	1940652	1940709	FBgn0023521	.	+	44.83	AAGGTGAGC	ACAACCAAAATTTCTTCCAGGCT	9.6	5.25	57
3L	11160933	11161471	FBgn0052082	.	+	33.21	TCGGTAGGT	ATAAAAAAATAAATAAAAAGACG	9.09	-4.2	538
4	1037570	1037645	FBgn0264607	.	-	34.21	ATGGTAAGT	TCTTGGTAAAAACTGCAAAGCTA	11.01	-1.92	75
X	18076308	18076367	FBgn0013809	.	+	45	TGTGTAAGA	CTTGCCAACCCCTCTTTCAGCTA	3.68	8.16	59
3L	21838145	21838211	FBgn0037138	.	-	44.78	CAGGTAAGT	GTTTAACCCCTAACCCGCAGATC	10.86	7.74	66
2L	4520704	4521042	FBgn0053196	.	-	36.87	TGTGTAAGC	CACGGCTATATGGCATGTAGTGG	4.52	-0.32	338
3L	2557509	2557571	FBgn0010909	.	-	34.92	GATGTGAGT	CGATACGATTTCAATTGCAGCAA	7.77	6.39	62
X	13712910	13712981	FBgn0265726	.	+	38.89	AAGGTGAGT	CTATCATTTATTTATCACAGACT	10.47	6.87	71
X	18810478	18810538	FBgn0030961	.	+	44.26	AAGGTAAGA	AATATGTGTACGTCGAACAGGAA	10.57	3.93	60
3L	9642958	9643027	FBgn0016081	.	-	40	AAGGTATGA	TTTAATTGTTTCCACTGCAGTTC	9.11	7.67	69
X	8266659	8267591	FBgn0030027	.	+	31.83	TGGGTGCGT	GCTGGTTATTAAATCGACAGGAG	5.46	2.02	932
3R	3469479	3523413	FBgn0010247	.	-	37.47	TAGGTATGT	TTTCTACCTTTTTATTTCAGGCC	7.76	10.23	53934
2L	16783912	16784665	FBgn0264695	.	+	41.25	AAGGTAATA	ATTGCTTAAATCACTAATAGGCT	8.49	4.13	753
2L	4512587	4512649	FBgn0053196	.	-	31.75	AAAGTAAGA	CCAAACAACTCAATTAATAGGCG	6.91	2.56	62
X	19756969	19757033	FBgn0031069	.	+	52.31	AAAGTGAGT	CCAGACTCGTTCGATTGCAGCGG	8.4	4.81	64
2L	18388957	18389011	FBgn0000636	.	+	41.82	CACGTGTGT	TTATTTCTTTTTCGGTACAGGAA	3.78	8.85	54
3R	10173433	10173497	FBgn0037796	.	-	46.15	ACGGTGGGT	CATATTATTATCGTCCCCAGATA	8.27	7.88	64
3R	4252715	4252814	FBgn0250821	.	-	49	TAGGTGAGA	TCCCTATTCTGCTGTCTCAGGGT	6.95	7.85	99
3R	15862818	15862983	FBgn0051183	.	-	30.12	ATTGTAAGT	ATGTATGTGTCTAATTTCAGCAC	8.54	7.46	165
3R	21111856	21113945	FBgn0015790	.	+	42.82	AAGGTAATT	TTCCCTCTAATCCTTTGCAGTTG	8.83	9.21	2089
4	137753	137806	FBgn0052000	.	+	16.67	AAGGTAAGT	TAATTCCTATATATTTTTAGAAT	11	6.43	53
3L	11116362	11116427	FBgn0036134	.	-	34.85	ACAGTAAGT	CAAACAATGAACATTTGCAGCAG	9.49	1.83	65
2R	9764714	9764772	FBgn0005614	.	+	32.2	GAGGTGGGA	AATGATCCATTCTCTTCCAGGCT	4.3	9.18	58
2L	18827887	18827945	FBgn0027070	.	+	42.37	TAAGTAAGT	CATACATTGATCTCGTCTAGAAT	8.07	5.46	58
2L	23163059	23173891	FBgn0039958	.	-	34.25	TACGTATGT	TAAATTTCTTTTTATTAAAGGTA	5.54	6.83	10832
3R	5663930	5663992	FBgn0046222	.	+	36.51	ACGGTCTGT	ATACCCTTTTCTCCCAACAGATG	5.11	12.14	62
X	10750095	10750155	FBgn0030230	.	-	40.98	GATGTGAGT	GAGATTACCTTATCCAATAGCCA	7.77	2.82	60
2L	12921622	12921773	FBgn0040510	.	+	30.92	GTGGTAAGT	GTGTTTTCTCTTGTTTTCAGATA	10.36	12.04	151
3R	17878998	17881775	FBgn0053547	.	-	41.72	CAGGTAGGG	TGTCTTGTTGTCTCCGGCAGAAC	9.46	9.56	2777
2R	7843916	7844544	FBgn0085390	.	-	39.11	AAGGTGAGT	CCCTTCTTTTTTCGCCGCAGGTG	10.47	12.73	628
2R	17516323	17516384	FBgn0034230	.	+	24.19	AAGGTGAGT	TATGATTCGTTCGTTCCTAGTTG	10.47	7.64	61
2R	6189422	6195651	FBgn0262867	.	-	38.86	AAGGTATGT	TTGTTAATTTGTCTTTTCAGATG	9.79	11.4	6229
3R	6381606	6381681	FBgn0010282	.	+	36.84	AGAGTATGT	TTTCTTATACCCTATTCTAGCGA	5.66	7.69	75
X	2492421	2492987	FBgn0261451	.	-	45.15	GCGGTAAGT	TTATTCCTTTCAAAAAACAGCCG	11.37	4.33	566
2R	23999326	23999398	FBgn0053519	.	-	36.99	AAGGTAAAA	ACTTGGAATCCTACTTACAGATT	8.38	7.01	72
3L	14539070	14539552	FBgn0026409	.	+	34.16	CAAGTAAGT	AATGATGCAACTTTTCCCAGGTA	10.08	5.75	482
4	1174098	1174158	FBgn0002521	.	-	18.03	CAGGTAAAA	CTTTAAAATTTGAATAATAGACT	8.59	2.68	60
2R	10295795	10295868	FBgn0033504	.	+	28.38	CAGGTAAGC	TTCATTTCTTACCTCTTCAGAGC	9.88	9.6	73
2L	16904132	16904236	FBgn0261671	.	+	24.76	AAGGTAACA	TATATTTAAATAATCTGCAGAGT	8.92	5.95	104
X	11936844	11938920	FBgn0263111	.	-	33.75	TGGGTACAT	AATTTTTCGATTTCCCGCAGGTG	1.38	10.75	2076
3R	9540528	9540583	FBgn0037705	.	-	37.5	AGGGTAAGT	TGTCTCTACCTATACCACAGCCC	10.45	6.3	55
2R	15882713	15882793	FBgn0264089	.	-	40.74	GCTGTAAGT	CTCTGATTTTTTTTTTGCAGCCG	8.56	9.76	80
2L	2190647	2190706	FBgn0031395	.	-	45	TCGGTTAGT	ATCCTTTGCCTTTTTCCCAGCAG	5.63	5.37	59
X	15336562	15336614	FBgn0026428	.	+	33.96	CAGGTAAAG	TCATCGTGTGTGTGTTTCAGGGT	9.65	11.16	52
3L	12478132	12479711	FBgn0036287	.	-	41.39	CAGGTGAGT	CTATTGTTTCCATCCATCAGAGT	10.67	6.32	1579
3L	4298771	4307357	FBgn0066365	.	-	41.77	AAGGTAAGA	CCTTTCTTTCTTTCTTGCAGACG	10.57	12.86	8586
X	19660599	19660663	FBgn0031053	.	-	41.54	TTAGTAAGT	GTTTTTTTTTTTTTCTGCAGTTT	7.79	10.08	64
3R	22131176	22131242	FBgn0259736	.	+	19.4	TGGGTAAAG	TTGATTATATCAATCGGCAGACT	4.2	4.07	66
4	352127	352180	FBgn0259214	.	-	27.78	AAGGTTGGT	TAATTCCGTCTTTTTAATAGAAA	8.46	5.44	53
3R	8402876	8443392	FBgn0266801	.	-	42.26	CGGGTAAGT	ATCCTTTCTTTTGCTTGCAGGAT	10.75	10.5	40516
3R	24013629	24030493	FBgn0020647	.	-	40.09	AAGGTGAGT	CCCAATTGCATTTTTTCCAGACT	10.47	5.94	16864
3R	25210813	25210870	FBgn0039290	.	+	25.86	GAGGTATAT	CTCAATTTAATATCTTTCAGATT	7.3	8.69	57
3R	12703813	12703875	FBgn0016693	.	+	38.1	CAAGTAAGT	CCATTCTTCGCCACTTGCAGCTG	10.08	8.65	62
3R	16358789	16359493	FBgn0259917	.	-	36.74	ATGGTAAGC	TAATATCACCAATTTAATAGGCG	9.26	2.7	704
2R	15384300	15384495	FBgn0026370	.	+	30.1	AAAGTGAGT	TTTAATCATTTCTTTGATAGACA	8.4	5.89	195
X	3724872	3781654	FBgn0086899	.	+	38.27	AAGGTTAGT	TTCTTTGCTTTGTATTACAGATG	8.54	10.19	56782
X	19631067	19632636	FBgn0087008	.	-	41.91	CCGGTAAGT	CCGCCCTAATTCTTCTTTAGTCG	10.91	5.28	1569
X	17131160	17134224	FBgn0260748	.	+	33.96	CAGGTGAGC	GATTCTCTCTATCATTTCAGCAA	9.6	7.73	3064
2R	17527749	17527822	FBgn0263197	.	-	31.08	CAGGTGAGT	GATTTTAACCTTATCGACAGTGT	10.67	4.63	73
2R	22880219	22880477	FBgn0034789	.	+	49.42	ATGGTAAAT	TCTCTATTGCATTCTTATAGATC	6.41	8.84	258
3L	9449629	9449688	FBgn0035995	.	+	31.67	CCAGTCAGT	AACAATAATTCTTTTTTTAGTAA	0.29	5.53	59
2R	18425077	18425339	FBgn0034345	.	+	39.16	GCGGTAACT	GGTTTTCTGTTCTATTGTAGACC	6.77	9.44	262
3R	22292879	22292949	FBgn0051163	.	+	35.21	CGGGTAAGT	ACCTATCGTTCCATTTGCAGCTA	10.75	10.71	70
2R	10433466	10433541	FBgn0262114	.	+	22.37	CCGGTGCGT	TCTTTTTTTTTTTTGTTTAGACT	9.74	8.74	75
3L	3179422	3179943	FBgn0035411	.	+	40.04	TGGGTGAGT	GGTATTTTCTTCCTTTACAGCTG	8.73	9.76	521
3L	4175928	4176003	FBgn0035504	.	-	40.79	AAGGTTTGT	GTTTCTATTACCTCTCACAGGAC	7.81	7.65	75
3R	15914504	15914795	FBgn0266566	.	-	36.64	ATGGTAAGT	CGTTAAATGTCTGTTTGTAGCGG	11.01	6.71	291
2L	11852023	11852080	FBgn0032382	.	+	36.21	GCGGTAGAT	ATTGGAAAACCGTTTTGCAGGTC	3.46	4.77	57
2L	4524625	4524690	FBgn0053196	.	-	40.91	AGAGTAGGT	TGCTTGCCCCATCTATACAGCCC	4.84	6.82	65
2R	16764375	16765832	FBgn0267002	.	-	39.09	CAAGTAAAG	TTGGTTTCACAATATTTCAGGAC	2.69	7.69	1457
X	18200909	18201142	FBgn0083228	.	+	30.34	ACTGTAAGT	TTCTATTTGACTTTTTCCAGGGG	8.59	8.45	233
2R	15040522	15040750	FBgn0029082	.	+	36.68	GTGGTAAGT	TTCTTTCCTCTCATCCACAGACT	10.36	11.07	228
2R	15264758	15264818	FBgn0265194	.	-	34.43	GAGGTAATG	ATGAACTTAATTCCCCACAGATT	8.73	8.97	60
X	5067248	5068135	FBgn0003028	.	+	49.55	AGCGTAAGT	TTCTATGCATTTTTCAACAGTTG	10.07	8.11	887
2R	22943704	22943762	FBgn0261584	.	+	33.9	ATGGTATGT	AAGGGTTCTCCTTTGTATAGACT	8.35	4.17	58
X	13986075	13990469	FBgn0267033	.	-	33.81	TGTGTGAGT	TTTTGTATACTTTTTCCCAGGCA	5.84	7.61	4394
2L	7437789	7443583	FBgn0031914	.	+	36.6	GCGGTAAGT	AACTTCATTCTCGTTCGCAGCTT	11.37	7.67	5794
X	12604798	12604863	FBgn0052654	.	+	46.97	GTGGTGAGG	ATAATCCTTCCTTGCAGCAGCCC	6.13	3.41	65
3L	15511170	15512171	FBgn0000565	.	+	35.63	CTGGTAAGT	TCTTCTTCTTCTTCTTCCAGAGC	10.65	11.38	1001
2L	8107174	8107237	FBgn0261822	.	+	43.75	TTGGTGAGT	TGGTGCTCTTCTATCGACAGCCA	9.27	6.92	63
3R	17239908	17247270	FBgn0038494	.	-	41.61	GTGGTAAGT	AAATCTCAACTCCTTTACAGATT	10.36	6.16	7362
2L	5956035	5956091	FBgn0031753	.	-	43.86	TGTGTGAGT	AACACAGCACGTTACCACAGCAC	5.84	0.05	56
3R	7806771	7806911	FBgn0037521	.	-	27.66	TGAGTAAGA	TTAAAACTCGTTTCTTTCAGTGC	5.11	7.76	140
3L	12214052	12215617	FBgn0260941	.	-	44.06	TGGGTGAGT	TTTAAATGCTCTCTTTGCAGGTG	8.73	11.44	1565
3R	24152142	24152240	FBgn0015765	.	-	16.16	ACGGTATAT	TCCCTTTATTCACATTTAAGGAC	6.07	7.14	98
3R	19930533	19937253	FBgn0038755	.	-	47.4	GCGGTGAGT	TTATATTATTTTCTTTTCAGTTT	10.49	9.38	6720
X	2673104	2673174	FBgn0003371	.	+	49.3	ATGGTGAGT	ATGTCGCCTTCAATCCGCAGAGC	10.13	10.04	70
X	8876753	8878468	FBgn0011661	.	-	38.93	ACGGTACGG	ACATCCCTTACTAATTTCAGCTA	9.91	5.28	1715
3R	9445188	9445254	FBgn0261552	.	+	35.82	CAGGTGAGT	TTTTAATCCTTACCTTGCAGGCA	10.67	9.51	66
3R	9695654	9696421	FBgn0051352	.	-	47.27	TCCGTAAGT	CATGCCCTTTTCGAAAACAGGAC	10.27	7.85	767
3L	2462985	2463056	FBgn0266696	.	+	40.28	TGCGTAAGT	TAAAACCAAACCCCATATAGAAC	9.73	2.69	71
X	17704601	17704667	FBgn0026192	.	+	40.3	AGGGTGAGT	TCTTTTCGTTCACTCTATAGATG	9.25	9.03	66
3L	18607216	18607275	FBgn0036795	.	+	33.33	GGAGTGAGT	CTACGAGTATATACTTTCAGCGA	6.05	2.84	59
2R	23930099	23930157	FBgn0263006	.	-	37.29	TTGGTACGT	TAATAGGTACTTGGTCACAGGTT	8.11	2.06	58
2R	24883215	24883277	FBgn0085442	.	+	47.62	ACCGTAAGT	TTTTGTGTGCCCGCCTGCAGTAT	10.43	8.2	62
X	7687748	7687816	FBgn0029504	.	-	24.64	TAGGTGATT	ATGTTATCAATCAATTGCAGTTC	4.02	6.68	68
3L	19318951	19337341	FBgn0003089	.	-	40	GCGGTAAGT	ATTTGCTTGTTCTCTTGCAGTTC	11.37	10.86	18390
3R	27603488	27606768	FBgn0039528	.	-	41.85	GCGGTAAGT	GCCATCTTTCCAATCTGCAGCAT	11.37	7.31	3280
2L	4493721	4493798	FBgn0053196	.	-	25.64	AACGTAAGA	CAATATTTCACTTTTAACAGCTG	7.69	6.21	77
3L	344870	344922	FBgn0023000	.	-	39.62	CAGGTTAGA	GTTCAAAACGTCTTTCTTAGGTT	5.94	5.74	52
3L	14940916	14940999	FBgn0259099	.	+	35.71	AAGGTAAGA	TGAACTTTTCGAAACCACAGCTC	10.57	3.52	83
X	8191995	8192103	FBgn0261873	.	+	44.95	GACGTACGG	TCCGCTCGATACGTCCGCAGTGC	5.37	6.2	108
X	4841441	4869495	FBgn0260971	.	+	42.2	ACGGTTAGT	TCAACCATTTATCATTGCAGAAC	7.37	7.96	28054
2L	9518809	9518875	FBgn0032120	.	+	29.85	AATGTGAGT	GTGAATCCATTCGTTTTCAGGGT	7.8	9.43	66
3L	3717408	3718195	FBgn0052264	.	-	43.15	GAGGTATGG	ATCAAAACTTTCTCTTGCAGATT	8.98	10.35	787
3L	18173555	18184791	FBgn0003997	.	-	38.84	GTGGTAAGT	TCGCTTAACTTTCGTTTCAGCCC	10.36	7.13	11236
3R	19619381	19623315	FBgn0038720	.	-	38.14	TTAGTAAGT	AACACACTTTCTTATTTCAGACC	7.79	8.48	3934
X	16387290	16387346	FBgn0030745	.	+	42.11	GTGGTAAGT	TTAAATGTCATGTCGCGCAGGTA	10.36	6.41	56
3R	20025926	20025985	FBgn0243511	.	+	40	TACGTAAGT	TATGATTCTGCAATCCTTAGGCT	9.27	6.96	59
2R	22112140	22112209	FBgn0243516	.	-	42.86	GCGGTAGGT	TCCGTTTTCCGCCCACACAGCAA	9	6.97	69
2L	2361586	2362674	FBgn0014010	.	-	36.82	ACAGTAAAT	ACATTATTTGTATTTTGCAGATT	1.91	10.77	1088
2L	17715914	17716677	FBgn0015609	.	-	33.9	CCAGTAAGT	TCAATCAAATCATTCAACAGCGT	9.09	4.99	763
3R	26042904	26042994	FBgn0001139	.	+	35.16	TATGTACGT	TTGTAAAATTCCATTCGCAGGAT	3.41	7.98	90
3R	24674882	24675166	FBgn0003429	.	+	35.09	TCGGTAAGC	TTGTGTATTATCGTGAACAGGTC	9.86	7.42	284
3L	1321181	1325994	FBgn0010246	.	+	44.99	GACGTGAGT	AACCCCTTTCTTTGCTTTAGTTT	9.22	8.23	4813
3L	258764	258822	FBgn0035120	.	+	38.98	GAGGTATTG	CCAAAACCATTCTTCTGCAGATT	7.44	6.85	58
2L	12727117	12737397	FBgn0032456	.	+	41.29	AAGGTAAGT	ACTGAATTGCCTAATCGCAGGTT	11	4.58	10280
2L	6670514	6674300	FBgn0000392	.	+	46.9	GGGGTAAGT	AATTCCGTTCTCGCCCACAGATG	9.65	11.12	3786
2R	9533535	9533801	FBgn0259246	.	+	42.32	CAGGTAATT	CCCCTATCACTTCCTTTCAGATG	8.55	10.3	266
2R	15283014	15284883	FBgn0265194	.	-	40.64	AAAGTAAGT	GGTGAATTTTCTATTTGCAGATG	9.72	7.36	1869
3R	10290721	10291099	FBgn0262617	.	+	47.49	GCGGTAAAT	CTCCTCTCCGTCTCTTGCAGTAA	6.76	9.85	378
X	17602096	17602151	FBgn0026313	.	+	30.36	CCAGTGAGT	AACGATTGTTCGATTTCTAGCCC	8.28	5.52	55
3L	11852604	11854247	FBgn0266100	.	-	38.38	GTGGTGAGT	CTTTCCGTGTCCTTTTGCAGGTC	8.95	13.35	1643
3L	12148909	12151819	FBgn0013997	.	+	43.28	ACGGTGAGT	GGTAAATGCACCTTGTGCAGGTA	11.45	3.41	2910
3R	28889885	28890004	FBgn0265998	.	+	44.17	GCCGTAAGT	TCTCCATTATTTCACTGCAGGCC	10.11	8.83	119
X	21441755	21442421	FBgn0259245	.	-	37.18	TTGGTAAGT	AAATGTCAATTGAAATGAAGATC	10.47	-1.4	666
2R	16657440	16658746	FBgn0024315	.	-	38.64	AGAGTAAGT	GTTTTCTTGGCATTTTTTAGGAT	9.35	9.5	1306
3R	18769114	18779459	FBgn0038652	.	-	42.94	CACGTGAGT	CACACTTTTTTTTTCAGCAGAAG	9.3	6.48	10345
2L	8768098	8768159	FBgn0032066	.	-	27.42	AAAGTAAGT	AATAACACCATATTTTAAAGGTT	9.72	5.05	61
2R	12353163	12353221	FBgn0050047	.	+	47.46	CAGGTGAGT	GAACAGGTTCTTCCCCAAAGGCC	10.67	4.4	58
2R	21287228	21287291	FBgn0034612	.	-	39.06	CAAGTAAGT	TTCTTAATCTTGTCCCTTAGTTC	10.08	7.99	63
2L	20874433	20875637	FBgn0032901	.	-	39.17	GATGTAAGT	TGCCATTCGTTCTCCCATAGCTG	9.11	8.55	1204
3R	13429770	13430922	FBgn0004049	.	-	46.75	GTGGTAAGT	CGTTTTGATCTTTGGCACAGAAA	10.36	5.4	1152
3R	26460480	26460539	FBgn0039429	.	+	46.67	GAAGTAGGT	TATGATCCGATTTCCCGCAGAAA	6.22	9.64	59
2R	12157932	12157992	FBgn0033688	.	-	32.79	AAGGTTCCT	TCATCGTTTTATCCCCACAGTGT	0.89	9.66	60
3R	21787909	21787982	FBgn0013759	.	-	50	CAGGTGGGT	TGTCCTTCCTGTGCTTTCAGTTG	8.56	10.55	73
2R	7679931	7680291	FBgn0033212	.	-	34.63	CTTGTAAGT	CTGTTCATAATCTACCACAGGCC	8	7.79	360
3R	4205786	4215122	FBgn0037217	.	-	39.26	ACGGTGCGT	TAATCGCGCTATCTTTGCAGCGT	10.25	7.36	9336
X	15963371	15963473	FBgn0259110	.	-	38.83	GAGGTGAGG	CTATCAATCATTGTGTATAGATT	8.41	5.22	102
2R	9127163	9127418	FBgn0027561	.	-	50.78	AAGGTGAGC	TGATTTAATCTATTCCACAGTAC	9.6	6.23	255
X	17900305	17900615	FBgn0052495	.	+	40.84	AATGTGGGT	TAAACATTTTCATTTTCCAGTTC	2.76	8.58	310
3R	29132505	29133271	FBgn0028671	.	+	40.55	GAGGTAAGC	ACACCACCCAATGACCCAAGTCG	9.85	-1.44	766
2R	22933048	22933118	FBgn0034800	.	-	33.8	AGGGTTAGT	CGTATCTTCTTTGCACAAAGTTT	5.02	3.4	70
3L	21518918	21519110	FBgn0037093	.	+	24.35	AAGGTAACG	ATTTTCCAAACTATATCAAGGAG	10.19	2.75	192
3R	30593850	30594112	FBgn0039790	.	-	42.97	TAGGTTCGT	TGCCCCACACTAACCACTAGAAA	4.16	2.09	262
2L	3861517	3861643	FBgn0264887	.	-	24.41	GTGGTAGGA	GTAATATTTTTGTTCTTAAGAAA	4.71	4.48	126
2R	15953221	15953425	FBgn0265045	.	-	30.73	CAAGTGAGT	ACTTTCATTGCTCACTGCAGTTA	9.1	6.1	204
3R	11243014	11243781	FBgn0037890	.	-	40.49	TGGGTGAGT	ATTCGCACCTTCACTCACAGGTA	8.73	8.39	767
X	15726448	15726537	FBgn0030674	.	+	31.11	GCGGTAAGT	TACATCGGTTACAATTTTAGATA	11.37	7.01	89
X	11721028	11721198	FBgn0030330	.	+	40.94	ACGGTGGGT	ATCAAATCTTACCCATCTAGATG	8.27	6.19	170
2L	8195570	8195628	FBgn0031995	.	-	23.73	AAGGTTGTG	ATTAAAGTTTCAACTTTTAGGGA	-0.49	5.88	58
X	2368645	2368703	FBgn0264598	.	-	37.29	AACGTAAAT	AACCTCTATTTCGAATGCAGGAC	0.44	6.21	58
3L	4145328	4145408	FBgn0052260	.	+	49.38	AAGGTGAGC	CATCAATAAATCCTTTGCAGGTG	9.6	7.48	80
3R	25352193	25354148	FBgn0004509	.	-	43.2	CAGGTAAGT	AATATCCTTTTCCTTTCCAGGTG	10.86	12.55	1955
X	11981177	11983845	FBgn0263111	.	-	39.98	CTGGTGAGA	TTTCGTATTTCCAAATTCAGTTC	7.54	6.56	2668
2L	7480897	7480951	FBgn0260486	.	-	14.55	AAGGTAAAA	TAAATAAATTTTGATTGCAGTGC	8.38	4.53	54
3L	16962888	16962942	FBgn0010352	.	+	32.73	GATGTAAGG	TTAATGACTTTGCTTTCCAGGGC	6.35	9.14	54
X	611686	611750	FBgn0025633	.	-	36.92	GCGGTAGGA	AACTTTTCCGTGTTTACCAGGCG	6.86	8.3	64
3R	18169122	18169483	FBgn0042693	.	+	37.29	TTGGTAATG	TTTCTTTCGACCCTCCACAGTGC	4.83	8.36	361
2L	16668619	16668680	FBgn0032593	.	-	35.48	AAGGTTGGT	ATATTTATATTGTTCCACAGAAT	8.46	9.57	61
2L	9161269	9161384	FBgn0052982	.	+	34.48	GAGGTGAGT	ACATTCGCTATCCTCTTTAGGAA	10.03	9.6	115
3R	12387927	12387978	FBgn0053098	.	+	53.85	GAAGTAAGT	ATTCCGTGGCTTGTCCGAAGGTC	9.82	6.67	51
2R	24013039	24013852	FBgn0053519	.	-	40.79	GCCGTAAGT	AAGATATCGGTTCTACCCAGCAG	10.11	0.43	813
2R	12366364	12366414	FBgn0053013	.	+	31.37	ACGGTACGT	TAAAATCTTTCCTTCTTCAGAAG	11.34	8.33	50
2R	17868370	17868431	FBgn0034282	.	-	33.87	TGGGTGAGT	AACTTCTTGACCACTTCCAGATT	8.73	5.39	61
X	1636021	1636095	FBgn0000210	.	+	64	AGCGTGAGT	AACTCCCCCTCCGCCCGCAGCAT	8.2	9.31	74
X	16486585	16486717	FBgn0264255	.	-	38.35	GTGGTGAGT	TTGTGATCGTATATTTGCAGGTA	8.95	7.04	132
2L	6122854	6122977	FBgn0266521	.	+	43.55	CTCGTACGT	ATTGCTTTCCTTTCTTTCAGGAA	7.59	12.7	123
3L	14002302	14003192	FBgn0036398	.	+	38.05	CATGTTAGT	AAACATTTTAATTTGTGCAGGTA	-2.52	5.89	890
X	4084346	4084438	FBgn0263772	.	+	39.78	CAGGTGAGT	CTTGACTTATACATCCGCAGCAT	10.67	5.98	92
3L	17042274	17042437	FBgn0261872	.	-	36.59	GCGGTAAGT	CATTTGCTTTCTATTTGCAGATG	11.37	10.85	163
3R	4744666	4745796	FBgn0026620	.	-	39.08	GAGGTATGT	TTGCATCTCTTGTTTGGCAGCTG	9.81	8.16	1130
3R	25592377	25592582	FBgn0261287	.	-	32.04	CATGTAAGT	CTCACTTGCCAATCGCGCAGTCT	8.31	4.03	205
3L	23278463	23283732	FBgn0266347	.	+	37.29	AAAGTAAGT	TTGTATTTTAATTTAAAAAGGTT	9.72	5.78	5269
2R	13497152	13497367	FBgn0004638	.	-	41.2	GAGGTGGGT	AACGATTTTTTTTATTGCAGATG	7.07	9.31	215
3L	1605662	1605720	FBgn0035240	.	+	42.37	AAAGTGGGT	AGTACCTTTCTTCCCACCAGAGA	3.99	7.66	58
3R	11429053	11429109	FBgn0037897	.	+	26.32	CGGGTAAGC	TATAATTGTTTTATTTTTAGCAT	9.14	7.95	56
X	4086053	4086169	FBgn0263772	.	+	29.91	ATGGTAAGT	TTTCCAACCAATATCTATAGCCT	11.01	4.13	116
X	4869555	4894617	FBgn0260971	.	+	40.82	TGGGTAAGT	TGTCCTTCTTCAATCCGCAGCTT	10.24	10.44	25062
3R	4434187	4434654	FBgn0037250	.	+	27.99	AGGGTAAAG	TTTTAATTTCGGTATTACAGAAA	5.2	6.3	467
2L	7826337	7826769	FBgn0020618	.	-	41.34	AAGGTGGGA	AATGCTTGTTCGCTTTCTAGGAC	6.03	10.62	432
2R	20565502	20581560	FBgn0028622	.	-	44.16	AAGGTAAGC	TTTCATATTCTATTTTCCAGGTT	10.22	9.91	16058
X	8594849	8594910	FBgn0025864	.	+	35.48	CATGTGAGC	ATCTGGTTTTATCGTTATAGCGA	5.03	7.04	61
2R	21077140	21085197	FBgn0003748	.	+	37.79	TGGGTGAGT	TAATTTTGTTTATTTTCCAGTAA	8.73	6.51	8057
3R	17668996	17669055	FBgn0038532	.	+	26.67	AAGGTAAGT	GTTTTACTCCAATCTTATAGATC	11	7.16	59
2R	19217042	19217756	FBgn0263395	.	+	41.4	GAGGTGAGT	TTTTTTTTTTCATTTTTCAGTCT	10.03	10.41	714
3R	8242847	8242917	FBgn0037556	.	-	22.54	GAGGTAAGT	GAATTTAAATCCATTTCTAGATC	11.08	6.8	70
3R	31227079	31228696	FBgn0039831	.	+	43.82	CAGGTAACA	TTTCTCTCTACCTATTGCAGAAA	8.88	10.13	1617
3L	12850332	12850497	FBgn0036318	.	+	37.35	GTAGTAAGT	AACTGCTTTTACACTTTCAGCAT	8.01	7.39	165
3R	17625485	17625561	FBgn0038530	.	+	25.97	CGCGTAAGT	TTCTTCTCTTCATCCCACAGCAA	9.93	10.17	76
2R	17047094	17047150	FBgn0034183	.	+	36.84	TCGGTAGGT	AATCTTATGTAAACCCTTAGAAA	9.09	4	56
3R	5462011	5462073	FBgn0037327	.	-	33.33	AAGGTAAGT	ACTTTTCGTGTGCTTTTCAGTTT	11	9.64	62
2R	12387096	12387381	FBgn0033725	.	+	46.15	GTGGTGAGT	GACATCCTCTTGCCCCGCAGGCC	8.95	11.12	285
2R	14070280	14070351	FBgn0040752	.	-	29.17	GAGGTAAGT	CTGCTTCCATCCAAAAAAAGCTC	11.08	2.88	71
2R	23732221	23732392	FBgn0034897	.	+	37.21	CAGGTAAGA	AACATTCCTGGAACACCCAGCTC	10.77	0.87	171
X	19643465	19643864	FBgn0031049	.	+	47.75	GAGGTATGT	TTCCTTCGCTTTCGTTGCAGAAT	9.81	10.57	399
[truncated: 272 more rows]

## Sheet: random-2
chr	start	end	gene_id	gene_name	strand	GC	5ss	3ss	5ss_score	3ss_score	length
X	17647800	17648122	FBgn0026375	.	-	35.29	GTGGTAGGT	GAAATTTCGATTCTTTGCAGGTC	7.23	8.24	322
3R	24706920	24706996	FBgn0003429	.	+	35.06	CAGGTAGGT	GACTATTATTTTTACCATAGATG	10.28	7.02	76
X	2671546	2671628	FBgn0003371	.	+	31.33	TCGGTGAGT	AAATTGACGCTACATTTCAGATG	11.11	3.61	82
2R	7324738	7326151	FBgn0033159	.	-	32.46	ACTGTAGGT	ATATCATATATTAATTCTAGACG	4.15	5.75	1413
3L	15558118	15558249	FBgn0087035	.	+	23.48	ACTGTAAGT	TTTATTTCTTATTATTTTAGGTG	8.59	10.72	131
3L	2242636	2242881	FBgn0040507	.	+	37.8	GTGGTGAGT	ATCCGCTTCTCCGCTTATAGTTG	8.95	6.94	245
3L	14621053	14621180	FBgn0003388	.	+	25	GGGGTAAGT	AATTTGTTTCCGATCTTTAGACT	9.65	5.78	127
X	3559278	3569812	FBgn0052792	.	+	40.91	GAGGTGAGT	TCGCCATTTACTTAATACAGGAC	10.03	4.77	10534
3R	30572851	30572924	FBgn0082582	.	+	36.49	CAGGTGAGT	TTTTAATTTATCTTCACCAGCGG	10.67	6.36	73
X	21047413	21047556	FBgn0031148	.	+	38.89	TGTGTAAGT	TGCCTCTTTCCCCTCTACAGATG	7.65	11.78	143
3L	15127652	15127744	FBgn0036480	.	+	34.41	TTGGTAAGT	TTATTATATTTCCCCAAAAGGAT	10.47	6.66	92
X	10798994	10799750	FBgn0262735	.	-	35.27	AAGGTATAT	CAATTCCTTCGCCCACACAGAGC	7.84	5.86	756
3R	20802552	20805946	FBgn0038826	.	+	37.56	CAGGTGAGC	TCGCGGTCACCCATCCGCAGTAG	9.6	3.97	3394
X	8274627	8274708	FBgn0030030	.	+	39.02	CAGGCAAGT	TAAATACTCTTTATTTTTAGGTA	3.1	9.45	81
2L	18535295	18535360	FBgn0085370	.	-	18.18	ACTGTAAGT	ATATTTATTTCCTAATGCAGACG	8.59	7.1	65
X	19522390	19523002	FBgn0261573	.	+	55.3	TCGGTACGC	TGTCCCCACTGTTCTTGCAGCTC	8.59	10.91	612
X	11973362	11973424	FBgn0263111	.	-	33.33	AGGGTAAGA	ACCGACATATTGCCTTTCAGCTC	9.21	8.07	62
X	3479332	3479391	FBgn0029663	.	-	30	AATGTGAGT	ATATATATTTACCATTTCAGAGT	7.8	7.98	59
X	3655771	3655849	FBgn0266429	.	+	32.91	CAGGTGGGT	ACCCGACTTGTGACTTGCAGTGT	8.56	6.32	78
2R	16644864	16644921	FBgn0024232	.	+	18.97	TGGGTAAAT	TATAAGAGTAACTTTTTAAGGCG	4.69	-1.09	57
3R	11818138	11818572	FBgn0259139	.	-	30.11	AAGGTTTGT	ATTGGTTTTTATTTCTTTAGTTT	7.81	6.88	434
2R	6253173	6253229	FBgn0033075	.	+	35.09	CAAGTATGA	CTAATGTTCAGCTCTTCTAGGGA	4.72	2.12	56
X	16709670	16709735	FBgn0030778	.	+	30.3	CTGGTGAGT	TCTTCATTTCCTCCATGAAGTCA	10.1	4.09	65
3L	13467140	13467343	FBgn0036369	.	-	31.37	CGGGTGAGG	TTTTTCTTGACCTCTGTTAGGAT	8.48	6.9	203
3R	8578507	8591146	FBgn0261929	.	+	41.46	CTTGTAAGT	TTTCCCTTTCTCGATTGCAGCTC	8	11.43	12639
X	10510588	10519347	FBgn0085443	.	-	41.56	CAGGTGAAC	CCATCCTGTTTCCCTTGCAGTCA	5.56	10.97	8759
X	634488	634563	FBgn0020381	.	-	38.16	AATGTTAGC	AACATTGCCCTTCTCCACAGAAA	-6.48	9.84	75
3L	1800700	1800759	FBgn0067864	.	+	40	GAGGTGAGT	AGCGCATTAACATGTTTTAGGCC	10.03	4.28	59
2R	16753538	16753598	FBgn0267002	.	-	19.67	AAAGTAAGT	TTATATCATATTTTCAATAGATC	9.72	6.89	60
2L	6004197	6004421	FBgn0264448	.	+	54.22	GAGGTAACC	TTAATTTGATCTATTTTCAGCAA	8.55	6.74	224
3L	20000061	20000120	FBgn0036927	.	-	41.67	AGAGTAAGC	CTGATTGGGTATCCTTGTAGGTC	6.31	6.85	59
3R	17778537	17778591	FBgn0262562	.	-	32.73	CAGGTGAGT	TGACTTTCTTCATTTTCCAGCTT	10.67	9.59	54
3R	8167531	8167830	FBgn0001138	.	-	34.33	CAGGTGAGT	GCAATTTCGATCTCTTGCAGGCC	10.67	8.41	299
3R	31852176	31852591	FBgn0011224	.	-	51.44	TCCGTAAGT	TCTTCTCTCTTACCCTGCAGCTC	10.27	11.74	415
2L	16248769	16248830	FBgn0024734	.	-	40.32	ATGGTAAGT	TTTCCATAACATTCTTGTAGGAG	11.01	6.97	61
3R	24064331	24106824	FBgn0053100	.	-	39.52	CCGGTGAGT	TATTTCCTTTCCCCCTGCAGGAG	10.9	12.12	42493
2L	4504291	4504353	FBgn0053196	.	-	38.1	CAAGTAAGA	CAATCTTTACCCGATGCCAGTTG	7.61	3.25	62
2L	8661289	8661358	FBgn0011259	.	+	50	CAGGTGAGT	ACGTTATTCTGGTTGTGCAGGCA	10.67	5.8	69
3R	17270632	17270749	FBgn0265198	.	-	20.34	AAAGTATAT	GGTTAATATATAATTTTTAGCGG	1.45	3.33	117
2R	21487846	21488018	FBgn0010470	.	-	34.68	GAGGTAATC	ATTATATCTCTCCTCTAAAGGTC	7.05	8.85	172
2L	1180927	1180994	FBgn0031319	.	+	41.18	ACGGTAAGT	ATTTCATGCTCAATGGTTAGATA	11.81	2.99	67
3L	9158079	9161263	FBgn0004244	.	-	35.89	GCTGTAAGT	ACTATATACACCATATATAGTCG	8.56	0.72	3184
2R	9417336	9417394	FBgn0041087	.	+	45.76	GTGGTAAGT	GCAATCATTGTCTCCTCCAGATT	10.36	8.25	58
3L	20351029	20351093	FBgn0036974	.	+	36.92	CCTGTAAGT	ACACTTGAATCTTTTTTCAGCGT	7.52	8.36	64
3L	2640272	2640336	FBgn0035357	.	+	41.54	AAGGTAGAG	AATGCTTTGTTTTGCAACAGATT	6.38	8.32	64
2L	15091035	15091098	FBgn0028879	.	+	32.81	GCGGTAAAG	ATCTCGTATTTCCCAAACAGAAA	5.69	7.56	63
2L	8387832	8387890	FBgn0032036	.	+	27.12	CCTGTACGC	CATCGTATTTTATTTCACAGTCC	1.91	8.59	58
2R	22943507	22943560	FBgn0261584	.	+	22.22	ACTGTAGGT	ATTTGTAATTGTTTGTATAGGTT	4.15	7.04	53
X	18106823	18106887	FBgn0004028	.	-	32.31	GTTGTAAGT	TTGCATTCGAATAACTTTAGCGT	8.3	3.58	64
3R	14602310	14604417	FBgn0020299	.	+	40.65	TGAGTGAGT	TCTTTTTGCTCATTTTGCAGACA	6.51	9.67	2107
2L	16667112	16667167	FBgn0032593	.	-	25	CAAGTAACT	AATGAAATAGTTTCCTTTAGTTT	4.45	-0.22	55
X	15382699	15384910	FBgn0030634	.	-	42.36	TCGGTGAGT	GATGGTAATCCCAATTTCAGTAA	11.11	3.95	2211
2R	22854413	22854479	FBgn0010078	.	+	26.87	GAAGTAAGT	ACATCTCATTGGCAAACTAGCGA	9.82	0.53	66
2L	14008436	14008495	FBgn0261582	.	+	26.67	CAGGTAAGG	AAAAAAAATGATGAAGCAAGAGT	11.08	-12.28	59
3R	4282315	4282673	FBgn0041605	.	+	50.42	AAAGTAAAA	TGTCTCTGTTTGTCTTTCAGGAA	1.18	13.61	358
3L	21551739	21551799	FBgn0037098	.	-	31.15	ATCGTAAGC	AAACTCTTATTTCCTTATAGCTA	6.08	7.49	60
3L	3920028	3930812	FBgn0004910	.	-	39.78	AAGGTAAGT	TTCTTCTATTACTTTTGCAGATC	11	10.61	10784
2R	11252283	11252368	FBgn0033597	.	-	41.86	CAGGTTAGT	TTATTTCCCTGCACTTACAGGTG	8.02	10.48	85
3L	10685895	10685963	FBgn0010762	.	+	34.78	AAGGTGCGT	ATATCCAATCCAATCCGCAGCGC	9.49	6.19	68
3L	2439416	2439498	FBgn0266696	.	+	37.35	CGTGTAACT	TAATCCAACCGCCTCCGCAGATT	2.97	6.16	82
2R	12631606	12631667	FBgn0033757	.	-	30.65	GGGGTAGGT	AACTCAAATATTTTTCCCAGTGG	6.59	3.88	61
3R	25611450	25611521	FBgn0039348	.	-	38.89	TGGGTGAGT	TGCTGATTATTCCATTACAGTGG	8.73	5.47	71
3R	26580103	26580177	FBgn0263289	.	+	44	AAGGTACGT	CTGTTCCCTTGCTTGACCAGGCT	10.75	8.2	74
3L	8634784	8635001	FBgn0035917	.	+	30.28	CGCGTAAGT	CATATATCCCCCGATTTTAGGTC	9.93	9.48	217
2R	7326365	7329288	FBgn0033159	.	-	37.59	GAGGTATTT	ACCCCCTAAAACCCCGAAAGGCA	7.63	0.37	2923
2R	9470165	9471275	FBgn0259234	.	+	45.81	GAGGTGAGT	CTGCCCCCTCTTTTCCACAGTGC	10.03	10.54	1110
3L	18613576	18613635	FBgn0052199	.	+	18.33	TACGTAAGT	TTTGTACACCCTTAATTTAGGCA	9.27	6.18	59
X	19004643	19010973	FBgn0264090	.	+	42.85	TCGGTAAGT	TGGCTTTCCGTACTCCACAGATG	11.78	10.22	6330
2L	3716304	3716388	FBgn0031566	.	+	35.29	AAGGTGAGT	TTACTTGTATCTCCCCCCAGCAA	10.47	9.11	84
2R	11690745	11690812	FBgn0010516	.	-	27.94	AAGGTAAGA	ATTTTCCCTCGCGTGGATAGCTC	10.57	6.69	67
X	8228099	8235588	FBgn0261873	.	+	42.35	CAGGTGAGT	CAATTTGATTCCATCCACAGGAG	10.67	7.72	7489
2L	22141769	22141833	FBgn0261802	.	+	38.46	AGGGTAAGC	TACTAGCACTTTAAAAGCAGATA	9.04	-0.72	64
X	20776249	20792354	FBgn0085387	.	-	39.59	CAGGTAAGT	TCTTTATTCGCTTTTTGCAGGCA	10.86	9.41	16105
2L	3450289	3450357	FBgn0031534	.	+	40.58	CAAGTGAGT	ATTCTTATCGCCTCCGCCAGGGT	9.1	5.28	68
3L	5365086	5366128	FBgn0035601	.	-	43.05	TTGGTAAGA	TTTGCCGTTTCACATTGCAGTGG	8.85	7.74	1042
2R	22927448	22927515	FBgn0261564	.	+	39.71	CAGGTGGGA	AATTTCTTCTCTTTGTGCAGGAG	6.71	8.44	67
3L	16122306	16122361	FBgn0036571	.	+	37.5	TAGGTAACA	TGGTGACCACTCCTCCCCAGATT	6.25	5.46	55
4	72595	72816	FBgn0085432	.	+	20.72	GAGGTAATA	GTTTTTTTCTTTGTACATAGGAA	7.96	9.78	221
3L	16625275	16626272	FBgn0000017	.	-	31.46	GAGGTATTT	TTAACCATTCACTTTGGCAGGAC	7.63	6.21	997
X	18392161	18392334	FBgn0052549	.	-	39.08	GCGGTAAGT	TCATTCTTTTCACCCGACAGCGT	11.37	7.66	173
X	507807	507868	FBgn0004648	.	+	35.48	AACGTGAGT	ATTATTCCTTCATTATTCAGGCG	9.54	7.55	61
2L	6903004	6903258	FBgn0031866	.	+	28.63	ACGGTATGT	TCGGTTTTATTATATTACAGATT	9.94	7.76	254
X	16281274	16283669	FBgn0000536	.	+	39.86	AAGGTAACG	TCTCTGTGTGCTTATTTTAGAGT	10.19	9.72	2395
X	2496594	2496775	FBgn0261451	.	-	47.25	CAGGTAAAG	TCATCATTCATCATTCGCAGACC	9.65	9	181
3R	24530197	24530257	FBgn0039205	.	-	36.07	AAGGTGAAA	AAATGCTTGATCTTCCATAGAAA	4.51	5.89	60
2R	9256039	9256110	FBgn0020621	.	-	41.67	GCTGTATGT	GAAGAACCATCCTCTTGCAGGCC	5.1	6.19	71
2L	5042891	5043801	FBgn0031673	.	-	40.4	TGAGTAAGT	CTGACATTTGCATATTTCAGAAG	8.82	5.84	910
X	9616616	9620342	FBgn0261931	.	+	40.54	CGTGTAAGT	AATTTCTATGTTTCACACAGCCT	8.58	5.05	3726
X	1683261	1684452	FBgn0023531	.	-	54.95	TAGGTAAGC	TTTTGCTTACGCACTTGCAGGCC	8.89	9.22	1191
2L	3760518	3760692	FBgn0263846	.	+	38.86	CAGGTGAGG	AATCACTCGTTGAATTTCAGACA	10.07	4.33	174
3R	4788576	4788680	FBgn0260794	.	-	20.95	AAGGTAAGT	AATGTACTTATTTTTTTCAGATT	11	8.7	104
3R	25593366	25593452	FBgn0261287	.	-	39.08	CATGTATGT	TGTGACCGTGTCTTCCGCAGTTG	5.71	10.72	86
3R	24691934	24693771	FBgn0003429	.	+	39.93	ACGGTAAGT	AACCATTTTCTAACTTTCAGTCA	11.81	6.84	1837
3L	12273042	12273497	FBgn0036272	.	-	33.99	AGAGTAAGT	TTCCCATTTTCCACGTACAGACA	9.35	7.23	455
3L	5539854	5540175	FBgn0035612	.	-	55.28	CGGGTAATA	TTGCATGTTCCATCGATCAGCGA	5.97	3.73	321
X	17222210	17222278	FBgn0030830	.	+	24.64	AAGGTAAAT	AACCTGTATATTCATTTCAGGTG	8.88	8.29	68
2L	118875	118930	FBgn0031220	.	-	33.93	AACGTGAGT	TGTTACCACCAACTCAACAGTGG	9.54	2.55	55
2L	1174267	1174496	FBgn0031318	.	+	39.13	CAGGTGGGT	GCTTCTATCCGAAAATTTAGATT	8.56	3.57	229
2L	12241781	12271590	FBgn0000114	.	+	37.56	TAGGTGAGT	CTCCTTCCAATCTCTTCCAGTGC	8.83	9.83	29809
3R	12446562	12446622	FBgn0086687	.	+	34.43	CAAGTAAGT	CAGAGGTTTGTTCTTTTTAGATT	10.08	6.56	60
3L	3769177	3769241	FBgn0052264	.	-	18.46	AATGTAAGT	TTAATATGATTTTTTTTTAGCCC	8.62	7.59	64
2R	17008537	17008596	FBgn0034180	.	-	40	AGCGTAAGT	TAACCCTCGGACTCGTTTAGGAT	10.07	4.65	59
X	15730703	15730776	FBgn0030674	.	+	41.89	CAGGTGAGA	ATTTTTTACCCATTCATTAGATT	9.22	4.96	73
X	474201	474309	FBgn0266572	.	-	31.19	GATGTAAGT	AGACATTCATCCAATTTCAGACC	9.11	5.08	108
3R	24354881	24354937	FBgn0039187	.	+	35.09	ACGGTAAGG	AATTACTTCGTTCTCTGCAGGAT	10.38	10.1	56
2R	3938886	3942933	FBgn0262124	.	-	31.47	AAGGCAAGT	ATATAATTTTATTATTTCAGTTC	3.24	6.73	4047
2R	13497534	13497612	FBgn0004638	.	-	37.97	CAAGTGAGT	GAAATTCTTTGCCCCTTCAGATG	9.1	8.39	78
3R	20964194	20964257	FBgn0002921	.	+	48.44	CAGGTATGT	CTGTGGTGTGTGTTCCGCAGGAA	9.8	11.25	63
2R	23899265	23899323	FBgn0263667	.	+	38.98	TATGTAAGT	TGGAAACAAATGACTTACAGGCA	6.69	2.83	58
2L	6915401	6919523	FBgn0028554	.	-	45.5	CAGGTAAGC	TTATCCCATTTCATTTCCAGAAG	9.88	8.9	4122
3L	6754494	6755072	FBgn0035715	.	-	36.1	TTGGTAGGT	ACTTACTTTACCCTTCGCAGAAT	7.03	8.31	578
X	15354677	15354754	FBgn0000028	.	-	52.56	GGGGTAAGT	TTTCATCATCCGGGTCGCAGGAC	9.65	6.53	77
2L	3768078	3768139	FBgn0263846	.	+	24.19	GCGGTATGT	ATACCATATTCCGTCAATAGCTG	9.45	5.61	61
3R	31185095	31185645	FBgn0051004	.	-	38.66	TATGTAAGT	ACTTTGCTCCCCCTTTCCAGGTC	6.69	12.32	550
3L	8047162	8047245	FBgn0011817	.	+	38.1	CCGGTACGA	ATTCCCTTACTCCCTTGCAGGAT	9.14	10.81	83
3R	22755269	22766610	FBgn0039026	.	+	46.83	AAGGTAAAT	CCTTCTTCCTCTAATTGCAGATT	8.88	10.88	11341
2R	7582355	7582613	FBgn0004133	.	-	35.91	CACGTGAGT	CTAATTACCCGTAATTGCAGTGT	9.3	3.39	258
3R	29740968	29741028	FBgn0039690	.	+	32.79	GTGGTAAGT	ACTTATGATTCATTCTTCAGCGT	10.36	7.19	60
2L	4524070	4524297	FBgn0053196	.	-	39.04	GCTGTAAGA	TGCCTTTACCACGCCTGTAGATC	4.19	6.85	227
2R	15934924	15934980	FBgn0034050	.	+	31.58	TTTGTACGT	ACATTATACCACTTCCACAGTGC	3.25	6.15	56
3R	20736452	20736510	FBgn0004107	.	+	42.37	AAGGTGAGA	ATAACGAATTCCAACTCCAGTTG	8.68	4.02	58
X	3321218	3325926	FBgn0000479	.	+	38.99	AAGGTAAGT	GATTGTAACCCTTTTTCCAGGTT	11	7.31	4708
X	10491148	10491505	FBgn0085443	.	-	30.45	GACGTAAGT	CAATATACCTCTGCTTTTAGTGG	10.93	4.89	357
3R	13700146	13700682	FBgn0028487	.	-	51.58	AGGGTGAGT	GTATCTTGTATCTCCCACAGAAG	9.25	8.55	536
2R	24881948	24882630	FBgn0085442	.	+	43.34	CATGTACGT	TTTACACTCGGTTCGCACAGATC	6.32	5.79	682
X	16466800	16471213	FBgn0264255	.	-	37.18	TAGGTAAGT	CTGCTAAATGTTCGCCGCAGGTC	9.66	7.48	4413
2R	16423125	16423450	FBgn0264273	.	+	39.26	AACGTAAGT	TCGCCTCATTTGACCCGCAGGCA	10.74	9.01	325
2R	13882337	13882400	FBgn0013733	.	-	21.88	AAGGTTGGT	TGTATTCTTTGTTTAAATAGCAA	8.46	6.25	63
4	921200	925082	FBgn0023213	.	-	32.37	CTGGTAAGT	CTACAATTTTATAATTTCAGATG	10.65	6.67	3882
2L	12722485	12722558	FBgn0032456	.	+	45.95	TGGGTGAGT	TCCGTGTGTCCAACGAACAGAAC	8.73	4.58	73
3R	18254317	18254374	FBgn0263738	.	-	25.86	CAGGTATGA	ATATGCATATTTACTCACAGAGA	9.46	6.49	57
3R	7225253	7235656	FBgn0037487	.	+	40.06	AAGGTGAGT	TCTTTGCTTCCCTCTTTCAGGCA	10.47	11.95	10403
2R	21511969	21512092	FBgn0043070	.	+	30.65	AAGGTTCTT	CTTGTTTTTTCCACACACAGATT	3.87	8.1	123
3R	24560318	24560381	FBgn0039209	.	-	23.44	CTTGTATGT	TATATTAATCAAATTTGCAGCTG	3.95	5.25	63
3R	27658114	27658468	FBgn0002772	.	-	41.97	CTCGTAAGT	TTGAAATTGAATGAAAACAGAGT	9.63	-0.11	354
3L	15512366	15512475	FBgn0000565	.	+	44.55	AATGTAAGG	CTAACCACCAATCTCAACAGGGG	6.17	6.56	109
X	9328595	9332453	FBgn0085478	.	-	43.33	AAGGTGAGT	AAATCCTGTATCCCCAACAGATC	10.47	7.5	3858
2R	23678160	23678217	FBgn0266377	.	+	39.66	GATGTAAGT	TTAATGCTTTCCATTACCAGCAC	9.11	6.74	57
2R	9570157	9570219	FBgn0085436	.	-	25.4	CACGTAAGG	GAAAATGGTTTTTTTTTTAGTCA	7.47	5.58	62
X	3479033	3479127	FBgn0029663	.	-	27.37	GGGGTGAGC	AAATTTCATTTCTTTTGCAGGCA	5.97	8.76	94
2R	23939364	23939420	FBgn0034933	.	-	42.11	CAAGTAGCC	ACTAAGAATATCGTTTCCAGGTG	-0.85	4.8	56
4	446487	446630	FBgn0016126	.	+	18.06	TATGTAAAT	GTGTCTGTTTTCGACTACAGATG	-0.49	9.29	143
3R	18019517	18020075	FBgn0000477	.	+	23.61	TTGGTAAGT	ATATTCCTTTATAATTTTAGGTG	10.47	9	558
X	8099617	8101086	FBgn0029997	.	-	41.43	AAGGTGCGC	TTTAATTCTTTTTATTTTAGCAG	9.05	7.25	1469
2L	11803675	11803784	FBgn0020309	.	-	45.45	ATGGTAATT	GCATTTTTTGTTTGTTGTAGCCA	6.49	8.49	109
X	11398823	11400787	FBgn0001624	.	+	36.64	AGCGTAAGT	GTTTTCTCTTCGTTTTCTAGCCT	10.07	9.39	1964
211000022278760	815	868	FBgn0085506	.	-	33.33	CCAGTAAGC	GTCACAGTAAAATTTTGTAGCCA	5.34	0.8	53
2L	20343948	20345172	FBgn0003475	.	+	32.98	CAAGTGAGT	CGAAAATGAAACCCGATCAGTGG	9.1	-2.01	1224
2R	21318017	21318080	FBgn0034618	.	+	26.56	CGGGTGAGT	ATATTCAACCATTTATGTAGGCT	9.89	4.17	63
3L	22279045	22279107	FBgn0025702	.	+	38.1	CAAGTATGT	AAACTTCATGCTTTCCCCAGAGA	7.44	6.7	62
2R	21626757	21626815	FBgn0034641	.	+	27.12	GAGGTCAGT	AACTTTACTATTTTTTACAGCTT	7.7	6.79	58
2L	12722485	12722558	FBgn0032456	.	+	45.95	TGGGTGAGT	TCCGTGTGTCCAACGAACAGAAC	8.73	4.58	73
3R	10780448	10780515	FBgn0037832	.	+	38.24	GGAGTGAGT	TTTGACTTACTTGTTTCCAGAAA	6.05	7.2	67
3L	1720170	1723579	FBgn0027594	.	-	48.65	TAAGTTCGT	TTTGTGTCACTCTTCGGTAGATT	-1.94	6.74	3409
X	16324210	16324448	FBgn0052579	.	+	35.15	CATGTAATA	ATTCAAATTTCTTTTCCCAGACT	-1.59	6.46	238
3L	13848769	13848829	FBgn0029167	.	+	36.07	CAAGTAAGC	TAATCCATTGTTCCCAACAGGGC	7.47	8	60
2L	4304842	4307190	FBgn0010473	.	+	45.51	ATGGTAAAA	TTTTCCCATACCCAAATCAGGTG	4.79	6.26	2348
2R	18043422	18043513	FBgn0034290	.	-	39.13	AATGTAATG	CTTTTCGTAATCTCCAACAGGCG	-0.31	9.28	91
2R	7329456	7329512	FBgn0033159	.	-	38.6	GCGGTAGAT	AAGATTGTTTACCTCTGCAGCGA	3.46	6.1	56
2R	15422897	15422969	FBgn0263980	.	+	52.05	AACGTGAGT	TGGGCACCTGTCCGCCGCAGGAG	9.54	5.62	72
X	11697752	11698298	FBgn0011754	.	+	31.26	CATGTAAGA	TTTCTTTTTGTTGTTCGCAGATG	5.58	12.38	546
2L	8712304	8712387	FBgn0003209	.	-	39.29	GCAGTGAGT	CTGTTGTTATTGTCTTGCAGAGA	7.39	10.48	83
3R	4198927	4199004	FBgn0037215	.	+	43.59	AATGTAAGT	GTGCCGTTATCACTTCGCAGGGG	8.62	7.3	77
2R	6701372	6701812	FBgn0266525	.	-	42.18	TTGGTGAGT	CTTTTTGGCACGCTCCACAGGTT	9.27	8.32	440
2L	4512995	4513055	FBgn0053196	.	-	37.7	CACGTAAGA	AATGCTAATATCCAACCTAGCCC	7.45	2.55	60
2L	7793331	7793508	FBgn0025687	.	-	31.46	TCGGTGAGT	TTCTCTTTGCTCGTTTTCAGGCT	11.11	10.81	177
4	774118	774184	FBgn0005666	.	+	8.96	CAGGTAAGT	TTTTTATTATTCTGTTATAGGGT	10.86	10.7	66
2R	16642197	16642942	FBgn0024232	.	+	31.9	CAGGTAAGT	ATAACTACACATGATTGCAGTAA	10.86	0.74	745
4	584019	584761	FBgn0039911	.	+	28.67	GCGGTTTGA	AATTGTTACATATTTTACAGACT	0.04	6.78	742
2R	19979310	19980539	FBgn0034479	.	+	40.73	CAGGTAAGT	TGATTTGCACAAATCAAAAGTTT	10.86	-0.46	1229
2L	2028250	2028302	FBgn0031384	.	+	54.72	CAGGTGAGT	GGTGAAATGTGAGGGCTCAGAAC	10.67	-6.43	52
3L	21198729	21198880	FBgn0053056	.	-	32.89	ATGGTAAGG	TGCTATATTCTCTCTTTCAGAGG	9.33	11	151
X	18106932	18111937	FBgn0004028	.	-	39.55	GAGGCAAGC	TGCCTGGCTTGGCAACACAGATC	2.09	2.78	5005
3R	8393490	8394894	FBgn0266801	.	-	43.13	TGGGTAAGT	TGTTTCCGTTGTCGTTGCAGGTG	10.24	11.48	1404
X	13200391	13200466	FBgn0265630	.	-	40.79	AATGTAAGT	CATTTGTCCCGATCCCGCAGTGA	8.62	8.26	75
3L	302302	302359	FBgn0264707	.	+	37.93	TGGGTAAGA	TACTTTGTGACCCATTTTAGTTA	8.91	6.16	57
2R	19411272	19418556	FBgn0263391	.	-	38.57	AAGGTAAGT	TTTTCTCCATTTAATTGCAGCAT	11	8.07	7284
2L	13005288	13005430	FBgn0021796	.	+	25.87	GAGGTGAAT	TTATATATTATTTTTTTCAGTAC	5.37	7.06	142
2R	22815634	22815687	FBgn0086408	.	+	35.19	CAGGTGGGT	CCCTTTTTTTCTTTGTACAGATA	8.56	10.17	53
3R	17094750	17098037	FBgn0014141	.	-	36.37	AAGGTAATA	TACTTGTTATCCCCTTCTAGCTG	8.49	7.87	3287
2R	6084788	6084846	FBgn0033062	.	-	38.98	GGGGTGAGT	CGAATTCTCTTTCTATAAAGGCT	7.93	5.45	58
X	21382728	21382793	FBgn0003423	.	+	34.85	GGGGTTAGT	TGCTCGTCTATCTCATCTAGAAT	2.75	6.98	65
2R	10708022	10708121	FBgn0024836	.	+	15	CTGGTAAGT	TATTATATCTTATTTTCTAGATG	10.65	10.24	99
3L	302302	302359	FBgn0264707	.	+	37.93	TGGGTAAGA	TACTTTGTGACCCATTTTAGTTA	8.91	6.16	57
3R	6647929	6647982	FBgn0010355	.	+	22.22	AGGGTAAAA	TCAATGGTCATTCCTTTAAGATG	4.51	5.37	53
2R	16858115	16858180	FBgn0026533	.	+	31.82	GCAGTAAGT	ATTTCACACCTCATTTATAGATC	9.07	7.28	65
2R	22263444	22280666	FBgn0020307	.	+	46.07	ATCGTGAGT	CCCCTTGATTCTCCTTTCAGCCA	8.88	9	17222
3L	4504180	4504403	FBgn0261526	.	-	39.29	GCTGTAAGA	ATATTATTTTGAAATCTTAGTGA	4.19	3.4	223
3L	9212214	9212655	FBgn0035969	.	+	38.01	AAGGTATTA	TTGCCCTATCTTATTTCTAGCAA	7.04	7.51	441
2L	10398741	10399316	FBgn0051716	.	+	30.21	CAGGTAAGA	AAATTTTTTCGATTTTAAAGGGT	10.77	6.14	575
X	13712910	13712981	FBgn0265726	.	+	38.89	AAGGTGAGT	CTATCATTTATTTATCACAGACT	10.47	6.87	71
X	15936249	15936318	FBgn0045073	.	-	22.86	GAGGTAAGA	ATTTATTTGTCATTTAATAGAAA	10.06	5.98	69
2R	16852287	16852351	FBgn0025830	.	+	30.77	AGAGTAAGA	TTTTAACTTACCCCTTCTAGTGA	5.73	6.54	64
2R	24053575	24053635	FBgn0034965	.	-	42.62	GCAGTACGT	TTGCCCTGTTTCTTTTGCAGACG	6.49	12.35	60
3L	7167149	7167227	FBgn0265296	.	-	36.71	ATCGTACGT	ATTAGATTCTCTCCCACCAGCTT	8.34	5.2	78
3L	974301	979771	FBgn0264574	.	+	40.61	CGAGTACGT	CTTCCACTGACCCACCACAGTTT	7.42	5.27	5470
2R	19438532	19438589	FBgn0040273	.	+	41.38	GGAGTAAGT	ATTTGTTTCCTATATTCTAGCAC	8.57	8.2	57
X	5217558	5221240	FBgn0266098	.	+	42.71	CAGGTAAGA	TCGCAACAACCTTCTTTCAGACC	10.77	6.64	3682
3R	4720105	4720223	FBgn0027570	.	-	36.97	AAGGTAAGA	ATCTGAATTTATTCTTTCAGAAT	10.57	8.5	118
3R	8348625	8348678	FBgn0037581	.	+	35.19	GAAGTAAGT	AAAGCTAACTCTTATTGCAGAAC	9.82	5.25	53
2L	2405739	2406206	FBgn0031424	.	+	35.9	GAGGTATGT	TTAAACATAATCTCTTTTAGGGC	9.81	9.01	467
X	15902118	15902189	FBgn0003392	.	+	37.5	CAGGTAAAG	ATGTGTGTATTCGCTTGCAGAGC	9.65	10.22	71
3R	16648635	16648700	FBgn0015019	.	+	21.21	ACGGTAAGA	TAACTTTGTTACTTTCACAGCTA	10.65	7.39	65
2R	10101098	10104255	FBgn0004907	.	+	43	AATGTAAGT	TACGTTCTAATTTATTGCAGAAA	8.62	8.72	3157
X	2498632	2499210	FBgn0261451	.	-	36.79	CGAGTAGGT	AAATAACGCCGCACGTATAGACA	5.76	-1.47	578
3R	21297098	21297809	FBgn0001234	.	+	41.43	CAGGTATAC	TCTTTCTCTAAACTTTATAGTTG	7.48	6.6	711
2R	16681218	16683870	FBgn0050463	.	-	39.16	GAGGTAAAA	TTCTGCTTCATATATTCCAGAGC	7.3	8.07	2652
3R	10689765	10690242	FBgn0262717	.	+	28.45	CAGGTGGGT	CCCCAAATATGAAATTGCAGATG	8.56	4.27	477
3L	4595256	4595316	FBgn0262733	.	-	31.15	CAGGTAAGT	GAACTATGAATCGCTTGCAGGAG	10.86	6.13	60
4	1244352	1245100	FBgn0053653	.	+	31.51	TTTGTAAGT	CTTTTTTTTCCTAAACAAAGAAA	7.4	2.05	748
2L	14197868	14217026	FBgn0016930	.	-	39.89	AAGGTGAGT	ACCTCTTTACCTCGTTGCAGTTG	10.47	8.41	19158
2R	14948851	14948916	FBgn0261854	.	-	31.82	CGGGTAAGT	CAAACAAACTTCCGTTCCAGCGT	10.75	6.22	65
2R	24137336	24137398	FBgn0034982	.	-	39.68	GCCGTGAGA	TAATAGATGACTCTTTCCAGACG	2.84	1.98	62
X	16471485	16473581	FBgn0264255	.	-	35.53	AGGGTAAGA	GACTTCTTTTACCATTCCAGTGG	9.21	7.64	2096
3L	21197018	21197070	FBgn0085290	.	+	30.19	TCGGTAGGT	TAAATTTGCCTATTTTCCAGAAA	9.09	6.16	52
2R	23173006	23176150	FBgn0085400	.	-	40.03	TACGTAAGT	CTATATTTTTTTCCTTACAGCTT	9.27	10.24	3144
X	16423628	16429059	FBgn0026575	.	+	47.31	AAGGTGAGT	TTTTGTAAAACTATTTTCAGGTT	10.47	7.05	5431
3R	24695418	24699375	FBgn0003429	.	+	36.31	ACTGTAAGC	TTTTCATGAAACAAAAACAGTGG	4.95	0.67	3957
3R	6443652	6443821	FBgn0264495	.	+	31.18	AACGTAAGC	ATACCTTAATTGTGTTTCAGTGG	7.35	7.34	169
3L	11816059	11816122	FBgn0036210	.	+	35.94	AGAGTATGT	AATTTCGTTCATCCTAATAGTAC	5.66	4.4	63
X	19126288	19126354	FBgn0030984	.	-	37.31	GAGGTGAGT	ATATGAATCCGATTCAATAGTCA	10.03	1.33	66
2L	17409300	17409358	FBgn0020503	.	+	23.73	AGGGTGAGT	AATGTTTTTCCCAATTACAGTTT	9.25	7.92	58
3L	15128251	15128355	FBgn0036482	.	-	27.62	GCAGTAAGT	TATACTTCATTTCTATCTAGGAT	9.07	8.87	104
3L	2079677	2079735	FBgn0086906	.	-	33.9	AGAGTAAGC	TTTTTCGAAAACCATTTTAGACC	6.31	5.23	58
3R	26545161	26554356	FBgn0263289	.	+	41.32	ATGGTAAGT	TCACTTTTTTTTTATTCCAGATA	11.01	10.2	9195
4	752941	753024	FBgn0005666	.	+	22.62	AATGTAAGT	AAAAAAATTTATTTTTGAAGACA	8.62	3.17	83
3R	14636581	14636643	FBgn0038247	.	+	26.98	GAGGTAAGC	ATATATCTTCTCTTATATAGTTC	9.85	6.25	62
X	15485269	15485331	FBgn0030648	.	+	41.27	AAGGTGAGA	AATGTCTGTGCTATTTACAGGGC	8.68	8.9	62
X	2077840	2077907	FBgn0025624	.	+	44.12	GTGGTGAGT	CTCTCGACTCGTCATTTTAGGTA	8.95	8.93	67
3L	19896848	19896911	FBgn0014037	.	-	42.19	ATTGTAAGT	CTGAACTATTATTCTTATAGTAC	8.54	4.43	63
2R	7034207	7034268	FBgn0033129	.	+	33.87	TGGGTAAGC	CTAAACTTACAACTCAATAGCTT	8.84	1.06	61
2R	6811176	6811901	FBgn0265003	.	+	50	TAAGTATGT	AATTATTTGTGTCTTCGCAGGGC	4.58	9.73	725
X	1224164	1225433	FBgn0261444	.	-	49.29	CAGGTAAGT	AATGATTTGCTCACTTTCAGACG	10.86	7.84	1269
3R	13757028	13757182	FBgn0085412	.	+	35.48	CAGGTGGAT	ATATATGTAATCCTTCACAGAAT	3.56	7.04	154
3R	4791865	4791957	FBgn0260794	.	-	32.26	CAAGTAAGT	CCATTCTTTTGCTATTTCAGGTC	10.08	10.82	92
3R	17487463	17487789	FBgn0261046	.	-	33.94	CAAGTGAGT	CCACCTCCATCTCATTGCAGTTC	9.1	8.37	326
3R	26048170	26048235	FBgn0001139	.	+	28.79	CAGGTATGA	TAATTTGTATTATCCATTAGGCG	9.46	5.36	65
2R	11429219	11429519	FBgn0015872	.	-	38.54	GCGGTTAGT	TAACTCACTTTTACCCGCAGCAA	5.46	8.03	300
3L	9813923	9820279	FBgn0264489	.	+	36.2	CCGGTACGG	TTTTTGAAAAACTTCCAAAGACC	9.77	1.38	6356
2L	15613072	15613124	FBgn0028944	.	-	33.96	TTGGTATGT	TCCTGACATAAATCTTGAAGCCG	7.12	1.28	52
3L	4884136	4884678	FBgn0035581	.	+	35.91	CGTGTACGT	TAAGTGTTATCCTTTCGCAGGGC	5.55	8.04	542
2L	19512984	19513043	FBgn0032797	.	-	23.33	CTAGTAAGC	AATATCATATTCCCTTTTAGTAG	5.2	5.97	59
X	5321504	5321561	FBgn0014024	.	-	36.21	ACAGTATGC	TGACGAGTTACATATTGCAGGCA	3.04	3.7	57
X	7358956	7359127	FBgn0029947	.	+	31.4	TAGGTACGT	AACTTCGTTTTCGATTACAGAAT	8.17	7.54	171
2L	3017904	3017958	FBgn0031489	.	-	34.55	TAAGTAAGT	GTGCGAGATATAGTTTTCAGAAC	8.07	-2.96	54
2R	23929919	23929982	FBgn0263006	.	-	39.06	CCGGTGGGT	GGCCTCAATCGAACTTTTAGTTA	7.85	3.14	63
X	8874112	8874188	FBgn0011661	.	-	32.47	AAGGTGGGT	ATATATATATCTATATCTAGGCT	8.23	6.29	76
3L	1501893	1502466	FBgn0028577	.	-	49.48	ATGGTTAGT	TTACTCGACTTCTGTTACAGGGA	7.07	8.77	573
3L	3832544	3832616	FBgn0004875	.	+	43.84	GCGGTAAGT	TCTAGTCTTTCATCAATCAGAGA	11.37	4.04	72
X	15889733	15889908	FBgn0030703	.	-	31.82	AAGGTGAGC	GCAGTATACACAATTCACAGGTT	9.6	2.84	175
2R	15323566	15323844	FBgn0013750	.	+	33.69	CAAGTAAGC	TTGTTTTTGTCCACCCACAGCGA	7.47	9.6	278
2R	12305472	12305528	FBgn0061197	.	-	45.61	GCGGTGGGT	CTGATTATTGCCGTCCACAGAAC	6.6	8.69	56
3R	9696740	9696965	FBgn0051352	.	-	25.66	GAGGTAAGA	ATGACATCTTGATTACACAGATA	10.06	6.56	225
X	16685911	16686309	FBgn0259923	.	-	25.56	CAGGTAGGA	AACTTCAATCCTATTTTCAGCCT	9.79	4.81	398
2R	24693218	24693286	FBgn0035050	.	-	47.83	ACGGTGCGT	TTGGAAATGCATTCCCACAGGAA	10.25	5.72	68
3L	16095043	16095105	FBgn0036566	.	+	39.68	CGGGTGAGT	TAATCCAAATTCCATTGCAGTCG	9.89	4.29	62
2L	3758920	3758980	FBgn0263846	.	+	32.79	ACGGTGGGT	CAATTTTATCAATTTTCCAGCTA	8.27	5.69	60
3R	23920847	23921517	FBgn0016754	.	-	38.3	AAGGTGAGC	TTCCCTTGAATTCTTTGCAGGCT	9.6	8.32	670
3R	13374781	13377532	FBgn0038143	.	-	36.77	GTGGTAAGT	ACATCAATACTTTTTTGTAGATC	10.36	6.81	2751
3R	23209421	23209607	FBgn0262975	.	-	36.36	AAGGTAAAG	GTTTTTCTTCCTCCCAACAGGAC	9.06	12.88	186
3R	9786078	9786134	FBgn0037754	.	+	56.14	CAGGTGGGT	ATCCGCTGGTCTTCGCACAGGTC	8.56	7.33	56
3L	12404937	12405001	FBgn0052103	.	-	40	CAGGTGAAT	AAACGAATTCTCCCAACCAGGTA	6.6	6.38	64
X	22536995	22537255	FBgn0031194	.	-	26.44	CGGGTGAGC	AACCCAATTTTACTTTTTAGAAG	8.19	6.62	260
3L	22076137	22076247	FBgn0000100	.	+	46.85	TTGGTAAGT	CGTTATCACGCCTTTCGCAGTTC	10.47	6.21	110
3L	22739213	22739271	FBgn0010830	.	-	35.59	GAGGTAAGA	CTTTTATTCATTCCTTGCAGGCA	10.06	11.05	58
X	14799585	14799949	FBgn0003301	.	-	33.15	TGCGTAAGT	GCTTCCTCCTCGTTTTTTAGCAC	9.73	8.98	364
X	15449509	15449704	FBgn0040285	.	-	52.55	GCGGTGAGG	TTCCCGGTTTTCCCCCGCAGGAC	7.93	12.73	195
2R	19629071	19630202	FBgn0003435	.	-	37.63	TTTGTAAGC	CTCTTTTACACGGCCTGCAGCTG	3.93	5.83	1131
2R	20671859	20672118	FBgn0034543	.	+	30	GTTGTACGT	TTGTCTCTTAATTCTTTCAGGTT	4.76	9.84	259
2R	24577108	24577175	FBgn0035028	.	+	38.24	AAGGTTGGT	GTTGACTCTTCAATTTTCAGAGG	8.46	7.21	67
3R	20217167	20219848	FBgn0083975	.	+	39.9	TAGGTGAGT	GAATACTCTTTAAATTCCAGGAA	8.83	6.93	2681
3R	31390360	31390588	FBgn0039844	.	+	36.68	AAGGTTTTT	ATATGTTTTATATTTTCCAGTAA	3.43	7.07	228
3L	13542219	13584191	FBgn0264001	.	-	45.72	CCGGTAAGT	TCCATTCACTTATCTTCCAGGGC	10.91	10.02	41972
2L	20875137	20876911	FBgn0032901	.	-	35.32	GAGGTATGT	CCATCTATATCTTTTCATAGCAT	9.81	6.72	1774
X	16663710	16663838	FBgn0015336	.	-	25.58	GCCGTAAGT	GTATTTATAACCGATTTCAGATC	10.11	6.4	128
2L	6904676	6904743	FBgn0031866	.	+	30.88	AGGGTAAGA	TTTTCCATCTCTATTACCAGGCG	9.21	9.36	67
2L	19982613	19999336	FBgn0264443	.	-	42.53	GAGGTAAGT	TCTGCTTCGTCTGCTTGCAGGAC	11.08	10.39	16723
X	13804228	13804293	FBgn0261244	.	+	33.33	GAGGTATTT	TATTTATCTGTATATTCCAGGAG	7.63	8.35	65
2R	24008146	24008700	FBgn0053519	.	-	40.18	AAAGTAAGT	GACTCTGGCCATCCGTAAAGCCA	9.72	0.78	554
3R	31669681	31669816	FBgn0039863	.	+	50	TTGGTAAGA	CGTGGACACATTTCTTGCAGATG	8.85	7.8	135
3R	4788870	4788932	FBgn0260794	.	-	22.22	ATGGTAAGA	ACTTTTCTGTTTTGTTTTAGTTG	9.48	11	62
3L	7765719	7765780	FBgn0023076	.	-	29.03	TCGGTGAGT	GGTCCTTATAATTTCCATAGCAA	11.11	5.04	61
3R	28825954	28826009	FBgn0024273	.	-	30.36	GCGGTAAGT	TAATTTAAATTTCGTTACAGCCG	11.37	6.07	55
2L	6682085	6682140	FBgn0028703	.	-	30.36	TGGGTAAGT	AAGACATCATTTCTTTATAGAGC	10.24	4.18	55
3L	8898023	8898082	FBgn0035934	.	-	33.33	CAGGTGACC	TTGGCTTTCCATTTTTCCAGTCC	6.54	8.23	59
3R	27964932	27964984	FBgn0039566	.	+	30.19	AACGTAAGT	AATACCAACTATTTTAATAGGCG	10.74	4.75	52
X	10229508	10229582	FBgn0085437	.	+	38.67	TAAGTAAGT	ATCTCATCCCTTTGCTTTAGCTA	8.07	7.41	74
X	11398823	11400787	FBgn0001624	.	+	36.64	AGCGTAAGT	GTTTTCTCTTCGTTTTCTAGCCT	10.07	9.39	1964
2R	15380222	15380318	FBgn0000996	.	-	42.27	AGGGTAAGA	AAAATGGATTTGTTTTGCAGCGT	9.21	6.28	96
2R	15997219	15997276	FBgn0020236	.	-	36.21	AAGGTGAGA	AAATGTAATACTCTGTGCAGGCA	8.68	3.97	57
2L	16339827	16339882	FBgn0259151	.	-	35.71	CAAGTGAGT	TAAATAACTTTTTTTTTTAGCAA	9.1	6.95	55
3R	4391059	4391110	FBgn0037241	.	+	46.15	AAGGTCAGT	CCCTAATATTTTGTCCGCAGGCA	8.68	9.98	51
2R	24592175	24592232	FBgn0020521	.	+	55.17	CAGGTGAGT	TCCACGTCCCTCCACCGCAGAGA	10.67	9.33	57
2L	3321038	3321516	FBgn0031520	.	+	32.57	ATTGTGAGT	AATACCACAACTCCTTCCAGTCG	7.35	2.96	478
X	7011409	7011493	FBgn0052736	.	+	31.76	GAGGCAAGT	TTCAATTAAACCATATACAGAAC	3.32	2.89	84
3R	11215625	11215692	FBgn0086472	.	-	41.18	AGGGTACGT	GCACTCTTCTTTGCTTTCAGGTC	9.15	11.42	67
3R	25027225	25028247	FBgn0015240	.	+	42.82	AAGGTAACC	GTTTGTTTTGTGAACCACAGCCC	9.24	5.88	1022
3L	20439461	20439527	FBgn0036992	.	-	40.3	AAAGTAAGT	ACTTTCTTCACTACTTTCAGCCT	9.72	6.86	66
X	16896614	16896688	FBgn0053252	.	-	29.33	TTTGTGAGT	CAAAAATTGTTTTCATCCAGATC	5.91	6.72	74
2L	16838007	16839212	FBgn0266491	.	+	33.91	AAGGTATTA	AATAAATATTTTATTTGCAGCAA	7.04	6.43	1205
2L	8184394	8184814	FBgn0264953	.	+	29.22	TAGGTAACC	ATCAATTTTTGTTTTGTTAGAAA	6.66	4.26	420
X	8876753	8880291	FBgn0011661	.	-	38.88	GCGGTAAGT	ACATCCCTTACTAATTTCAGCTA	11.37	5.28	3538
X	16506248	16506347	FBgn0264255	.	-	28	CAGGTATGA	ATAAAATATCCCACAAACAGGCT	9.46	4.83	99
2L	5719431	5719510	FBgn0031732	.	-	26.25	ACGGTGAGT	TTAATTTACTTATTTTCCAGTTG	11.45	8.37	79
2L	3407148	3407245	FBgn0031530	.	-	24.49	ATCGTAAGT	TTTCCAAACCACTTTTTCAGCTG	10.44	7.19	97
3R	15303223	15306340	FBgn0003721	.	+	44.74	AAGGTATGT	TCCTGAATCGCCATAACCAGACG	9.79	1.72	3117
3R	24288756	24288815	FBgn0085319	.	-	35	AGGGTAAGC	TAATTGTTTCCAATTAAAAGCGG	9.04	1.87	59
2L	15049012	15049067	FBgn0000317	.	-	30.36	AAGGTGAGT	CTTAACATTTATTCTTTCAGGAG	10.47	8.6	55
2R	15522129	15522873	FBgn0019968	.	-	39.87	CAGGTAAGG	TATCACATTTATGACGCAAGCAA	11.08	-2.71	744
3R	27565855	27565917	FBgn0027492	.	-	44.44	AAAGTGAGT	TTTTCCTCTTCTGTTTGCAGGGA	8.4	12.07	62
3R	5292842	5292997	FBgn0013576	.	-	37.18	TCGGTGAGT	GATTTTGTTTTCAATTGCAGCGT	11.11	9.99	155
3R	20994424	21008148	FBgn0013995	.	+	44.71	CGAGTGAGT	TGCGCCCTAATCTCTTGCAGGAA	8.49	10.37	13724
2R	10256875	10258970	FBgn0033501	.	+	37.88	TTGGTGAGT	TGTTATTTTGTCCGTCTTAGATA	9.27	9.53	2095
2R	8937502	8937553	FBgn0033354	.	-	26.92	AAAGTGAGT	TAATAATGCATTTCAAATAGATC	8.4	4.74	51
2L	14870766	14870825	FBgn0032553	.	-	15	AAGGTAATA	TTTATGAACAATGATTCTAGGCT	8.49	3.01	59
X	10848246	10848364	FBgn0030239	.	+	26.05	AAGGTGAGG	GTTGTTATTATATTTTTTAGAGT	9.16	6.92	118
2R	13882337	13882400	FBgn0013733	.	-	21.88	AAGGTTGGT	TGTATTCTTTGTTTAAATAGCAA	8.46	6.25	63
4	936930	938331	FBgn0019985	.	+	32.45	AAGGTAATT	AATTTTTTCGGTTCCCATAGACA	8.83	8.1	1401
2R	9581005	9581065	FBgn0033426	.	+	44.26	GAGGTAAGG	TTGTCTGATGTTCTTCACAGGGT	10.28	9.18	60
2R	16748454	16748505	FBgn0034152	.	-	38.46	GCTGTAAGT	TTAACCATTTCGCCATTTAGTTA	8.56	5.56	51
3R	21028429	21028494	FBgn0013812	.	-	31.82	CAGGTAAGA	TTCTTTCGATTTACAATCAGATT	10.77	6.19	65
2R	7942889	7947604	FBgn0033236	.	-	38.8	TCGGTGAGT	TATTTTCTTTATATTACTAGGTG	11.11	7.75	4715
3L	19794160	19794898	FBgn0261283	.	+	36.94	AAGGTGCGT	GTTTTTGTCCCTTTCATCAGCAG	9.49	6.13	738
X	6350955	6358901	FBgn0261955	.	+	39.32	CAAGTGAGT	CTACATATGCTCTCTTCCAGAAA	9.1	8.04	7946
2R	15270822	15271010	FBgn0265194	.	-	44.44	TACGTAAGT	AATTCGAATTCGGCGAGCAGGCA	9.27	-0.59	188
3R	14567281	14567338	FBgn0051313	.	-	32.76	AACGTGAGT	CTGACTTGTCAAAACAAAAGCCG	9.54	-3.09	57
3L	27332347	27350219	FBgn0024804	.	+	37.85	CAAGTATGT	AAATATTTTAAATATTTCAGAAT	7.44	5.96	17872
X	2151153	2151271	FBgn0004655	.	-	36.97	AGCGTGAGT	GTTCTCCACCATTTGTATAGTTG	8.2	3.4	118
X	11936506	11936691	FBgn0263111	.	-	36.02	CATGTAAGT	ATGTTTAATTTTTCCGACAGACA	8.31	8.06	185
3L	22868037	22868096	FBgn0037199	.	-	48.33	GAGGTAAGG	ACTTTTGCTTTTTCCTGCAGCAA	10.28	10.84	59
X	4726715	4726874	FBgn0029723	.	+	35.62	CAGGTGAGT	CTTTCTTTGCCCTCAACTAGAGA	10.67	6.78	159
X	12637186	12637260	FBgn0030412	.	+	42.67	AGTGTAAGT	GGGCTTAAACCAATTTGCAGGGT	8.46	3.63	74
2R	15697125	15697200	FBgn0053462	.	+	18.42	AATGTAATT	ATTAAACTATTTTCTTAAAGAAC	1.5	3.78	75
2L	5317875	5317932	FBgn0031698	.	-	25.86	CAGGTTAGA	AATAATATTCGTCTTTGTAGTCA	5.94	5.56	57
3L	207277	208089	FBgn0027587	.	-	31.24	AACGTAATT	TGTTTTCTTTAATTTTGCAGTTT	5.05	8.78	812
4	1037423	1037475	FBgn0264607	.	-	28.3	TAAGTAAGT	AAAACTTATTTATTACGCAGGCA	8.07	5.72	52
2L	8223162	8223222	FBgn0032006	.	-	34.43	AAGGTAGCT	TATTATATCGTAATCAACAGACG	6.77	5.98	60
3L	6116003	6118958	FBgn0005658	.	+	44.05	CAGGTGAGT	CTCAAATTCCCCCATTCCAGGCT	10.67	6.16	2955
2R	21021318	21021885	FBgn0050296	.	+	40.85	TGGGTGAGT	ACCGTACGACAATTTTATAGGAG	8.73	4.02	567
X	17823128	17823190	FBgn0030869	.	-	49.21	GACGTAGGT	TCAATGATCTTGTTTCGCAGTAT	6.78	6.88	62
X	746838	746903	FBgn0021764	.	+	27.27	AACGTAATT	TAAAACGTTTTCACTTGCAGAAG	5.05	10	65
3L	9353830	9353887	FBgn0035978	.	-	24.14	AAGGTGAGT	ATAACTACTTCATATTTCAGAGG	10.47	6.15	57
X	15507594	15509717	FBgn0027287	.	+	39.12	AAGGTAAGT	GCTCCTTTTCTCATGCCCAGTGG	11	6.63	2123
X	16486906	16487882	FBgn0264255	.	-	39.92	ATGGTAAGT	TAATGCCAAACCATCGACAGATC	11.01	3.49	976
3L	25978151	26008060	FBgn0058178	.	-	36.97	ATCGTATAC	TACTTAATGTTTACTTACAGTTA	-10.46	7.04	29909
3L	9474125	9474187	FBgn0266101	.	+	33.33	AAAGTGGGT	AATTCATTATTTTCCCACAGAGC	3.99	9.03	62
3L	3833671	3834270	FBgn0004875	.	+	33	TGGGTGAGT	TCGAACTCCCCACCGTCCAGCTA	8.73	3.1	599
2R	8160002	8160054	FBgn0033271	.	-	41.51	GACGTAAGT	AACATCTTGTGTTCCGACAGGGT	10.93	8.9	52
X	10407106	10407165	FBgn0000711	.	+	31.67	CAGGTGGGT	ACGATATGTTGGCTTATTAGGTT	8.56	6.22	59
3R	11232269	11232340	FBgn0037883	.	+	38.89	CCGGTAAGT	TCTGATTTTCCGAATTTCAGGAG	10.91	7.44	71
2R	17512985	17513049	FBgn0034229	.	+	41.54	TAAGTAAGT	AATTCTATATCTGCACCCAGGGC	8.07	5.82	64
2R	15423096	15424258	FBgn0263980	.	+	33.71	CAGGTGAGA	GGTTACTTTTCCTCTCGTAGGAC	9.22	8.56	1162
X	1636021	1636095	FBgn0000210	.	+	64	AGCGTGAGT	AACTCCCCCTCCGCCCGCAGCAT	8.2	9.31	74
2R	22084925	22084991	FBgn0034691	.	+	31.34	GGGGTTGGT	TATAATGGCTATATTTACAGCTC	0.32	5.78	66
3L	1625679	1628998	FBgn0035245	.	-	47.8	AAAGTAAGT	TTCTTTCGCATTCTTTACAGATT	9.72	9.96	3319
2R	17520580	17520645	FBgn0263197	.	-	37.88	CAAGTGAGT	TTGCTTCCCCATTCCTGCAGATA	9.1	10.87	65
2L	1107317	1107372	FBgn0261938	.	-	30.36	TGGGTAAGG	TTCATTGTTTCATCTTCTAGTCT	9.08	8.39	55
3L	9735290	9737128	FBgn0259163	.	-	36.05	CGGGTAAGT	CTCCATCTCTCTGTCCGCAGAAG	10.75	11.32	1838
3L	9860938	9860999	FBgn0036053	.	-	35.48	TTGGTAAGG	CAAATGCATATCCTTGCTAGGCA	8.92	3.03	61
3L	11151558	11158138	FBgn0052082	.	+	38.6	CGGGTAAGT	GCTTTTTTTTCGAATTGCAGAAC	10.75	8.36	6580
2R	17043628	17043689	FBgn0023172	.	+	27.42	ACCGTAAGT	TAATTAATGTCCTCCTACAGATC	10.43	9.6	61
4	210363	210437	FBgn0024811	.	+	25.33	GCTGTATGC	TTTGTTGTAATTTGTCTAAGATA	1.55	4.26	74
3R	27646526	27647564	FBgn0266579	.	-	43.41	AAGGTGAGT	CTATGTTTGTTTCTCGGCAGGAT	10.47	9.74	1038
3L	3945601	3945657	FBgn0035477	.	+	35.09	GAGGTAAGA	TGTTTATAATCTTCCTGTAGAAA	10.06	8.17	56
X	2497489	2498021	FBgn0261451	.	-	37.15	GTCGTAAGT	CTGAAAACTTCGATCTACAGACC	9.9	5	532
X	14054983	14055039	FBgn0053241	.	-	29.82	CTCGTAAGT	GTCACAGTAAAATCTTGTAGCCA	9.63	0.78	56
3L	4032389	4032459	FBgn0045476	.	+	26.76	TGGGTAAGA	CCCACTATTTATTCTCCCAGGCT	8.91	6.75	70
3R	19590893	19590957	FBgn0260003	.	+	44.62	TGGGTGAGC	TATTGCCATCTCGCTAACAGCTC	7.23	6.9	64
X	21315112	21317340	FBgn0031171	.	-	43.25	TTGGTGGCG	CCATCCGTTTTGTGCGGGAGTGC	-7.02	-13.98	2228
3L	3085801	3085864	FBgn0035397	.	+	32.81	CAGGTGGGT	CTTTAATAATTCTTTTACAGGAG	8.56	7.9	63
2L	20322081	20334080	FBgn0003475	.	+	42.96	AAGGTGAGT	TCCGTTTAATCCCATTACAGATT	10.47	7.92	11999
3L	8469683	8470087	FBgn0010825	.	+	43.7	ATGGTGCGT	CGATATTCGATAATTTTCAGATA	8.27	5.53	404
2R	10329414	10329469	FBgn0261698	.	-	35.71	CAAGTAAGT	ACCATTCTGCGTCTTTGTAGATT	10.08	10.13	55
2R	7470616	7470701	FBgn0010548	.	-	53.49	AAGGTGAGC	CTGGCTTTCTGCCCTGCTAGCCG	9.6	5.88	85
X	8874402	8874511	FBgn0011661	.	-	32.73	CAGGTCATT	GAACATTGTCGTTTTTGTAGGCT	4.45	6.69	109
3L	9832867	9832927	FBgn0264489	.	+	32.79	CGGGTAGGA	ATGCATATGTGTAATAGCAGGAC	7.22	1.03	60
3L	20233949	20234007	FBgn0036958	.	-	35.59	GAGGTACAA	CCTATATCAATTGTTTTCAGCTC	5.13	6.36	58
2L	3683969	3684061	FBgn0085369	.	+	32.26	AAGGTAAGT	TCGCTTCTCTGCCACTTCAGCTG	11	5.97	92
3L	15116960	15117020	FBgn0036480	.	+	29.51	CAGGTAATA	CTGTACCTTTTACATTGCAGGCT	8.55	8.57	60
3R	28340739	28341371	FBgn0039581	.	+	34.91	AGGGTGAGT	AATCCGATTCCTCTTTCCAGATG	9.25	9.03	632
X	1624708	1635831	FBgn0000210	.	+	46.55	AAGGTGAGT	AACCACCACTCAAATTACAGAGC	10.47	4.31	11123
2L	13497681	13497740	FBgn0263354	.	+	18.33	CAGGTTGTA	ATTAATTCCTTTCATTGTAGCCC	-0.53	6.93	59
2R	13869978	13870042	FBgn0013733	.	-	38.46	AGAGTAAGT	TGTAAAATAACTTATTTCAGTTT	9.35	4.23	64
3R	31852809	31857878	FBgn0011224	.	-	43.25	TGGGTAAGT	TGTTACTTTCTGCTCCACAGCCA	10.24	8.74	5069
X	9115909	9115970	FBgn0030089	.	+	32.26	CAGGTAAAA	CACTTTTGAATGGATTTCAGGCG	8.59	4.7	61
3R	13663052	13665452	FBgn0004587	.	+	46.52	CAGGTAAGT	GACTTTGTGCGTCCCTGCAGGAT	10.86	12.23	2400
3R	29162457	29162516	FBgn0039644	.	+	21.67	ATGGTAAAC	TTAATAAACGCATATTCCAGGGT	4.68	3.87	59
X	8597715	8598073	FBgn0025864	.	+	35.93	CGGGTAACT	TATATATAATTATATCTTAGACG	5.86	4.44	358
3R	23959389	23959455	FBgn0039132	.	+	32.84	AGCGTAAGT	ATTTATCATTTGCTGAACAGGTC	10.07	7.22	66
X	18204831	18204958	FBgn0030899	.	-	35.16	CTGGTGAGT	TTTGAAATGTTTGCATACAGGAC	10.1	6.23	127
3L	2511764	2511877	FBgn0010905	.	-	28.07	AAGGTTTGT	ATATTTTTACACATTCCCAGCTG	7.81	5.55	113
3R	8777942	8782285	FBgn0046874	.	-	48.5	GAGGTGAGT	CCCAAACATTTCATCCACAGAAT	10.03	7.49	4343
3R	24372181	24372402	FBgn0039195	.	-	37.84	TGGGTAAGT	CTCCCTCTTCATCCGTTTAGTGT	10.24	7.98	221
2R	21069140	21069211	FBgn0034582	.	-	38.89	AACGTAAGT	ATTCCTGATCTGTTATCCAGGCA	10.74	6.12	71
3R	14258896	14258962	FBgn0027083	.	-	22.39	AAGGTGCGT	ATATTAATTTAAAATTTCAGTTT	9.49	6.45	66
X	11337863	11338671	FBgn0028421	.	-	37.45	AAGGTAAGA	TATTGTATTTAATCGCCCAGCAC	10.57	2.66	808
3L	12155144	12155202	FBgn0013997	.	+	32.2	ATGGTGGGT	TTTCTATTTACTTATTGCAGAGA	6.18	7.63	58
2L	8514593	8514659	FBgn0032051	.	-	35.82	CCAGTTTGT	CAAAACAATTTATATTTCAGGCC	-1.56	6.45	66
3L	7928405	7928468	FBgn0024187	.	-	31.25	CAGGTGTGT	TGGCTTTCAATAACTTCAAGACT	6.99	2.02	63
X	14796123	14798874	FBgn0003301	.	-	37.97	AAGGTAAGT	AACCGCATCCGTTACCGCAGTCC	11	3.58	2751
3L	17236063	17237831	FBgn0260943	.	-	37.87	GAAGTAGAG	CACCAAACACAACGAAACAGATC	-4.75	-1.11	1768
3R	10003651	10004409	FBgn0053208	.	-	30.83	GGTGTAAGG	CTAACGCCATGCTATACTAGGAC	4.5	4.13	758
2L	8153743	8153834	FBgn0263256	.	+	30.43	CCGGTAAGT	CGAATTTCCCTTCCATTTAGGTG	10.91	9.71	91
2L	19424213	19424268	FBgn0032779	.	+	33.93	AACGTGAGT	AACTATCTTCAATTGTACAGACA	9.54	3.86	55
3L	9749767	9750052	FBgn0259163	.	-	40.56	CAGGTGGGT	TCTCCTCTTCCCCGCACCAGCTG	8.56	6.6	285
2L	5540110	5540168	FBgn0014189	.	-	37.29	CAGGTAGGT	CTTGATTATCCCTGTCATAGGTG	10.28	7.14	58
3L	23012822	23012879	FBgn0262509	.	+	22.41	TCGGTAAAA	TAGCAATGTTTTTTTCATAGCTC	5.48	5.45	57
2R	7708343	7708494	FBgn0003733	.	-	30.26	CTGGTCAGA	ATCGACTTATTCGCTTGCAGTCT	3.96	6.28	151
X	16430765	16430925	FBgn0026575	.	+	27.95	ACGGTGAGT	TTTCATTTGTGTCCCCGCAGGCC	11.45	13.15	160
2R	12617925	12617986	FBgn0266487	.	+	25.81	GAGGTATGA	TCACCTGTACGCTTTCACAGAAT	8.55	8.07	61
3R	20967203	20973172	FBgn0002921	.	+	35.33	AAGGTGCCA	CGCCCATTTAACTAACCCAGGTT	3.41	4.88	5969
3L	15868058	15868558	FBgn0264908	.	-	37.52	ATGGTAAGA	AATTCAATTCGTTTTTGCAGATG	9.48	9.07	500
3L	19499722	19500537	FBgn0036876	.	-	32.48	GTGGTGAGT	CTCATTTTTATTTTCCACAGCTT	8.95	9	815
X	15820135	15820422	FBgn0003345	.	+	31.6	ACGGTAAGT	TTATGCCTTTTTTAATGCAGGTC	11.81	9.27	287
2R	19409744	19409804	FBgn0263391	.	-	27.87	AGGGTAAGC	TAAAATCTATTTACTTTTAGGAT	9.04	9.08	60
X	15889749	15889908	FBgn0030703	.	-	31.88	AAGGTGAGC	GCATATTTATTAAATGGCAGTAT	9.6	1.54	159
X	20772774	20773151	FBgn0085387	.	-	37.04	TAGGTGAGT	TGCCATTTCTTTAATTGCAGGTT	8.83	9.43	377
X	21290220	21290284	FBgn0031169	.	+	27.69	GCAGTTGAG	ATCTCTTTAATATTTTATAGTAA	-20.83	6.02	64
3R	16632295	16632361	FBgn0262742	.	+	34.33	AAGGTGCTT	CTGTTGCTTTATGACTCCAGCTC	4.72	5.3	66
4	352127	352180	FBgn0259214	.	-	27.78	AAGGTTGGT	TAATTCCGTCTTTTTAATAGAAA	8.46	5.44	53
2L	7440852	7443583	FBgn0031914	.	+	36.53	ACAGTAAGT	AACTTCATTCTCGTTCGCAGCTT	9.49	7.67	2731
3R	9012306	9012836	FBgn0037655	.	-	34.84	CTGATATCC	CCTTAACCTGTAGACAATACGAT	-5.88	-11.7	530
3L	4673393	4674955	FBgn0262870	.	-	38.07	AAGGTGAGT	GCGTCTTTCTGTCTTTGCAGACT	10.47	11.15	1562
3R	7675463	7686433	FBgn0051146	.	+	42.4	GAAGTAAGT	CTCTCTCTCTCTCTCCGCAGATA	9.82	16.05	10970
3R	22614897	22614953	FBgn0051159	.	+	29.82	TGGGTGAGT	TAAGTTGAAGTGGTTAACAGAAC	8.73	-2.14	56
3L	20378816	20378881	FBgn0036980	.	+	43.94	CAGGTGTGT	GATGCCTTCTTGACCTACAGATC	6.99	9.28	65
2L	17400552	17400611	FBgn0020503	.	+	38.33	ATGGTAAGA	AAAGTCTATGCTTTTGCTAGGTA	9.48	4.94	59
3R	8030983	8031045	FBgn0037543	.	+	41.27	ATTGTGAGT	CCAATTTTTTATTCCTTTAGTTC	7.35	6.98	62
3R	31741170	31741626	FBgn0000557	.	+	45.51	CAGGTAAGG	CGTTTCCGGTTTCGTTTCAGGCA	11.08	10.01	456
X	23033250	23033542	FBgn0265767	.	+	22.87	TCGGTAAGA	GTACCTATATTGCTACGCAGGAG	10.53	4.76	292
3L	9880574	9882307	FBgn0085411	.	+	43.25	GAGGTGAGT	CCGTATCTCGAAAGGTGCAGCAC	10.03	-3.66	1733
3R	8126843	8128040	FBgn0037551	.	+	38.48	GCAGTGAGT	ATTATTTTTGTTTCTTGTAGTCC	7.39	7.95	1197
2R	15780278	15780984	FBgn0265991	.	-	41.44	CAGGTAATG	AACACAAACAACAACAACAGCAT	9.43	-1.4	706
X	18040384	18059734	FBgn0003380	.	-	42.6	AAGGTGAGT	AATTTATATCATATTTCCAGCTG	10.47	5.88	19350
X	2030860	2034954	FBgn0000667	.	-	45.05	AAGGTGAGT	GTTTAACGTCACGTCCGCAGACA	10.47	7.23	4094
2R	14239191	14239375	FBgn0033915	.	-	42.7	AATGTAAAA	ATAGAACTCTATAATTATAGTTT	-0.78	-0.04	184
2L	2580582	2580643	FBgn0031437	.	+	46.77	AAGGTGGGT	AATCCTTCCTTGCATTGCAGGAC	8.23	9.92	61
2L	21106996	21107060	FBgn0264865	.	-	41.54	TAAGTGAGA	TCAATAATATCGATCCACAGTTG	2.17	6.06	64
3R	20850628	20850854	FBgn0038834	.	+	40.53	GAGGTAATC	GCGGCATGGTTACTTTGCAGAGC	7.05	4.63	226
X	15465994	15466068	FBgn0030641	.	+	38.67	TAGGTGATA	TACCATTTTTCATTTTTCAGAGA	2.23	9.6	74
2R	8132792	8132941	FBgn0005648	.	+	38.67	AAGGTGAGT	CTTAATCTATTGACTTTCAGGTA	10.47	8.84	149
4	1106598	1107698	FBgn0005561	.	+	31.06	ATGGTGAGT	AATGTTTAACCAAATCTTAGATG	10.13	3.79	1100
X	1045100	1045154	FBgn0003638	.	+	41.82	AAGGTGAGC	ATCTCGTCGATTTCTACCAGGTG	9.6	7.04	54
3R	24646632	24646692	FBgn0039214	.	-	34.43	ATTGTAAGT	ACGTTAATTTTATCTTGCAGGGC	8.54	10.87	60
X	11973362	11973424	FBgn0263111	.	-	33.33	AGGGTAAGA	ACCGACATATTGCCTTTCAGCTC	9.21	8.07	62
3R	13368162	13368251	FBgn0027610	.	+	25.56	CAAGTATGT	ACTGATTTTTTGTATTTCAGCTA	7.44	8.46	89
2R	15763590	15763645	FBgn0265991	.	-	35.71	AAGGTGAGA	CTAATAATGGTATGACGTAGGGT	8.68	3.52	55
2L	10482575	10482624	FBgn0032256	.	+	32	GATGTAAGT	GGAGAACACAATGCTTATAGGCT	9.11	-2.4	49
3R	21376742	21376818	FBgn0002781	.	-	45.45	TCGGTGAGT	TCTCTTCGCCTATCTTGCAGTAT	11.11	7.85	76
2R	18641573	18641634	FBgn0034371	.	-	27.42	CAGGTATGC	AAGTTTTTTTTTAATTGCAGACG	9.37	6.95	61
4	548144	549258	FBgn0026869	.	-	33.63	ACAGTAAGT	TAGACATTTTTATATTTCAGTTC	9.49	6.58	1114
2R	8479476	8479852	FBgn0050361	.	-	32.89	TTGGTGAGT	ACTTAACCCTATTGTTACAGGAT	9.27	6.71	376
2R	10532120	10532180	FBgn0005630	.	-	31.15	AAAGTGAGT	GGTTGGTTTTTTTCAAATAGCAT	8.4	5.18	60
3R	27549213	27549268	FBgn0004387	.	-	26.79	TTCGTACGT	AACTTAACTTATTTGTTTAGCTG	6.44	4.65	55
3L	20467166	20467718	FBgn0036997	.	+	32.37	CAGGTCAGT	ATCGTTTTGATTTCTTTCAGGTG	8.94	11.09	552
X	14790113	14790180	FBgn0003301	.	-	29.41	CAGGTGAGA	GTTTTATTTTTTTTTTTCAGGGG	9.22	11.19	67
2R	8139891	8139953	FBgn0263593	.	-	39.68	AAGGTAGAT	AAGATTGTACTGCTTTTCAGATG	7.24	6.64	62
2R	7570432	7570483	FBgn0033194	.	+	25	TTGGTAGGT	CTTTCAATTTAAATTTTCAGTTG	7.03	8.25	51
X	2521789	2522223	FBgn0261451	.	-	33.56	ATGGTAAAT	ATTTTTTTGTCGCGCCTCAGTTT	6.41	6.29	434
4	280240	281723	FBgn0039900	.	-	29.85	CTGGTAAGC	TTTTAATGCAATCAAACTAGGAA	8.69	6.24	1483
2L	19702351	19714888	FBgn0000464	.	+	37.27	CAAGTAAGT	TTCCCCTCCTTCGCCTGCAGAAA	10.08	11.69	12537
X	16474642	16475627	FBgn0264255	.	-	34.58	AAGGTACGT	CCACGATCGATAACCGACAGTGC	10.75	0.87	985
3R	13676945	13677021	FBgn0038167	.	+	50.65	GAGGTGAGC	CAAACGTTTTGCAGCCACAGGCA	8.7	-0.67	76
2L	19743645	19743702	FBgn0032817	.	-	24.14	GTGGTAAGT	TATTATTTCTTTTATTAAAGACC	10.36	4.69	57
2L	18531359	18531419	FBgn0032685	.	+	32.79	GGAGTAAGT	TGCTATTTTTCCACTTGTAGGCT	8.57	9.65	60
X	3699028	3699113	FBgn0023215	.	+	25.58	TGGGTGAGT	TAATTTCCAATATCTTTCAGAGC	8.73	8.13	85
3R	23777621	23777688	FBgn0039120	.	-	25	CACGTACGT	TACTTAATTTTAATTCGCAGAAT	8.98	8.13	67
2R	12299877	12299932	FBgn0033708	.	-	37.5	CAAGTAAGT	TATGTGTCATTCCTTTCCAGAGA	10.08	9.3	55
2L	6334039	6334105	FBgn0031799	.	-	34.33	TCTGTACGT	TGTTGGAACATCTTTTTCAGGCC	4.47	6.52	66
2L	18133526	18133587	FBgn0001301	.	-	29.03	CCGGTAAGT	TCTCTCTTGTTTCTTTTCAGCCA	10.91	10.58	61
X	9643888	9643956	FBgn0028341	.	-	40.58	CTGGTGAGT	ATTTCCGTTTCTGATTTCAGCCC	10.1	8.02	68
X	2671232	2671307	FBgn0003371	.	+	43.42	CGGGTGAGT	GTTGTTTCGCCCGATTATAGCTC	9.89	5.48	75
3L	11159564	11159758	FBgn0052082	.	+	33.33	CTGGTGAGT	TACATGATTTCTTTGAACAGGAA	10.1	7.86	194
2R	24883215	24883277	FBgn0085442	.	+	47.62	ACCGTAAGT	TTTTGTGTGCCCGCCTGCAGTAT	10.43	8.2	62
3R	16170022	16170088	FBgn0063649	.	+	41.79	CTGGTGAGT	CCTGAACTTATGTCTTTCAGAAC	10.1	7.29	66
3L	4580160	4586579	FBgn0260657	.	+	38.41	GAGGTAAGT	ATACCCACTGCATCTTGTAGGTT	11.08	6.41	6419
3L	18698008	18698069	FBgn0036808	.	-	25.81	AAGGTAAAT	AACGATGATCCCGATTTTAGGAT	8.88	8.29	61
3L	2465578	2465969	FBgn0266696	.	+	42.6	TGGGTGAGT	TTTCCGCACTCGAACAAAAGATT	8.73	1.21	391
3R	9687638	9687700	FBgn0260463	.	-	39.68	AGGGTAAGT	ACATAATTCTCCTCTGGCAGCTT	10.45	6.43	62
2R	11974509	11974590	FBgn0026573	.	+	20.73	CCAGTACGT	AAATATATATATTTTTCCAGATT	7.19	6.65	81
2R	16986006	16986070	FBgn0004580	.	+	32.31	AAGGTAAGT	TTTGTCTGCAATTAAATTAGATC	11	5.57	64
3R	26963521	26964117	FBgn0039465	.	-	42.04	TTCGTATCC	TAGACTCTCCGCGGCTTCAGTAC	-6.69	1.97	596
3R	12072473	12072543	FBgn0037989	.	-	22.54	GCGGTAAGT	ATTTCGTGTTATTTTTCCAGGAT	11.37	9.63	70
2R	9609038	9609095	FBgn0033437	.	-	31.03	AGGGTGAGA	ATAATTTATTCAAATTGCAGTTG	6.65	5.2	57
2L	1718359	1718420	FBgn0031359	.	-	48.39	GCGGTAAGT	GCATCGAGCTGCTCCTGCAGGCA	11.37	3.73	61
2L	8182876	8183188	FBgn0264953	.	+	38.66	GAGGTTGTG	ATATTTATTTGAACCCACAGAAG	-2.93	6.82	312
2R	9614973	9615362	FBgn0033438	.	-	45.9	GCGGTAAGT	CTTTTCTCTTCACTTTGCAGGCG	11.37	12.03	389
3R	7195896	7196293	FBgn0086372	.	+	39.7	AAAGTGAGT	TTACCCCATTATTCTCATAGACC	8.4	7.29	397
3R	12108083	12109933	FBgn0051361	.	+	37.87	CAGGTGAGT	ACAATATATTGCATTTTCAGATA	10.67	8.1	1850
3R	11234445	11234507	FBgn0037884	.	-	46.03	CAGGTGAAC	GCATCGATCTTTTCGTGCAGCAC	5.56	6.7	62
X	20776249	20792354	FBgn0085387	.	-	39.59	CAGGTAAGT	TCTTTATTCGCTTTTTGCAGGCA	10.86	9.41	16105
3R	26555652	26566360	FBgn0263289	.	+	37.19	CAGGTGAGT	TTGATTTGCCCCTGAAACAGCCC	10.67	4.05	10708
3R	23524990	23525495	FBgn0039084	.	-	47.04	CGGGTGAGT	TTTGCTAAAATCATTCACAGAAA	9.89	4.7	505
3R	19488392	19493964	FBgn0260003	.	+	37.7	CCGGTAAGC	ACATTTTTTTCCCCTTGCAGAGT	8.8	12.25	5572
2L	14847058	14848673	FBgn0028886	.	-	39.23	AAGGTAAGC	TTGTTATCGAATGGATTAAGGTG	10.22	1.75	1615
3L	9900085	9900152	FBgn0036059	.	+	38.24	AGAGTAAGT	GTTTTACTTTTAATTTTCAGGTG	9.35	11	67
2R	16621817	16621884	FBgn0034145	.	+	36.76	GACGTAAGA	CAATTAACCCTTTTTTACAGGCA	7.3	6.95	67
X	9319685	9319816	FBgn0040234	.	+	42.42	ACGGTGAGC	ATTATATCATCTTTGAGTAGCAG	9.44	1.07	131
2L	13825680	13825734	FBgn0004406	.	-	36.36	AAGGTACGT	CATCATTTTCATGTTTTCAGGCT	10.75	8.46	54
3L	17599434	17602674	FBgn0000567	.	-	38.29	AAGGTGAGA	ATTCTCTCTTCTTTTTTCAGACT	8.68	10.74	3240
2L	9060927	9062399	FBgn0051708	.	-	42.16	AAGGTGAGT	TACCCCAATCTCCATTTCAGGTC	10.47	9.43	1472
2R	24053320	24053373	FBgn0034965	.	-	42.59	GGGGTAAAG	TAGCCCATCTTCTCTGGCAGGGT	3.53	5.8	53
X	2131727	2136016	FBgn0004861	.	-	38.74	AAGGTATTT	TTCTCTTTTTCAATCCTCAGAGC	7.64	9.89	4289
3R	29177504	29177599	FBgn0039647	.	-	48.96	AAGGTCGGT	TGCCATTCGGCTGTTTGCAGGGC	7.13	7.44	95
3L	25798743	25843724	FBgn0058178	.	-	38.34	AAGGTAAGT	TTTTATCTGTTTAATTGCAGAGG	11	8.8	44981
3L	987826	988595	FBgn0264574	.	+	39.48	TAAGTAATG	CGCCGCCTTTCGCTGGGCAGCTG	-0.58	8.83	769
2R	19236844	19236941	FBgn0010434	.	+	32.65	ATGGTAATT	TAATTACCTGATCCTTTCAGCTC	6.49	5.22	97
2L	7804916	7805059	FBgn0031952	.	-	32.64	TAGGTAGGT	TATATTTGTTGTATCAGCAGCGA	7.92	3.98	143
3R	18597678	18597956	FBgn0038629	.	-	34.77	AAGGCAAGT	CATAATTTACACGCACGCAGCAC	3.24	2.86	278
3R	6908739	6909289	FBgn0260642	.	-	35.75	CAGGTGAGC	TAAAAACTTACCCATCACAGGTC	9.6	5.65	550
2R	14859393	14859449	FBgn0053505	.	-	38.6	TGGGTAAGT	GTAACAACACCATTTTACAGAGC	10.24	3.44	56
3R	11988800	11989209	FBgn0260745	.	-	27.56	TCAGTAAGT	TGCGTTTCCTTACTTCGCAGATG	9.14	11.15	409
3L	3723873	3741995	FBgn0052264	.	-	39.64	TAGGTGAGC	TATCTTATGTATTTTTGCAGAAC	7.96	9.24	18122
3R	14191869	14204250	FBgn0011582	.	-	36.58	TGGGTGAGT	TCCACTTTTTTTTCCTGCAGGAT	8.73	12.51	12381
3R	19697447	19697525	FBgn0051216	.	+	48.1	GCGGTAAGA	CATCTCCCCCCGCTCTTTAGTTG	9.63	6.93	78
3R	11223531	11223857	FBgn0020910	.	+	49.85	CAGGTAAAT	TTTTCTCTATTTGCCTGTAGATC	8.76	10.19	326
3L	2513639	2513695	FBgn0010905	.	-	38.6	GAGGTAGCT	CCACAATTGTCTCCCCTTAGGCA	5.82	8.83	56
2L	7481585	7481642	FBgn0260486	.	-	22.41	TTGGTTAGT	TTAAAGGTTATCTCGTATAGGTT	4.82	4.48	57
3R	5202587	5202659	FBgn0259212	.	-	19.18	ACTGTGAGT	ATTAATATTACCATATACAGCCC	7.94	2.65	72
X	7084820	7085157	FBgn0264270	.	-	34.02	TCGGTGAGT	GATAAATCAAAACTATGCAGGTA	11.11	2.8	337
3L	13886922	13887169	FBgn0264006	.	-	29.44	TCGGTGAGT	TAACACTCTATACCCGATAGCAT	11.11	2.68	247
2L	11369009	11369725	FBgn0000287	.	+	44.35	TGGGTAAGC	CATCCCGCCCTCATCCGCAGGTC	8.84	11.2	716
3R	15936341	15951601	FBgn0013334	.	+	42.51	AAGGTAAGT	CTGTTTGCCATTTCTTACAGCGG	11	9.78	15260
3L	9143867	9143929	FBgn0263456	.	+	53.97	AAGGTAATG	GTATCCATCCTGTGATGCAGAGG	8.99	4.51	62
3L	5816701	5817534	FBgn0003984	.	-	41.37	TAGGTTAGT	AATCTTGTCTGTCTTTTCAGGTG	5.5	11.3	833
X	15895779	15895845	FBgn0003392	.	+	40.3	ACGGTAGGT	ATAACATCTCGTTGCTTCAGTCT	10.15	6.15	66
2R	21537387	21537439	FBgn0050287	.	-	45.28	GAGGTAAGT	CCAAAGATTTGCCCATGCAGATA	11.08	4.89	52
X	6042895	6042951	FBgn0029834	.	+	22.81	CAAGTTAGT	CCAAATATACATTATCTCAGGGA	4.22	3.38	56
2L	15822703	15822785	FBgn0265812	.	-	26.51	ATTGTAAGA	TGTCCTCGAAATTCATTCAGCTA	4.37	4.68	82
X	20011565	20026704	FBgn0053517	.	-	45.15	CTGGTAAGT	TCCTTCTTTTTGTTTTGCAGGTA	10.65	12.94	15139
2R	22611579	22611645	FBgn0034745	.	-	26.87	AACGTAAGT	TATTTTTAATATTACCTTAGATT	10.74	6.05	66
3R	29895094	29896697	FBgn0051038	.	+	39.21	TTTGTGAGT	CTCAATCGGAAACTTTGCAGCTA	5.91	2.55	1603
X	10057730	10059690	FBgn0030174	.	-	32.33	TGGGTACAG	TCCGATTTCATCTAAAAAAGAAC	0.89	0.87	1960
X	8510119	8510224	FBgn0053181	.	+	62.26	GAAGTCCCC	GACAAGACGGACGAAGACAGGCC	-15.1	-9.72	105
X	20247121	20247191	FBgn0022770	.	+	53.52	ATCGTGAGT	TATTCTTTCTCGCCCGCTAGCCA	8.88	6.63	70
2L	12428598	12428660	FBgn0032430	.	+	38.1	AATGTAGGT	CATTCCAATACATCGTACAGGAC	5.12	3.46	62
3L	7593446	7602787	FBgn0035802	.	+	41.58	CACGTGAGT	TTTTTCCTCTGCATTTGCAGGCT	9.3	10.15	9341
3R	19013450	19015790	FBgn0026239	.	+	40.84	TGGGTATGT	AAATTCCACCATGTAAACAGCAA	7.43	1.1	2340
4	231628	231934	FBgn0039897	.	+	28.01	TATGTACGT	ATTTTATTATTATTTTATAGATT	3.41	8.88	306
3L	13886110	13886170	FBgn0264006	.	-	34.43	AGGGTAAGC	AACTTTATAATCTTTTACAGCGT	9.04	8.09	60
3L	17068059	17074192	FBgn0260943	.	-	40.61	CTGGTAAGT	CCCTCTTTTGCCACTTACAGTTG	10.65	9.48	6133
2R	16757926	16757992	FBgn0267002	.	-	26.87	AGGGTGAGT	ATATTCATTATTTGTAAAAGAAC	9.25	1.08	66
X	18392911	18407796	FBgn0052549	.	-	42.45	CAGGTGAGT	TTGTTTCTTTTTATAAACAGAGT	10.67	8.07	14885
3R	31185784	31185855	FBgn0051004	.	-	26.39	ACGGTATGT	TGCTCACTGTTTTTTCACAGACA	9.94	9.16	71
2R	18699960	18700018	FBgn0262103	.	+	32.2	AAGGTGAGC	CCAAAACTTATGTTACACAGAAT	9.6	1.97	58
2L	20917121	20918798	FBgn0263996	.	-	36.17	AAGGTTAAT	TATATATCTTGCTCCTTTAGAAT	5.2	9.36	1677
2L	13908789	13908855	FBgn0012037	.	+	25.37	CCAGTAAGT	GTTTTTTGATAATCCTATAGCAA	9.09	4.49	66
X	16473828	16474446	FBgn0264255	.	-	36.19	GAGGTAATG	GGCCAAATGATCGATAACAGGTG	8.73	1.76	618
2L	16666845	16666915	FBgn0032593	.	-	30.99	TCGGTGGGA	TGTATGTTTAATTTTTCTAGGAA	3.89	8.49	70
2L	13214826	13215300	FBgn0032484	.	-	36.84	TCGGTAAAA	CTTTTCTTTTTACTTTACAGCAT	5.48	11.04	474
2R	23949477	23949541	FBgn0034936	.	+	44.62	CAGGTACGT	GCTAATATATCTACTTGCAGCAA	10.65	5.57	64
3R	27953947	27954001	FBgn0039563	.	-	49.09	CAGGTAAAA	TAAAGCAGCTCCCATTTCAGTAC	8.59	1.06	54
2L	7651744	7655544	FBgn0264087	.	-	38.04	TAGGTGAGT	GTTCCGTTGACATTTTTCAGGCC	8.83	6.78	3800
3L	21518700	21518757	FBgn0037093	.	+	32.76	CGGGTAAGT	ACTTTGGAAAACTGTGGCAGAGC	10.75	-0.28	57
3R	17877667	17881177	FBgn0053547	.	-	40.7	AAGGTGCGC	TTCAAAATCCCCTCACATAGATT	9.05	4.73	3510
X	14908285	14908679	FBgn0030594	.	-	29.37	GAGGTGAGT	TATTCTATATTCCCTCGCAGTTG	10.03	7.92	394
3R	15914881	15914956	FBgn0266566	.	-	23.68	GAGGTAAAT	AATGTTTATTGCACATACAGCTT	8.39	4.84	75
2L	18531359	18531419	FBgn0032685	.	+	32.79	GGAGTAAGT	TGCTATTTTTCCACTTGTAGGCT	8.57	9.65	60
3L	17969508	17969643	FBgn0000568	.	-	32.35	GATGTAGGT	TATTTTTTCAATCGTTTCAGGGA	4.9	9.41	135
2R	23758152	23758475	FBgn0034903	.	-	41.05	TCTGTGAGT	GTCCCATGCTCGTTTCTCAGGTT	7	9.23	323
3R	20630298	20630356	FBgn0015279	.	-	37.29	CAGGTTGGT	AAGTGTCATTTCGTTTGCAGCTT	8.08	7.67	58
2L	13186265	13186332	FBgn0032479	.	-	20.59	AGGGTAAAA	ACTCCTTTTTTTTTCATCAGACA	4.51	8.49	67
2R	11624101	11624160	FBgn0033638	.	-	25	ACCGTAAGT	AATCTTGAATTATTTTTTAGTGC	10.43	6.29	59
X	19269652	19269720	FBgn0040068	.	+	42.03	AGAGTGAGT	GAATCCATGTTGCGCTTCAGGAG	7.36	4.43	68
3R	11377277	11378006	FBgn0004595	.	+	47.12	CAAGTGAGT	TATATCTATAACGCCACCAGACA	9.1	1.99	729
X	2671232	2671307	FBgn0003371	.	+	43.42	CGGGTGAGT	GTTGTTTCGCCCGATTATAGCTC	9.89	5.48	75
X	20441291	20441401	FBgn0031116	.	+	30.63	ATTGTGAGT	GTTGTATCATCCCTCTCCAGTGG	7.35	6.21	110
X	18106823	18106887	FBgn0004028	.	-	32.31	GTTGTAAGT	TTGCATTCGAATAACTTTAGCGT	8.3	3.58	64
X	5383380	5383541	FBgn0029761	.	+	37.04	AAGGTGAGT	CATTTACTTCTCCATTACAGATT	10.47	9.1	161
X	7197346	7232363	FBgn0029939	.	+	43.39	AAGGTAAGT	CTCTTTTTTTTTTCTTACAGATT	11	12.53	35017
2R	16291056	16291123	FBgn0263981	.	-	52.94	CTGGTGAGC	TTCGATGATTTCCTCGTCAGACA	8.05	3.48	67
3L	12214052	12215617	FBgn0260941	.	-	44.06	TGGGTGAGT	TTTAAATGCTCTCTTTGCAGGTG	8.73	11.44	1565
3L	841863	841922	FBgn0035167	.	+	33.33	CATGTAAGA	CATATTACAATGGACAATAGATC	5.58	-0.48	59
3R	16569683	16570943	FBgn0259244	.	+	44.41	AAGGTTAGC	TTCTGTCTCGCCCCTAGCAGGAA	5.61	7.07	1260
3L	7486547	7486597	FBgn0035789	.	+	23.53	GAGGTTAAG	GTATAATTTGATATCTATAGAAT	1.12	4.61	50
2R	18636822	18636887	FBgn0050122	.	-	30.3	CTGGTGAGT	ATTTTGGGTTTTCCTTTTAGCTG	10.1	8.85	65
3L	9632904	9632964	FBgn0016081	.	-	29.51	GAGGTATAC	CGAAATTGTCTTGTTCATAGTGT	6.64	4.52	60
2L	8157949	8158016	FBgn0263256	.	+	39.71	CAGGTTGGA	ACGTACTTCTGCCTTTGTAGATT	5.59	8.63	67
2L	21657668	21657832	FBgn0262620	.	+	28.48	AATGTAAGC	TCAATCCATTTCTCCATCAGTAT	6.12	5.26	164
2R	22877208	22877258	FBgn0034789	.	+	37.25	GGGGTAAGA	ACTGATATATACTCTTGCAGGAA	7.83	8.51	50
3R	23268295	23268383	FBgn0004882	.	-	39.33	CAGGTAATA	CCACTACTCGACCCTTGCAGCGA	8.55	6.43	88
3L	11252961	11253702	FBgn0041094	.	+	32.61	AAGGTAAGT	CTCCTTTTCAATCATTCCAGATT	11	9.02	741
X	8712113	8712182	FBgn0041629	.	+	42.86	TGGGTATGT	CCCAATCCAATCCCCTACAGAAT	7.43	6.77	69
2R	7686628	7686707	FBgn0033212	.	-	40	TCGGTAAGG	CAATGATGCTCATTCTGCAGAAC	10.48	5.99	79
3L	11215811	11216585	FBgn0261553	.	+	38.19	GCCGTGAGT	TTCACACCTCATTTTGTTAGGTA	8.56	6.15	774
3L	12240675	12264620	FBgn0260941	.	-	41.03	GAGGTGAGT	GCTCTTGTCTCTATTTGCAGTTC	10.03	8.94	23945
2R	11441491	11441934	FBgn0033635	.	+	40.99	GAGGTGAGA	TGCAATTTATTTACTTGCAGATG	7.66	9.31	443
3R	30597830	30597882	FBgn0051019	.	+	37.74	TTGGTGAGT	TCTGAGATATCCCTTTAAAGCAA	9.27	3.7	52
2L	22538569	22539952	FBgn0040009	.	+	41.98	GAGGTACAA	CATGTGCTGTACTTTTTCAGGTA	5.13	11.05	1383
3L	4108984	4110497	FBgn0028484	.	+	39.5	TCGGTGAGT	TTCGTTTTGCGTCCCCTCAGGAA	11.11	10.96	1513
3L	21637313	21638146	FBgn0043783	.	+	33.93	CAGGTAAAT	TAGCAATCGATCAATTTCAGGAC	8.76	4.37	833
2R	16645458	16645660	FBgn0024232	.	+	50.74	CAGGTGGGT	ATTCTACACATTACAGGCAGACC	8.56	-1.02	202
X	16681572	16681909	FBgn0000152	.	-	27.81	ACGGTGAGT	ACATATTCCTATATTTTTAGATT	11.45	7.95	337
X	17597321	17597385	FBgn0030847	.	+	24.62	TAGGTGAGT	TTGGAAATATTTCACTTAAGTAC	8.83	-1.24	64
3R	5476463	5476540	FBgn0037332	.	+	37.18	AGTGTAAGC	TTATTGTTTCTCCCTCCCAGCGG	5.32	9.75	77
X	19630150	19630236	FBgn0087008	.	-	37.93	GTCGTGAGT	TTCTAATCTCTTGTATGCAGCCG	7.82	5.86	86
X	15721400	15721563	FBgn0030674	.	+	32.32	GAGGTGAGT	AGTTATATTTCCGCTTCCAGGAA	10.03	9	163
3L	25109605	25109659	FBgn0040022	.	+	36.36	GAGGTAACC	CACCTGGTCCGTACCCATAGGTT	8.55	9.02	54
2L	5155218	5155321	FBgn0261836	.	+	39.42	AGGGTAAAG	TTCTATATTGTATCTTGTAGAAC	5.2	8.71	103
2R	6963096	6970892	FBgn0066292	.	-	41.54	ACCGTAAGT	TTACGTTCCCCTCTTTTCAGATC	10.43	12.13	7796
2R	9501589	9501972	FBgn0004360	.	+	33.59	CAGGTGAGT	AACCAAATATCATATTCCAGCTT	10.67	3.54	383
X	3321218	3325926	FBgn0000479	.	+	38.99	AAGGTAAGT	GATTGTAACCCTTTTTCCAGGTT	11	7.31	4708
2L	7256688	7256761	FBgn0010453	.	-	28.38	GAGGTAAAG	TAATTAAACTTTCTTTTCAGGTC	8.27	10.09	73
X	12713315	12713660	FBgn0265523	.	-	38.44	CAGGTGAGT	TTATGTTTTATGCCCATCAGGTG	10.67	7.17	345
2R	11141337	11141678	FBgn0033579	.	-	30.41	CAGGTAAGC	TCTTTGTATGGCTGTTGCAGGTG	9.88	8.13	341
3L	20359037	20359088	FBgn0036977	.	+	40.38	GTGGTTCGT	ATCTAAGGCTTCCATCTCAGATT	3.34	4.25	51
3R	6444311	6445534	FBgn0264495	.	+	36.85	ATGGTAAGC	TTATGCTCTACTCCATACAGTTA	9.26	6.54	1223
3L	11118066	11119164	FBgn0036134	.	-	36.94	AAGGTAACA	TCATTTCGATCATTTTGCAGGCC	8.92	8.8	1098
3L	14054344	14061427	FBgn0267795	.	+	35.74	CTGGTAAGT	TTCATATCTTTTGGTGACAGGCG	10.65	6.05	7083
3R	31572279	31572500	FBgn0028968	.	+	50.9	ACGGTAAGT	TCGCGGCCATCCGTCAGCAGGAC	11.81	5.01	221
X	15883036	15883091	FBgn0260938	.	-	32.14	ATCGTAAGT	CTAACATTCTTTTCTTACAGTGT	10.44	9.67	55
2R	9912249	9912313	FBgn0033465	.	+	35.38	TCAGTGAGT	AAACATTTCTCCCTCTTCAGACC	7.68	8.18	64
3L	1654727	1655253	FBgn0035253	.	-	34.16	GAGGTAACT	TCTATTCATTATGCTTTCAGCGC	8.77	6.4	526
2L	21148137	21148200	FBgn0086251	.	-	28.12	TGCGTAAGA	TTGTTCTTATCAACTAACAGGAT	5.78	8.2	63
X	2230334	2230389	FBgn0003048	.	+	33.93	TAGGTGAGA	TAATTCCTAATACTGTACAGGTT	6.95	4.34	55
2R	14793841	14798254	FBgn0001319	.	-	40.37	CAAGTAAGT	ACTTTTTTGATCCATTGCAGTTT	10.08	9.09	4413
2R	11460320	11460590	FBgn0000581	.	+	30.26	CAGGTAAGA	AACATTAATTTATATTGCAGACA	10.77	6.76	270
2L	7729551	7730197	FBgn0031939	.	-	29.52	GGCGTAAGT	TTTAAATTCTTTTTTTATAGTTT	9.39	7.35	646
X	2349614	2349780	FBgn0003159	.	-	44.91	CAGGTTATT	TTGCCTTTTTCCACTTTCAGATT	3.49	12.16	166
2R	12562037	12562683	FBgn0011592	.	+	48.53	CTGGTGAGT	GTTCTGCTTATATGTTACAGTAA	10.1	5.14	646
2L	4909409	4909475	FBgn0041150	.	-	23.88	GAGGTAAGT	TATGTTACCATTTCCTCCAGGCA	11.08	8.27	66
2R	23992575	23992634	FBgn0034951	.	-	43.33	CAGGTAAAA	TGCGCTTATACCCATTGCAGGTG	8.59	9.05	59
X	5388378	5396183	FBgn0029761	.	+	34.11	GTGGTAAGT	TCTACATGTCGTCGTTGCAGGGC	10.36	8.35	7805
3L	1285111	1287931	FBgn0052333	.	+	43.5	TAGGTGAGT	TTCCTCTCCATTTTTTGCAGTTG	8.83	8.97	2820
2R	24400719	24400781	FBgn0035001	.	-	42.86	TGGGTAAGT	GTGAAATCAACTCATTTCAGCGG	10.24	3.48	62
3L	4098200	4100779	FBgn0035497	.	-	40.12	TAGGTAAGT	ATCTTATGCTTCTGTTGCAGTGT	9.66	8.64	2579
2R	8720033	8723256	FBgn0040777	.	-	42.99	CTGGTAAGT	CCGCCTACGTTTATTTTCAGTTC	10.65	6.8	3223
2R	24575630	24575690	FBgn0035028	.	+	39.34	GATGTAAGC	ATTTCGTGTGAATCTTTCAGTGG	6.16	5.97	60
3R	24744296	24744787	FBgn0004885	.	+	45.12	GGAGTAAGT	TCTTCCCCCTCCATCTGCAGAAC	8.57	12.13	491
3L	2651281	2651333	FBgn0027082	.	-	32.08	AGAGTGAGC	ACACTTATTTCATTGATTAGACC	4.22	4.22	52
X	8173976	8174037	FBgn0030018	.	-	25.81	AAGGTATGT	ATCTTATATCTATCTTTTAGAAC	9.79	9.42	61
2R	18759623	18760864	FBgn0259682	.	-	40.98	CCGGTAAGT	CAATAAAATTTGCTTTTTAGAAT	10.91	6.94	1241
3R	21016009	21016219	FBgn0038846	.	+	34.12	CTGGTACTA	ATTTTCACTTCTTGTTACAGATA	3.1	9.81	210
3L	3179422	3179943	FBgn0035411	.	+	40.04	TGGGTGAGT	GGTATTTTCTTCCTTTACAGCTG	8.73	9.76	521
3L	15139525	15142299	FBgn0014002	.	-	38.77	TCTGTAAGT	TCTTTTCTGAATCTTTACAGACG	7.96	8.65	2774
2L	253146	253219	FBgn0031238	.	-	33.78	GATGTAAGT	TTTTATATTCCCCAATAAAGCTG	9.11	4.59	73
X	2483387	2483485	FBgn0261451	.	-	31.31	TGGGTGAGT	GATTCACTTATAAATCACAGCAA	8.73	1.97	98
3R	21201409	21201684	FBgn0264357	.	+	32.61	GGTGTGAGT	TATCCAAACAAAACTTTTAGAGC	6.05	3.77	275
3L	12201497	12203718	FBgn0022709	.	-	39.29	ATGGTGAGT	CTCAAATCTTGTCCTTACAGGCT	10.13	8.57	2221
2L	8677969	8678101	FBgn0032057	.	-	29.32	GCGGTACGT	TTCGTATAACCTCTCATTAGCTG	10.27	2.72	132
X	6060514	6060573	FBgn0029835	.	+	30	GGAGTAAGG	CTAAGTATACAACTTCTTAGCTT	4.33	-0.39	59
3L	1716944	1717002	FBgn0027594	.	-	40.68	GGGGTAAGA	ATAGTACATTGCCTCCACAGTGG	7.83	4.82	58
3R	23117015	23117080	FBgn0039055	.	-	42.42	AAGGTGCAG	AATTCCCTTTTAATGGGCAGGTC	3.97	6.23	65
X	16004087	16005319	FBgn0003969	.	-	33.41	CGTGTATGT	TTTATCTGGTCTTCTTACAGTTT	5.08	9.96	1232
3R	7836783	7843734	FBgn0085413	.	+	38.19	CAGGTAAGT	ATTTTTTTTATTACCCACAGATA	10.86	10.33	6951
3R	10762026	10762246	FBgn0037831	.	+	34.39	TATGTGAGT	TACATTGCTTATATTTTCAGTAT	5.56	5.9	220
X	10881623	10881739	FBgn0017561	.	-	41.03	TCGGTAAGT	CGCGCATTCGGCATGAACAGGGG	11.78	3.22	116
3R	19765752	19766522	FBgn0024963	.	+	39.95	ATGGTACTT	CGCGCGGTGGTGGCCAACAGAAA	5.19	3.39	770
3L	17066841	17067136	FBgn0260943	.	-	47.64	CCGGTGAGT	TTCTCTTTCATTTCGTACAGATT	10.9	9	295
3R	22729540	22729609	FBgn0266409	.	+	31.43	TCGGTATGT	ATTCGTATAATGTCCCTTAGGCT	9.22	6.19	69
3L	9642343	9642407	FBgn0016081	.	-	24.62	AGGGTAAGT	TCAATATTCAATTCCCGCAGAAC	10.45	8.94	64
X	21634107	21636088	FBgn0267704	.	+	30.93	AAGGTATTT	AACAAATATGTGTTTTTCAGATT	7.64	8.4	1981
X	15338925	15339626	FBgn0026428	.	+	32.48	GATGTAAGC	CGATTTCCCATCCAAATCAGCAC	6.16	3.29	701
3R	5866404	5866863	FBgn0083949	.	-	39.13	TGGGTGGGT	ATGCTCCACTCTCCCGACAGGCA	3.82	10.5	459
3L	12424169	12425382	FBgn0036285	.	-	45.39	AAGGTAGGT	ATGCATTCCATATCCCCAAGGTG	10.29	5.18	1213
3R	4295701	4297487	FBgn0041605	.	+	33.18	CAAGTAAGT	ATACTCAATTTCTTTTACAGAAC	10.08	9.54	1786
2R	17129052	17129157	FBgn0034197	.	+	25.47	CAGGTGTAA	ATGAATATATTCTTTCCCAGTTC	1.3	6.6	105
2R	14296851	14296915	FBgn0263397	.	+	47.69	CAGGTGCGC	AATGGGCTGTTCCATTGCAGGAA	9.1	9.65	64
2R	18377645	18377708	FBgn0261700	.	+	54.69	AGGGTAAGT	TTGAGTTTCGCCCATCCAAGTCG	10.45	0.04	63
2R	24930664	24930722	FBgn0043792	.	-	50.85	ATTGTAAGT	TGTGCCATTTCCCTCCCTAGCAT	8.54	9.08	58
2R	24799006	24799065	FBgn0035069	.	+	48.33	CAGGTGGGC	TCAATCCACTCCACAACCAGAAG	8.07	3.55	59
3R	20319027	20319563	FBgn0261550	.	+	35.94	AAGGCAAGT	ATACAATTTACCATCCACAGTCA	3.24	4.44	536
2R	19172281	19172344	FBgn0034420	.	+	29.69	ATGGTAATT	AGAATCGAATATCAACACAGCTC	6.49	-0.13	63
2L	5075830	5077534	FBgn0031681	.	-	38.65	CGTGTAAGG	CCGATACGAAATATGTCCAGGTG	6.03	2.73	1704
3R	25013341	25013403	FBgn0039257	.	+	34.92	GCGGTAAGT	ACTTTATATTTACGCTTCAGACC	11.37	6.06	62
3L	16722194	16722257	FBgn0000414	.	+	28.12	AAGGTTTGG	ACACCTCATTTATCCCTCAGATT	5.28	9.38	63
2L	10402563	10402630	FBgn0051716	.	+	41.18	GTGGTAAGT	ATCGGATTGTGTACTTGCAGGTT	10.36	6.72	67
X	15054976	15055038	FBgn0030600	.	-	26.98	AGGGTTAGT	TGATATCTCTTACTTTGTAGGCT	5.02	8.73	62
2R	15453009	15456434	FBgn0263980	.	+	42.44	TAGGTGAGT	CGGTTGCATCTCCCTCACAGGCG	8.83	8.32	3425
3R	6649326	6649380	FBgn0010355	.	+	30.91	CACGTAAGT	AGATTTTAATTCCCTTTCAGTTA	10.16	6.78	54
3L	13437032	13437095	FBgn0036361	.	-	37.5	GGAGTAAGT	ATAAATCGTAATTTCCCAAGTGA	8.57	0.51	63
3L	6128470	6128528	FBgn0002440	.	-	42.37	GCTGTAAGT	TCATTGAGTTCCCTTTAAAGCTG	8.56	6.03	58
3R	24943211	24943275	FBgn0029157	.	-	27.69	ATGGTGCGT	CTTTCTATTCCTATCAAAAGGCT	8.27	6.41	64
2R	6733258	6737960	FBgn0010482	.	-	43.59	TCTGTAAGT	CTATGAAATCATCTTCGCAGACG	7.96	6.72	4702
2L	4911513	4911580	FBgn0041150	.	-	35.29	TTGGTAGGT	TGTATCTATTTATTTTGCAGATA	7.03	10.6	67
X	13823088	13823150	FBgn0027537	.	+	44.44	GGCGTGAGT	AACCGGTCATTCAAATGCAGCCA	7	3.88	62
2R	8679135	8680011	FBgn0263120	.	+	42.76	TTGGTACGT	CTTTATTTTGTATCCCACAGAGC	8.11	10.52	876
2L	558542	558615	FBgn0260933	.	-	36.49	ACCGTCAGT	TCTATATAATCAAATTGCAGGGT	3.77	5.36	73
3R	20383334	20383803	FBgn0262869	.	-	36.6	CGAGTAAGT	GGGGAATTCCTTCGTTTCAGATC	10.15	6.24	469
3L	8139408	8139482	FBgn0002899	.	+	29.33	AATGTAAGG	GATCTAATTTTTATTTGCAGTAC	6.17	6.95	74
3R	9695224	9695281	FBgn0051352	.	-	43.1	GAGGTAAGT	AACGCTCTCTATCACCACAGCGC	11.08	8.28	57
2R	21607343	21607510	FBgn0034638	.	-	32.74	GCTGTAACT	CATTACTATTTTTTTTCCAGTGT	3.25	7.67	167
3R	15446859	15446981	FBgn0038341	.	-	43.09	TGGGTAAAG	TTCCGCTACGCTCTTTGCAGACA	4.2	8.22	122
3R	31779509	31779562	FBgn0005632	.	+	33.33	CTGGTAAGT	TAAAGTCAATTTATTTGCAGGTG	10.65	6.4	53
X	21383384	21383449	FBgn0003423	.	+	28.79	AAGGTGGGA	GTATTTATTAATAACCTCAGCTG	6.03	2.7	65
3R	29721433	29721642	FBgn0039686	.	+	29.52	AGGGTGAGC	TTGAAACCTTAATATTACAGCTC	7.75	5.63	209
X	11962616	11964057	FBgn0263111	.	-	33.98	CAGGTGAGC	TACATTTCTCTTCACTCTAGAAA	9.6	8.68	1441
3L	7709351	7709518	FBgn0261788	.	-	33.33	CAGGTGAGT	CTTTACCTATTCCATTCCAGACC	10.67	9	167
X	8514454	8514523	FBgn0053181	.	+	28.57	TCAGTATGT	GGCTGTTCATTTTCGCACAGAAA	5	5.06	69
3L	22679702	22679763	FBgn0037174	.	+	53.23	TGGGTAAGT	TGGAACTCCTTCGGCCGCAGAGG	10.24	6.39	61
3L	15905637	15905702	FBgn0036544	.	-	31.82	TAAGTGAGT	TATTTATTCCTATCTTACAGTTT	6.43	8.91	65
3L	12517958	12518023	FBgn0041775	.	+	43.94	CAGGTACAC	CTGGCTTTCACATTTTGCAGGGC	7.29	9.12	65
3R	17104910	17105008	FBgn0014141	.	-	32.32	CAGGTGAGT	AAATGACTTTTCTCCTTCAGTCC	10.67	7.14	98
X	16509705	16513714	FBgn0264255	.	-	38.18	TGAGTAAGT	GAAATTCAATTCGTTTTTAGGGT	8.82	8.05	4009
3L	3151173	3151263	FBgn0263108	.	+	45.05	ATTGTAATG	TTCTCGGTGCCCACGTGCAGAAG	-3.94	4.84	90
3R	20620083	20620161	FBgn0038815	.	+	59.49	AAAGTGAGT	CTCGTTCTCTTCCCCGACAGCCC	8.4	9.55	78
2R	12788907	12788960	FBgn0266630	.	-	33.33	AAAGTGAGC	TAACAAGGATTTGCTATTAGCGC	5.89	0.18	53
2R	8731613	8731680	FBgn0086784	.	-	44.12	GACGTAAGT	TTACTCTTTCTGATTTACAGCCA	10.93	8.61	67
2L	8173909	8174140	FBgn0264953	.	+	34.05	TCTGTAAGT	TGAATCGCTTTCATCGACAGCTC	7.96	7.91	231
2R	7861076	7881810	FBgn0085390	.	-	42.23	GAGGTATGT	TATGTATTGCTTACTTTCAGGCA	9.81	8.54	20734
2R	10533969	10541344	FBgn0005630	.	-	40.71	TCGGTGTGT	TGTCTTCTTTCTCTTTGCAGCAT	5.93	12.76	7375
2L	11124143	11124195	FBgn0262647	.	+	37.74	TTGGTAAGT	ACATGGCCACTGATTTGCAGGCG	10.47	4.71	52
2L	301945	302025	FBgn0020622	.	+	32.1	TTTGTAATG	CTTCTTCCTTATACCTGTAGGCG	-5.16	9.02	80
2R	17471796	17471854	FBgn0022987	.	+	27.12	TGGGTATGT	TTAACAAACACATTTTGCAGTCG	7.43	4.61	58
2L	16827645	16827720	FBgn0051739	.	+	43.42	CACGTAAGT	TCCATATGTTCGGTTTGCAGATC	10.16	9.96	75
3R	16311293	16311360	FBgn0040271	.	-	29.41	CAGGTAAGT	AATTGTTATTCAAAATTTAGATT	10.86	4.92	67
3R	23862642	23862982	FBgn0025574	.	-	46.63	CAGGTGAGA	TGATTGCTGTTCTCCGCCAGGTG	9.22	9.32	340
2R	15140096	15141836	FBgn0015371	.	+	45.95	GCAGTAAGT	TTATTCACTTATCCTTGCAGTCT	9.07	8.96	1740
2L	2995071	2995435	FBgn0025681	.	+	40.82	CAGGTGAGT	TGAAGGGCAAACATTTTCAGACG	10.67	0.1	364
2R	24044751	24044813	FBgn0011726	.	-	46.03	AAGGTATGT	TCGATATCACACACCCACAGGTC	9.79	6.66	62
3L	5781723	5781996	FBgn0044419	.	+	45.26	TGGGTAAGT	TCTATATTTCGCTACGATAGCAC	10.24	2.89	273
3L	7165216	7165284	FBgn0265296	.	-	34.78	TAGGTAAGC	TGCCCAATAATGTACCGCAGTAT	8.89	3.49	68
2L	19446853	19446908	FBgn0003346	.	+	26.79	AACGTAAGA	AACGTAACATTTTTGTACAGCAA	7.69	4.1	55
X	13327935	13328150	FBgn0266375	.	+	32.87	GAGGTGGGC	CGTCTAAACATCATTCGCAGGGC	6.32	5.62	215
2R	13186923	13186980	FBgn0053182	.	-	50	AAGGTGCGT	ACTAAATCCGGCTCTTGCAGATC	9.49	6.72	57
X	15964206	15964268	FBgn0259110	.	-	36.51	CTGGTTGGT	AATTTAACATATATTTGCAGTAC	4.67	4.08	62
3R	22426728	22426838	FBgn0038967	.	-	24.32	AAGGTATGC	AATGATAATTATTTTAGCAGGAG	9.55	2.79	110
X	10519778	10575389	FBgn0085443	.	-	38.56	TGGGTAAGT	TTTTCAATTTTTATTTGCAGAAC	10.24	10.63	55611
3L	13356853	13357007	FBgn0040813	.	+	29.03	GAGGTAATT	CAACTTTTCTCTCTGTGTAGGGT	8.88	9.83	154
3R	4439760	4439816	FBgn0037252	.	+	40.35	CAGGTGAGC	GTTCTTACTTCTTGTTCTAGCAT	9.6	7.59	56
2L	19514106	19514167	FBgn0032797	.	-	43.55	AGGGTAAGT	CATTGCATTCCCTTCAATAGAGA	10.45	5.72	61
2R	22345294	22346043	FBgn0034720	.	-	37.73	TCCGTAAGT	ACGTTTTAAAACCCTTGCAGAAA	10.27	7.38	749
3L	16092699	16092755	FBgn0036566	.	+	26.32	AAGGTATAA	ATCAATCATTTTACTTAAAGGGT	7.08	4.7	56
2L	6651896	6652007	FBgn0031842	.	+	30.36	AAGGTGATG	TTTTTTTTTACATATTCCAGACT	5.22	6.94	111
2R	18475434	18475493	FBgn0028496	.	-	25	TGGGTAAGT	TTCTAAATTCACGTTTTCAGCCC	10.24	6.84	59
3L	10196444	10201657	FBgn0000451	.	-	43.86	CAGGTAAAG	ATCCATTTTGCCTTTTGCAGATC	9.65	10.42	5213
3L	9512392	9512444	FBgn0053703	.	-	24.53	GTTGTAAGT	AATGAATACCTATTTTACAGCTT	8.3	5.23	52
2R	10094635	10094695	FBgn0033484	.	+	29.51	AGAGTAAAT	TTATTTCTCAAATCCTCCAGAGA	1.19	6.66	60
2R	10331825	10332055	FBgn0261698	.	-	34.2	GGGGTAAGT	TACATCACTCCCATTTTCAGGTA	9.65	9.69	230
2R	11869224	11869285	FBgn0033661	.	-	22.58	CAAGTGAGT	GTTTTTTTTTTATTCAACAGTTC	9.1	8.78	61
2L	12278920	12282513	FBgn0000114	.	+	41.54	GGGGTAAGA	TTCGTTTCGTTTTATTTCAGATG	7.83	9.55	3593
2R	7322957	7323021	FBgn0033159	.	-	36.92	TATGTAAGT	TTATATTGTTGGTCCTGCAGCGT	6.69	8.05	64
3L	8273330	8274551	FBgn0263219	.	+	41.9	CCGGTAAGA	CACACGACACACACACACAGCTA	10.1	-0.25	1221
3L	7066968	7067554	FBgn0035734	.	+	33.73	CGCGTGAGT	CTTTGGAATGCATTTTGCAGATG	8.4	6.66	586
3L	14212233	14213088	FBgn0013718	.	+	27.8	CAGGTGAGT	ACAAATTCAACTCCTTTTAGCCA	10.67	3.99	855
2L	26689	26765	FBgn0051973	.	-	28.57	TCGGTAGGT	AACAATTGAATATCAACAAGGAT	9.09	-0.37	76
2R	19434309	19434369	FBgn0020440	.	-	26.23	AAGGTAATA	AGTTGATTTTAATCTTGCAGTTG	8.49	6.45	60
2R	2553878	2565118	FBgn0058263	.	-	36.03	AAGGTAATA	TATTTTTTTTTATTCAAAAGTGA	8.49	3.68	11240
X	13832674	13832745	FBgn0052626	.	-	27.78	ATTGTAAGT	CCAATGCTCGACTTTAATAGGAA	8.54	5.1	71
4	240399	240644	FBgn0039897	.	+	27.64	ACCGTAAGT	AATCAACTTATTTAAAATAGGAA	10.43	4.92	245
X	17603836	17604070	FBgn0026313	.	+	40.43	AAGGTAAGT	ATTTGCTATTTTTTTACCAGGCT	11	8.21	234
3R	22409338	22409398	FBgn0038961	.	-	26.23	GAGGTTTGT	AAATTTGTAATTACTTTCAGTGC	6.36	6.28	60
3R	27945341	27947193	FBgn0039561	.	-	42.31	AAGGTGAGA	CCATTATTGCCCACTTATAGACG	8.68	6.3	1852
3L	11979153	11979203	FBgn0264488	.	+	37.25	GAGGTAGGC	TATCTAATTGATATTTGCAGGAG	8.99	6.05	50
3L	8563189	8563545	FBgn0260442	.	+	26.33	ACGGTAAGT	CCGAACGAATCGAAACATAGGCG	11.81	-0.28	356
X	2370229	2370335	FBgn0264598	.	-	34.58	ACGGTGAGT	TAATGAAGGTTTCTGTTTAGGAG	11.45	2.26	106
2R	19001790	19005788	FBgn0265356	.	+	38.71	CAGGTATTT	TATCCAAAATGCTCTTGCAGGTA	7.51	8.52	3998
2R	7795226	7795294	FBgn0002891	.	+	42.03	CCTGTGAGT	TTGTTTTCTCCTTGCTTCAGTGA	7.21	8.61	68
2L	17721105	17737963	FBgn0015609	.	-	39.97	ATGGTGAGT	TTTCCGTGTGTGTGTTTCAGCTG	10.13	11.77	16858
X	1774223	1788663	FBgn0261548	.	+	36.51	AAGGTATGC	TCTCCATTTTCAATTTTCAGATG	9.55	10.99	14440
2L	13551667	13558799	FBgn0259984	.	+	34.85	ATGGTAAGT	TGTTTGCTTTATACTTTCAGGTT	11.01	9.32	7132
3L	4338183	4345395	FBgn0035533	.	-	40.52	TGGGTGAGC	CACATTTTCCATACTTTCAGGAT	7.23	9.55	7212
2R	24930289	24930344	FBgn0043792	.	-	48.21	GATGTAAGT	TCACTCATCTTCACTTCCAGCCA	9.11	8.3	55
3R	26634930	26634984	FBgn0051081	.	+	34.55	GTGGTGAGT	GATCATAAAATCTGTCCTAGTTT	8.95	3.26	54
3L	11083486	11085428	FBgn0020412	.	-	32.53	GTGGTAAGT	TATTTGTTTTCTGTTTCTAGGTA	10.36	11.03	1942
3R	6458110	6458166	FBgn0037446	.	+	42.11	CGAGTAAGT	CCCTAATCCCGCCTTCACAGACT	10.15	6.54	56
4	726030	726931	FBgn0005666	.	+	28.38	CACGTAAGT	GGGTTTTAAATTCAATACAGATG	10.16	5.01	901
2L	8183564	8183629	FBgn0264953	.	+	36.36	AAGGTGGGT	AATTTTGCTTTCCATTACAGGAG	8.23	9.43	65
3L	16500011	16500069	FBgn0003515	.	+	32.2	GAAGTGGGT	AAGAAACACTCAACTTTCAGTTC	2.85	4.36	58
2R	8070280	8070334	FBgn0020279	.	+	38.18	CAGGTTAGT	TTCAATTGAATCTGTTTTAGGGC	8.02	8.7	54
X	16296908	16297649	FBgn0030735	.	+	35.85	AATGTGTGT	CGAATACGTTACATGTTAAGTAT	2.42	0.36	741
3R	21211320	21211386	FBgn0264357	.	+	32.84	TACGTGAGT	GTGATACTTCCTATGCGCAGATT	7.77	7.02	66
2R	19159353	19159794	FBgn0000578	.	+	38.24	CAGGTAGGC	CCAAAAAGGAATTCCCTCAGCGC	9.88	-1.23	441
2L	2360394	2360455	FBgn0014010	.	-	33.87	TAGGTAAGT	GTTTTTTTTTGGCTTTACAGAAA	9.66	9.3	61
4	1117906	1117967	FBgn0039928	.	-	20.97	TCGGTAAAT	AATGTATATCAATCTTACAGCTG	6.8	7.34	61
3R	19592042	19592108	FBgn0260003	.	+	26.87	ACTGTAAGT	AATCTCTTGGTTTTTCTCAGACC	8.59	7.77	66
X	12715270	12730933	FBgn0265523	.	-	36.66	CAGGTGAGT	CGCCCCCACTGGTCTTACAGGGC	10.67	9.27	15663
2L	7444644	7444708	FBgn0031914	.	+	21.54	AGGGTAAGT	AATAAATTCCTATTTGGTAGATC	10.45	3.8	64
2R	21511061	21511122	FBgn0043070	.	+	38.71	ACTGTAAGT	GTATTGTTCTACCATTGTAGACG	8.59	7.94	61
3L	11822093	11822224	FBgn0036212	.	-	28.79	TTGGTATTA	CTTTCTTCTTTTCTTTCTAGGTG	0.6	13.97	131
3R	10690503	10691349	FBgn0262717	.	+	40.73	CAGGTAAAG	CTTAAACCAATCTCTTCCAGTCG	9.65	5.37	846
3R	25671875	25675486	FBgn0039354	.	+	42.41	TATGTGAGT	ACGTGCGTTTCTTTTTACAGCCG	5.56	10.56	3611
2L	6945070	6945133	FBgn0031871	.	-	48.44	AACGTAAGA	GGTTCCCTTTGTTTTCGCAGTGC	7.69	7.52	63
2L	19456569	19456629	FBgn0032785	.	+	40.98	TAGGTTGGT	TCTGAACAAAACCTCTCCAGAAC	4.39	3.16	60
3R	24255506	24255561	FBgn0011225	.	-	33.93	AAGGTAAGT	GAATACCTAATCTAAAACAGATG	11	3.34	55
3L	3909040	3909756	FBgn0035473	.	-	45.89	AAGGTGAGT	CATTCTCCCATTTCTTCCAGACC	10.47	9.75	716
X	19194019	19194495	FBgn0030996	.	+	38.99	TTGGTGGGT	CATCCTGGGCGCAATCGTAGGAG	4.3	1.66	476
X	15734607	15735098	FBgn0026666	.	+	37.2	ATGGTGAGT	CGATGTTGTTTCTGCCACAGGTT	10.13	8.93	491
3R	11624295	11624356	FBgn0037922	.	+	29.03	CGAGTGAGT	AAATCTTATTCCGCTTACAGAAT	8.49	7.21	61
3R	16432541	16432598	FBgn0051279	.	+	34.48	TTCGTGAGT	ATATTATACAATTATTGCAGATC	7.9	7.13	57
X	11949255	11949875	FBgn0263111	.	-	39.13	GACGTAATT	TGTGTTCCCCGGATAACTAGTGG	5.22	2.32	620
3L	2154408	2154478	FBgn0035308	.	-	28.17	GAGGTAAGT	TACTAATCTCGTCGCTTTAGGAT	11.08	8.56	70
3R	28919568	28920224	FBgn0265998	.	+	34.09	GATGTTCGT	ATCCTTTCCCCGAATTTCAGATA	-5.32	7.93	656
2R	15037155	15037356	FBgn0029082	.	+	30.69	TGTGTAAGT	CAAAATCTTTTTCGGTGCAGATG	7.65	7.15	201
3L	14977389	14977480	FBgn0263380	.	-	48.91	TACGTAATT	CAATCCACCCACCACTCAAGTGG	3.37	-1.49	91
2R	23674986	23675106	FBgn0266377	.	+	48.76	AGAGTAAGT	TGTGTCTTGTGTATTCACAGTGC	9.35	8.55	120
3L	7487282	7487343	FBgn0035789	.	+	37.1	ACAGTGGGT	AATTGATTTTCTTTGAACAGCCT	2.99	5.89	61
X	9002118	9014828	FBgn0261549	.	+	39.49	CGGGTATGT	TATTATTTCTACCCAAGCAGGCG	8.79	4.89	12710
2R	6067711	6068506	FBgn0033058	.	+	37.81	GAGGTGAGG	AATTTCTTTTGTTTTTTCAGCTT	8.41	9.32	795
2R	21488207	21488272	FBgn0010470	.	-	37.88	TGGGTAAGT	GAGTTCACTTTGAAATCCAGGTG	10.24	3.76	65
2R	19537869	19538029	FBgn0003435	.	-	40.37	CAGGTGAGT	TTCCTGCTACGAATCTTCAGGGC	10.67	6.49	160
3L	7164877	7164924	FBgn0265296	.	-	37.5	ACAGTAAGT	AGCTCCACTAATTGAATCAGTGC	9.49	0.3	47
2L	3772695	3779692	FBgn0004893	.	+	39.24	CAGGTAAGA	TCTATCCCTATCTCCGGCAGTTC	10.77	7.4	6997
X	20229073	20229139	FBgn0003654	.	-	43.28	AAGGTACCC	AAATATGCCCACTCTTTCAGGAC	9.16	8.17	66
3R	21754406	21754560	FBgn0051198	.	+	25.81	AAAGTGAGT	CCCTTTTGATATTTCATTAGTAG	8.4	3.27	154
3L	1951229	1951283	FBgn0265988	.	-	36.36	TGAGTAAGT	CATCCATGATTTTCCCACAGCTG	8.82	9.14	54
3R	22622064	22622123	FBgn0020278	.	-	35	AAGGTGAGT	ACGAACTTGTAATCCAACAGCTC	10.47	4.81	59
X	15939241	15940399	FBgn0045073	.	-	33.39	AGGGTGAGT	TGTTTCATATATCATTGCAGGAT	9.25	9.3	1158
X	3338141	3338214	FBgn0000479	.	+	29.73	AAAGTGAGT	TTTAATCTTTAATCTTTAAGGAA	8.4	7.41	73
X	10232225	10232293	FBgn0030187	.	-	46.38	AAGGTGAGT	ACGGATTACCTTATCACCAGGTC	10.47	6.65	68
2R	15284967	15293426	FBgn0265194	.	-	39.55	AAGGTGAGT	TTCCCTTCTGTTCAATCTAGCAC	10.47	8.36	8459
2R	12579357	12579414	FBgn0022764	.	-	31.03	ATTGTAAGT	AACAAAAACTACATTTGCAGTAC	8.54	2.55	57
X	6228880	6228947	FBgn0262730	.	+	30.88	GCGGTGAGT	GTGTTACTATGTGATTACAGAGA	10.49	4.03	67
X	13004509	13004567	FBgn0030440	.	-	28.81	CCTGTAGGT	TTCTTATCTATACTAATTAGGAG	3.22	4.72	58
3R	31866437	31873833	FBgn0011224	.	-	44.03	AACGTAAGT	CCTCTTCTCCCTGTTTCCAGAAC	10.74	11.07	7396
3R	29931725	29931782	FBgn0051040	.	-	27.59	CAGGTAATG	TCATAAATATTCCATCTCAGGTG	9.43	7.33	57
3R	13159104	13161157	FBgn0038118	.	+	40.99	CAGGTAAGA	TCCCGCTCTCCACATCCAAGGCC	10.77	4.03	2053
2R	7323333	7323818	FBgn0033159	.	-	40.74	CAGGTAGGC	TCGTTTCCTTTTCCCGCAAGGCA	9.88	5.42	485
3R	20403161	20403223	FBgn0262869	.	-	28.57	AAGGTCTAA	GTTTAACTTTTCATATGCAGCCG	-0.51	6.8	62
X	11396572	11397824	FBgn0001624	.	+	38.79	GCCGTAAGC	AATTTCTGATAACAACCTAGAGC	5.13	1.72	1252
3R	11233325	11233401	FBgn0037884	.	-	42.86	CGCGTAAGT	ATCCGTTTATCCGTCGATAGATT	9.93	5.93	76
3L	4115143	4115304	FBgn0035499	.	-	34.57	AAGGTGAGC	TATGTTTTGCTTTTGCATAGGCC	9.6	8.71	161
X	11979765	11979838	FBgn0263111	.	-	33.78	TTGGTAAGA	GTTTTCGGTCATTGAATTAGGAA	8.85	6.38	73
3R	13662232	13662296	FBgn0004587	.	+	33.85	ACGGTGAGT	TATGTTCTATATTTTTGCAGTGT	11.45	8.65	64
3R	14788620	14788695	FBgn0263929	.	+	31.58	CAGGTGAGT	AATTTTCGTTTTCTTTGCAGCAG	10.67	8.66	75
3R	5230626	5230992	FBgn0040208	.	-	34.6	ATGGTAAGA	AACTGATCTTCGATTTGCAGATC	9.48	8.17	366
3R	24705730	24705796	FBgn0003429	.	+	38.81	CTGGTAAGT	CCTGCACAACTTCTCTATAGGAT	10.65	7.48	66
2L	20714120	20714217	FBgn0014859	.	-	37.76	TCGGTGGGC	AATTTCGTTTCATTTCTGAGAGA	5.46	-7.05	97
3R	18417301	18430831	FBgn0004652	.	-	37.69	ACGGTGAGT	TTCTCGTTCTCGAACCGCAGGCA	11.45	7.81	13530
3L	21419798	21419858	FBgn0261258	.	+	40.98	TATGTGAGT	TATTTCTGTCATGCCCACAGTTG	5.56	8.52	60
2R	24120822	24120891	FBgn0034978	.	+	47.14	GAGGTAAGT	ACCGTTTCCATTCCACACAGAAC	11.08	8.84	69
3R	17479485	17479712	FBgn0261046	.	-	28.95	ACCGTAAGT	TTCCTCGTTAACCTTTGCAGGCG	10.43	7.88	227
2R	10305679	10305737	FBgn0033504	.	+	32.2	GAGGTTTGT	AATCCCATTTTAACCTTAAGGTA	6.36	6.18	58
2R	6027270	6027325	FBgn0033052	.	-	33.93	AAGGTAGGC	ACTCTAACTGGTCTCCATAGGTG	10.08	8.78	55
3L	17128972	17147106	FBgn0260943	.	-	44.58	GTTGTAAGT	CTTTTCCTTATCCTTTGCAGATG	8.3	11.89	18134
2R	9505469	9507862	FBgn0259246	.	+	43.73	CGGGTGAGC	CTCCTATCTTCCACTTGCAGATG	8.19	12.05	2393
3R	23716438	23716500	FBgn0002922	.	-	34.92	CAGGTAAAT	GGTTAAATTGATTATCTTAGGAA	8.76	3.6	62
3L	19551072	19551127	FBgn0262517	.	-	26.79	TTGGTAAGA	ATAAAGTTTAATATTTGTAGGTT	8.85	3.12	55
X	4632747	4632817	FBgn0025388	.	-	42.25	CCGGTAAGG	CATCTCTTTCTTTTTCACAGAGG	10.19	9.48	70
3R	14791253	14794528	FBgn0263929	.	+	34.92	AAGGTACGC	CTCCCGAAAATGATGCTTAGAAT	10.4	-0.61	3275
3R	19226071	19226480	FBgn0262468	.	-	39.02	GTTGTACGT	TATTTTGTACTCTCTCGCAGCGA	4.76	9.51	409
X	19697226	19697934	FBgn0010341	.	+	52.61	ACTGTAAGT	TAACCCCCACTAATCCGCAGGAG	8.59	5.86	708
3R	23607050	23607524	FBgn0051145	.	-	29.26	AGAGTGAGT	CTATTTTATTTATCTGATAGCTT	7.36	6.33	474
3R	8786009	8786521	FBgn0261015	.	-	30.21	ACAGTAAGT	CCACCCCCGTTTTCTTGCAGCTG	9.49	10.44	512
X	11668912	11668983	FBgn0004370	.	+	30.56	TGTGTAAGT	TTGCCTTTTACGTCCATCAGATA	7.65	5.98	71
2R	3919121	3919184	FBgn0262124	.	-	20.31	CGTGTGAGT	TATAAATATTTGAAATGTAGGTT	7.42	4.83	63
3L	20524514	20525485	FBgn0037010	.	-	36.21	CAGGTGAGT	GCAATGCGCTTTCGTTACAGAAA	10.67	7.13	971
3R	12674864	12674998	FBgn0038074	.	+	31.85	GGGGTAAGA	CTTCAACACTTTTCTTTCAGTGT	7.83	7.62	134
2R	22994828	22994884	FBgn0034808	.	-	42.11	AAGGTACGC	TAACCGAATCTATCTTACAGATC	10.4	8.76	56
3R	19760632	19760899	FBgn0024963	.	+	25.37	GCTGTAAGT	ATTAATATCCATTATTTTAGATG	8.56	6.71	267
X	6063528	6063805	FBgn0029835	.	+	40.65	CCGGTAAGC	ATTTCGTAACTGTTTTGCAGCCA	8.8	6.29	277
3L	4125501	4125577	FBgn0264693	.	-	29.87	AAGGTATGT	GTTCAAATGTTTGTATATAGGAC	9.79	6.3	76
3R	20542093	20550720	FBgn0016917	.	-	40.67	AAGGTAAAT	ATATGCTTGTGTATTTATAGTTT	8.88	6.21	8627
X	11869340	11869481	FBgn0030345	.	+	50	AGGGTGAGT	ATGATATTGGCCTTTTCCAGGTG	9.25	9.16	141
2L	13891533	13895028	FBgn0028509	.	+	43.71	CAGGTAAGT	TTCGTCTTTTTCCCTTACAGTTC	10.86	11.76	3495
X	1928581	1929051	FBgn0023522	.	+	35.24	CAGGTAATT	AACCTCTAAAAATTTTAAAGGCC	8.55	3.81	470
X	19510131	19510201	FBgn0031023	.	+	38.03	CTTGTGAGT	TCTTTCTTCATTGTCCGCAGCGA	7.15	10.52	70
X	746838	746903	FBgn0021764	.	+	27.27	AACGTAATT	TAAAACGTTTTCACTTGCAGAAG	5.05	10	65
3R	25108527	25108585	FBgn0054027	.	-	25.42	GATGTGAGT	TATATATGATTTTTTTTTAGTGA	7.77	7.07	58
2L	16769603	16770456	FBgn0264695	.	+	37.59	TACGTAAGT	TTTCTTGGCCAAAAAAACAGACC	9.27	0.46	853
2L	3799429	3799497	FBgn0031571	.	+	30.43	ATGGTAAGG	TTTCTGAATGTCATTCTCAGAAC	9.33	7.18	68
4	174165	174784	FBgn0053978	.	-	33.23	TTAGTAAGT	TATATTTATTATACTTACAGATC	7.79	7.21	619
X	9629333	9629395	FBgn0028341	.	-	39.68	CAGGTGAGT	CTATCAAAAACACTATACAGGTA	10.67	3.47	62
X	18161293	18167631	FBgn0030897	.	+	40.43	ACTGTAAGT	CTGTTTGTTTTCATTTTCAGTCA	8.59	10.74	6338
3R	6389686	6389757	FBgn0037443	.	-	22.22	GAGGTAGCT	TTTATTTATTATATTTCCAGGGT	5.82	7.21	71
2R	19769732	19769943	FBgn0034473	.	-	31.13	TGTGTGAGT	CCAAAATGTCCTTTTTTCAGCAC	5.84	6.98	211
X	136076	136634	FBgn0025836	.	+	33.09	CTTGTAAGT	AGTGGTTCGCTTTTTCATAGGTT	8	6.96	558
2L	9429346	9429411	FBgn0032117	.	-	21.21	AAAGTAAGT	ACATTCTACAAATATTGCAGGAC	9.72	7.16	65
4	871847	871911	FBgn0025726	.	-	23.08	CTTGTAAGA	AAATGTTTTACTTATACCAGCAC	4.17	2.5	64
3R	12632586	12632650	FBgn0260444	.	+	27.69	CAAGTACAA	ATTTACCTTTTTTTCTTCAGATT	-1.09	10.67	64
2L	11509404	11509466	FBgn0032363	.	-	25.4	CAGGTATAA	GCTTTCTCATTTACCTGCAGCCG	7.46	9.44	62
3L	21134906	21135363	FBgn0037051	.	-	31.22	TGGGTGGGT	TACTCCATCTTGTATTCCAGGCA	3.82	7.51	457
3L	15094349	15094468	FBgn0086690	.	-	40	AAGGTGTGC	AAAAATTAACTCATTCACAGGCG	6.3	4.75	119
X	4482385	4482516	FBgn0000179	.	+	29.55	CCGGTAAGT	TTTTTGTTTATTTCTTCAAGCAG	10.91	4.9	131
2R	22473523	22473582	FBgn0266432	.	-	55	ACAGTGGGT	TGCTTGCTTCCCTCTTTCAGCTT	2.99	10.79	59
X	19761199	19761255	FBgn0031070	.	-	49.12	GACGTGAGT	ACAGCTTTTACCCTTTTCAGCAA	9.22	6.8	56
3R	11787695	11787764	FBgn0037950	.	+	51.43	CAGGTGAGT	GTTCTGTTCCACATATGCAGAAA	10.67	6.66	69
3R	26877170	26877541	FBgn0003267	.	-	29.57	CAGGTGGGT	TGATGTAATCAATTTTTCAGAAA	8.56	6.26	371
X	20229073	20229139	FBgn0003654	.	-	43.28	AAGGTACCC	AAATATGCCCACTCTTTCAGGAC	9.16	8.17	66
2R	14296851	14296915	FBgn0263397	.	+	47.69	CAGGTGCGC	AATGGGCTGTTCCATTGCAGGAA	9.1	9.65	64
3L	18299769	18299831	FBgn0036785	.	-	31.75	ATGGTACTG	CCACATTTTCATCATTTAAGCAG	4.16	3.55	62
2R	24008146	24008700	FBgn0053519	.	-	40.18	AAAGTAAGT	GACTCTGGCCATCCGTAAAGCCA	9.72	0.78	554
X	16745954	16751507	FBgn0027528	.	-	36.69	AAGGTAAAA	TTTCCTTGTCTTACTTGCAGAGC	8.38	11.1	5553
2R	13830719	13830777	FBgn0033872	.	+	33.9	AGAGTAGGT	TGCCAACTAATGCTTCATAGTTT	4.84	3.61	58
3L	21228392	21230879	FBgn0004865	.	+	40.72	AAGGTACGT	AATGCAATTTTCCCTTGCAGAGC	10.75	10.33	2487
3R	28488808	28488930	FBgn0013813	.	+	39.02	AAGGTGAGC	AATGTCGCCTAAAATTACAGAAA	9.6	4.7	122
X	18858433	18858488	FBgn0030969	.	+	39.29	ATGGTAACT	ATTCACGTTTCCATCCGTAGAGA	6.06	8.83	55
X	15933539	15933600	FBgn0053180	.	-	37.1	ATGGTATTT	CGAATTAATTTCGTTCACAGGAT	3.85	7.5	61
3R	19506530	19506594	FBgn0260003	.	+	44.62	AAGGTATGT	CTCTCTCTTTCCCTTGGCAGTCC	9.79	10.45	64
3R	8001016	8001086	FBgn0266598	.	-	25.35	TTGGTAAGC	TTACATATAATCTCGTATAGGTC	8.72	6.77	70
3L	982104	982174	FBgn0264574	.	+	40.85	ATGGTAGGT	GTTACTGTATTTTTGCACAGGTT	8.6	6.94	70
X	16489517	16489599	FBgn0264255	.	-	33.73	TATGTGAGT	ACATCCATCTATTCCTACAGTTC	5.56	8.24	82
2L	4497210	4497275	FBgn0053196	.	-	33.33	AATGTAGGT	CAACTCCCTGTTTTGTTTAGCTT	5.12	6	65
2L	12724071	12724205	FBgn0032456	.	+	40.74	AAGGTGAGT	CGTTTTTATAATCCACATAGGTG	10.47	6.94	134
2R	22171986	22172081	FBgn0000008	.	+	26.04	AGGGTGAGA	ACACTTATTACAAATTATAGGTA	6.65	4.38	95
2L	13007087	13007145	FBgn0021796	.	+	16.95	ACGGTAATT	AGGTTTGATTTCTTTTTCAGATG	7.31	9.42	58
3R	10017840	10018496	FBgn0053208	.	-	40.64	ATTGTGAGT	CTCTCACCTCTGCCGCGCAGGAG	7.35	6.17	656
3R	15300181	15300746	FBgn0003721	.	+	38.87	AAGGTTTGT	CGTTTCTCGCGTGCCAACAGCAA	7.81	7.11	565
3R	10771973	10772112	FBgn0266446	.	-	47.14	ACCGTAAGT	ACATTGAATTGATATTACAGACC	10.43	4.81	139
2R	21024126	21024182	FBgn0050296	.	+	26.32	GCCGTATGG	TTAACTTAATTAACTTGCAGATC	1.66	8.69	56
3R	31182774	31182949	FBgn0051004	.	-	46.02	CAGGTAAGG	ACATATTCCTCATTTTGCAGGAA	11.08	10.01	175
2R	14869033	14870048	FBgn0264962	.	-	37.11	CAGGTTAAC	TTTTACTAAACTTCTAACAGGTG	1.61	8.54	1015
X	13162570	13162627	FBgn0085440	.	-	31.03	AAGGTAATA	TCCAAAATGTATATTTTTAGGGT	8.49	7.27	57
3R	29594345	29597240	FBgn0086361	.	+	37.12	GAGGTTGTC	TCTCTCTGATTTTGTTGCAGACG	-3.15	10.23	2895
X	16474642	16475627	FBgn0264255	.	-	34.58	AAGGTACGT	CCACGATCGATAACCGACAGTGC	10.75	0.87	985
X	13755062	13755252	FBgn0030520	.	-	43.98	AAGGTGAAT	CTCCCCCGCACGCATATAAGAAG	6.38	-0.1	190
3L	2599071	2599264	FBgn0028504	.	-	35.05	AATGTGAGT	AATGTTTAATTTCGTTCTAGATT	7.8	8.28	193
3R	22678773	22678829	FBgn0266418	.	+	33.33	CAAGTGAGT	AATTGAAGTCTCTTGTGCAGCTT	9.1	3.36	56
3L	7930610	7930687	FBgn0024187	.	-	38.46	CAAGTGAGT	CCATTTACCACATCCTACAGAAA	9.1	6.18	77
3R	30878582	30878691	FBgn0039808	.	-	42.73	GAGGTGAGA	TCTTTCCCATTGAACTGTAGTAT	7.66	5.32	109
3R	25306702	25306761	FBgn0039321	.	-	18.33	GGGGTTAGT	ATGAATATTTAAATTGATAGGAC	2.75	3.46	59
2R	12299076	12299137	FBgn0033708	.	-	25.81	AGTGTGAGT	ATGTGTGTAATGTTCAACAGAAA	6.96	7.41	61
3R	7812601	7812815	FBgn0051473	.	+	24.65	AGGGTACGT	CATAAATTCATTTCTTCCAGGGT	9.15	7.62	214
2R	7368733	7377533	FBgn0033159	.	-	40.03	TTGGTGAGT	GAATTTTTGTTCCATTTTAGCTT	9.27	8.93	8800
2L	18698977	18699038	FBgn0032701	.	+	27.42	CAGGTAAGC	TTGGAATTTCAATGCAGAAGCTA	9.88	-6.87	61
2R	9118828	9118899	FBgn0003612	.	+	41.67	ACTGTAAGT	GTATTCTGTCTGCGCAACAGGTT	8.59	7.21	71
2L	6722087	6722141	FBgn0025777	.	-	34.55	AAGGTGAGT	CTAATCATATCGCTCAACAGTTC	10.47	6.51	54
3R	12389241	12389486	FBgn0085431	.	+	30.08	GAGGTGAGT	ATTTGTTTAATTTGCCACAGAAA	10.03	7.36	245
2R	7377715	7381470	FBgn0033159	.	-	41.03	ACGGTAAGA	TGCTTCTCCCCCTTTTTCAGATA	10.65	11.63	3755
2R	15763590	15763645	FBgn0265991	.	-	35.71	AAGGTGAGA	CTAATAATGGTATGACGTAGGGT	8.68	3.52	55
3R	25973043	25977666	FBgn0259146	.	+	40.94	GAGGTAAGT	CTTATTGTTATGTTTTCCAGGTG	11.08	9.78	4623
2L	2229576	2229637	FBgn0267378	.	+	43.55	GTGGTGTGT	ATAACCTATTGTTGTGGCAGGTG	3.6	7.43	61
2R	7956290	7956635	FBgn0033240	.	+	35.84	CTGGTAAGT	TATAAAATTCTTATTTATAGGAC	10.65	8.13	345
3R	9652600	9653620	FBgn0037726	.	-	38	AAGGTATAT	CTTGTCGCCATGCATTTCAGATA	7.84	7.83	1020
3R	17540804	17540975	FBgn0025571	.	+	38.37	GAGGTGCGT	ACCTCTTCTCAACTTTGCAGGGA	8.42	10.14	171
3R	24675801	24682307	FBgn0003429	.	+	35.04	TTGGTAAGT	ATCTTTCATACTGTAAACAGGCG	10.47	6.13	6506
3L	20028060	20028114	FBgn0036932	.	-	32.73	CAAGTGAGT	CCAATTTCGTATGTTTTTAGATG	9.1	7.33	54
X	6783779	6783889	FBgn0259228	.	-	46.85	ATGGTAGGC	TTTTCATTCCGTTCGTGCAGCAT	7.42	8.71	110
2R	16753701	16753765	FBgn0267002	.	-	33.85	CAGGTCGGT	ATACATCGATTTTTCTTCAGTGT	7.53	5.8	64
3L	20295993	20296084	FBgn0036964	.	-	33.7	TGTGTAAGT	GAACCTTTCGCATTTTTTAGGAA	7.65	9.75	91
3L	2607875	2608140	FBgn0011828	.	-	37.22	CAGGTAAAC	TTTTCACTGCAACTCCTCAGATT	7.82	5.56	265
2R	17602348	17602403	FBgn0029006	.	+	25	GCTGTAAGT	ATATTATCGTTGCATTTTAGGGA	8.56	8.86	55
3R	25431982	25472481	FBgn0004509	.	-	37.64	CAGGTGAGC	GTTTCTGTATCATTTTCTAGTCT	9.6	7.86	40499
3R	29143066	29143128	FBgn0039640	.	+	30.16	TCAGTGAGT	GTAATCTTTGATCTTCTTAGCGC	7.68	6.17	62
3R	14662317	14662402	FBgn0025808	.	-	34.88	AGAGTAGGT	CTCATTTCCTTCCATTTCAGAGA	4.84	10.12	85
2R	10112959	10113015	FBgn0003071	.	+	31.58	TTGGTATGC	ATGGATGAATCTTTTTGTAGGTT	5.91	6.18	56
2L	17788625	17789082	FBgn0262018	.	-	36.03	CCGGTAAGG	TCTCCCCTGTGCAATTCCAGGCA	10.19	7.66	457
3L	1493266	1493328	FBgn0043458	.	-	25.4	CAGGTGGGT	CTAAATTTCATCTTCATTAGTGC	8.56	3.47	62
2L	5155535	5155588	FBgn0261836	.	+	53.7	GAGGTAAGT	GCTTACCATCTCGTCCACAGGTT	11.08	9.66	53
X	16488046	16489342	FBgn0264255	.	-	37.47	TTGGTAAGC	AATCAATTCGCTAACTGCAGCTG	8.72	4	1296
3L	11629505	11629580	FBgn0042138	.	+	52.63	AAGGTGAGT	TCTGCTCTTCTCGATTACAGGAC	10.47	9.92	75
X	12636900	12637050	FBgn0030412	.	+	37.09	GCGGTAAGT	AATCTCCATCTCTCTTGCAGCGT	11.37	10.3	150
X	787525	787638	FBgn0086368	.	+	28.95	CGGGTAAGC	TTTTAAATAATTTCACACAGGCG	9.14	6.02	113
2L	1670190	1678868	FBgn0086758	.	+	43.54	GCGGTAAGA	TTTTCTCTTTTTACTTACAGGTA	9.63	12.19	8678
2R	9528628	9528970	FBgn0259246	.	+	34.4	CAGGTACTC	CCGACATAAACCAAATATAGATG	7.04	0.62	342
3R	17218645	17218702	FBgn0051262	.	-	29.31	AGGGTAAGA	ACGTGTGATCCCATCTTTAGTTT	9.21	7.33	57
2L	21634610	21634725	FBgn0023416	.	+	33.62	AAGGTAAGC	AATTTCTTCATCGCTTTCAGGGA	10.22	8.99	115
X	16514185	16518804	FBgn0264255	.	-	40.89	GAAGTAAGA	GCCCAAACCATTCTGTGCAGATC	6.42	4.85	4619
2L	12727117	12729930	FBgn0032456	.	+	36.32	AAGGTAAGT	CCGATTTACGTTACATGCAGTGC	11	4.04	2813
2R	23932489	23932573	FBgn0263006	.	-	50.59	AAGGTGCGA	ATAACGATTGTATTCCACAGGAA	7.16	8.08	84
3R	11802355	11802583	FBgn0051116	.	-	33.62	AAGGTAAAC	ATCAGTTTATAAAGCAGCAGTGC	8.14	-8.84	228
X	14925685	14926735	FBgn0264078	.	+	34.16	GAGGTATGT	ATAAACACAAACACGTACAGATG	9.81	0.35	1050
X	13801774	13801901	FBgn0261244	.	+	28.12	ATGGTAAGT	CGATGTGATTTCTATGACAGTTT	11.01	6.25	127
3L	12214052	12215617	FBgn0260941	.	-	44.06	TGGGTGAGT	TTTAAATGCTCTCTTTGCAGGTG	8.73	11.44	1565
2R	8831038	8831326	FBgn0024189	.	+	39.45	TGTGTAAGT	GGTATATCCTTATTCCCCAGATC	7.65	7.48	288
X	11908730	11908812	FBgn0250871	.	-	42.17	CAGGTGAGT	CCTAAATCGAATCTTTGCAGCCC	10.67	4.5	82
X	21325823	21325888	FBgn0031174	.	+	33.33	TTGGTAAAT	AAGGACCTTGGCATTTTCAGAGC	4.94	4.73	65
2R	7329456	7329512	FBgn0033159	.	-	38.6	GCGGTAGAT	AAGATTGTTTACCTCTGCAGCGA	3.46	6.1	56
3R	24669880	24674410	FBgn0003429	.	+	41.98	TTGGTGAGT	TTTTCTATTTTCATTTGCAGGTC	9.27	13.12	4530
X	21117616	21118315	FBgn0031161	.	+	27.29	GAAGTACGT	GTGTATCCATTTCATTAAAGAAC	7.46	3.76	699
2L	8229012	8230124	FBgn0032006	.	-	39.53	CTGGTAAGT	GTTCTCTTCTACGATCTCAGTGC	10.65	6.41	1112
3R	28531148	28531279	FBgn0003137	.	-	38.64	AGAGTGAGT	CATCTCTTACCACTCCACAGTGA	7.36	6.09	131
3R	4324673	4324729	FBgn0037234	.	+	26.32	TCGGTAAGA	TGATTACATTTTGTTCTCAGAGT	10.53	7.58	56
X	12807006	12807076	FBgn0259171	.	-	32.39	CAGGTGGGT	GTATGCGATATCATTTGCAGATA	8.56	8.12	70
3L	14040000	14040063	FBgn0026418	.	+	32.81	CAGGTTAGT	ATTTCGCTTATTATTCGTAGGTC	8.02	5.84	63
X	15991383	15991821	FBgn0030719	.	-	29.61	AAGGTATTG	TATTTTCTTTCCCTTTGCAGAAT	7.76	12.63	438
2L	3500792	3501171	FBgn0014396	.	-	30	TTGGTAAGG	CCTATAACTATATTCTTTAGCTC	8.92	4.48	379
3L	5539262	5539303	FBgn0035612	.	-	69.05	GAGGTGAAG	TGCCAGCCGCCGCCGAAGAGGTG	4.41	-9.81	41
2R	5853802	5855514	FBgn0085414	.	+	39.87	TGGGTTTGT	GCTCGGGCTTTCGTCAACAGAAC	0.77	6.98	1712
2L	6765883	6765970	FBgn0031857	.	-	45.45	CGGGTTAGT	GCATTCATTTGCCAATACAGATA	4.94	5.48	87
2L	4521352	4521416	FBgn0053196	.	-	49.23	CACGTAGGT	CCCACCTCCTACTTTCCCAGCCG	6.85	7.47	64
3L	11226569	11226635	FBgn0261553	.	+	26.87	CAGGTAAGC	AAACATTTCTTTTAAAATAGTAA	9.88	2.64	66
2R	9601741	9602126	FBgn0050339	.	-	44.3	CGGGTGAGT	ATGGCTCTCTACTTTTTCAGTTT	9.89	8.88	385
3L	9830786	9831920	FBgn0264489	.	+	44.85	CAGGTAAAT	TCTTTCTCTGCGACTTTCAGCTG	8.76	7.78	1134
X	16415528	16415608	FBgn0030748	.	+	46.91	CAAGTATGA	ATAATCGTCCAACTTTTCAGTTC	4.72	6.48	80
3L	3962670	3963811	FBgn0035481	.	-	41.94	TAGGTAATC	CGCCTTTCCATTACTTGCAGAAA	5.91	9.27	1141
2R	17069758	17069898	FBgn0050460	.	-	39.01	TAGGTTTGT	TTGTAATCTTTTTTTAACAGCGG	4.07	7.96	140
2L	21287328	21287390	FBgn0032940	.	-	31.75	GACGTGAGC	TATACTTTTTTCTTAATTAGGCA	5.28	8.2	62
2R	7678807	7678867	FBgn0033212	.	-	36.07	AAGGTGTGT	ATTTTTCTCTTTCCGCTCAGATG	6.64	9.13	60
3L	14045400	14045455	FBgn0041161	.	-	39.29	CATGTAAGC	TGTACGGAATCATTTTGCAGGAC	5.61	6.33	55
3R	6654122	6654469	FBgn0010355	.	+	33.91	AAGGTAAGC	AATTATTTGGTTTCCGTTAGATC	10.22	6.56	347
2L	18813144	18813297	FBgn0259201	.	+	38.31	AAGGTGAGA	GCCCCATTCTTTGCTTGCAGTCT	8.68	8.6	153
3R	21211591	21211747	FBgn0264357	.	+	25.48	ATTGTAAGT	TAAATATTCTTTTCGTTCAGAAT	8.54	6.97	156
3L	15868648	15869829	FBgn0264908	.	-	33.93	CATGTGAGT	GATTTTCTCGTGTTCTACAGATT	7.83	9.87	1181
2L	5720028	5720314	FBgn0031732	.	-	37.63	AGAGTACGT	ATTTCTGTTTCCGTTCACAGGTC	6.58	12.79	286
3L	1522645	1522706	FBgn0261243	.	+	25.81	CAGGTGAGT	ATGTATATTTGTGGTTTCAGGGT	10.67	8.29	61
X	13739861	13739948	FBgn0030519	.	+	37.5	AGCGTAAGC	ACAAAACCGCATACACACAGAAA	6.06	0.08	87
2R	24908722	24908775	FBgn0085434	.	+	31.48	CAGGTAAAG	TTAGCCTATGTCTTTCTCAGGAA	9.65	8.42	53
X	20476101	20476164	FBgn0031118	.	-	45.31	AAAGTGAGT	AATACTCGTTCCGTTTTCAGCGC	8.4	10.03	63
3R	24374019	24374083	FBgn0039196	.	-	15.38	GGAGTAAGT	TTAAAAATAATATTTCGCAGCTA	8.57	5.11	64
2L	11107122	11107208	FBgn0261983	.	+	32.18	CAGGTGAGA	TTTTTGTTTTTTGTGTTTAGTTC	9.22	8.98	86
3R	16292835	16295668	FBgn0250823	.	+	34.44	ATGGTATGT	ATCGATCGATCAATCGATAGCAG	8.35	-0.66	2833
3L	13446281	13446341	FBgn0036365	.	+	34.43	GCGGTAAGA	ATTCAAGTGTTTTTTCACAGCTC	9.63	5.24	60
3R	22599416	22599673	FBgn0051158	.	+	35.66	GAGGTAGGT	AACTAACCTTTTATCCTTAGATC	9.65	7.61	257
X	17273833	17277614	FBgn0262111	.	+	40.38	CGGGTGAGT	ATAAATTGGTTCAATTCCAGCGA	9.89	4.26	3781
2R	11899063	11902357	FBgn0260959	.	-	47.04	CCGGTAAGT	TAAAATCCCTTAATTCGCAGCGC	10.91	7.1	3294
2L	9243901	9245385	FBgn0041092	.	+	41.95	CAGGTAAGG	ATTCCCTTTCAATCTTTCAGCTG	11.08	9.81	1484
3R	13775460	13775529	FBgn0038181	.	+	25.71	CTCGTATGT	TGTAAACCTAACCATTTCAGAGG	5.29	4.92	69
3L	301682	301757	FBgn0264707	.	+	39.47	AAGGTAGGT	GGTGTCTTTTTTGTCCCCAGCTA	10.29	8.74	75
X	3334649	3337241	FBgn0000479	.	+	38.41	TGGGTAAGT	TTCGTTCCAACTCCTTGCAGACA	10.24	9.15	2592
3L	6173057	6173110	FBgn0035688	.	-	42.59	ACTGTAAGA	TATAGCCCATGCCATTTTAGCGG	4.8	5.44	53
X	3901263	3901785	FBgn0260658	.	-	39.2	TAGGTGAGT	TATTGCCTGTATCTTCGTAGCAA	8.83	6.27	522
2L	9893873	9894063	FBgn0063449	.	-	28.27	AAGGTAATA	ATATTTTACTTTAATTGCAGAGT	8.49	7.21	190
4	36458	36515	FBgn0025740	.	-	25.86	ATTGTAAGT	ATTGTTTTGCCTTTTTGCAGTTT	8.54	8.86	57
3L	5717739	5720876	FBgn0085447	.	+	41.59	CAGGTGAGT	AATTTTCTGCCTTTTTCCAGATG	10.67	10.59	3137
3R	4623625	4626972	FBgn0087012	.	+	37.54	TGGGTAAGT	CATAGATATTTGTTTTTCAGGGT	10.24	7.67	3347
2R	11455288	11455587	FBgn0000581	.	+	36.67	GCGGTAAGA	ACTCTTTCCCTGTCCTCTAGACG	9.63	9.41	299
2L	4839511	4839576	FBgn0031636	.	+	36.36	TTGGTAAGA	TTAAATAACTCCTTTAATAGGTT	8.85	6.55	65
2R	23867764	23867819	FBgn0025352	.	-	48.21	GCGGTAAGA	CTATAGCCCATGTATTACAGGCC	9.63	2.89	55
2L	10965911	10965992	FBgn0053129	.	-	35.37	TTCGTAAGT	ACGTTCCATCTATATTTTAGATT	9.77	9.02	81
3L	20235435	20235501	FBgn0036958	.	-	49.25	GACGTAAGT	TTATCACTCCTCACACGCAGAGC	10.93	7.11	66
3R	19440832	19454066	FBgn0051221	.	+	35.59	CTGGTAAGT	TTGCCCTCTCTTAATTGCAGCCA	10.65	8.81	13234
2L	1941394	1941581	FBgn0031374	.	+	45.21	CAGGTTTGA	ATCTCTGACCCACATTTCAGGCA	5.11	7.33	187
2R	15566968	15567028	FBgn0024754	.	-	26.23	AAGGTTTGT	ATGTTGAATCTAATTCGCAGGTT	7.81	6.7	60
2L	12438989	12439053	FBgn0020443	.	+	24.62	AAAGTGAGT	ATTCTTAAACTTTTTTTTAGGGT	8.4	8.49	64
3L	4062890	4063029	FBgn0000449	.	+	32.14	AATGTGAGT	AATAATCACTTTGTTTTCAGTAA	7.8	5.89	139
2L	15648466	15648534	FBgn0028863	.	-	30.43	GTGGTGAGT	AATGGTTGTAATTTTCTTAGGAA	8.95	6.27	68
3L	3598622	3600012	FBgn0005640	.	+	41.27	CAGGTGAGC	GGAGTTCGTGACCATTTCAGATG	9.6	4.72	1390
3L	23002444	23007327	FBgn0262509	.	+	37.51	TTGGTAAGT	TTGTTGTTGTATTTTTTTAGATA	10.47	9.45	4883
3R	17947599	17966472	FBgn0263995	.	+	42.26	AAGGTAAAA	TCTGCTCTGCTCTTTCGCAGTTC	8.38	9.24	18873
2R	8056095	8056161	FBgn0033252	.	-	46.27	AATGTAAGT	GCTTACAAATGATAAACTAGCTG	8.62	-0.72	66
2L	9942111	9942168	FBgn0032167	.	-	41.38	ACAGTGAGT	TACAATCCTTATTGCTCCAGTTA	8.34	5.65	57
2R	15514268	15514396	FBgn0034025	.	+	30.23	CAAGTAAGC	CTCATTTAAATTCTTTATAGATT	7.47	7.36	128
3R	17483448	17483821	FBgn0261046	.	-	31.55	AGGGTAAGT	CAACATTTTCATCTGTGTAGGCA	10.45	6.72	373
3L	11976496	11976573	FBgn0264488	.	+	38.46	GAGGTAGGT	TTCTATCCGAACTTCTGTAGGCC	9.65	6.07	77
2R	14258370	14258431	FBgn0033918	.	+	38.71	AAGGTGAGA	CATTCCTTACGTCTTTGTAGAGC	8.68	7.16	61
3L	4588125	4589786	FBgn0260657	.	+	39.95	AATGTAAGT	TTTATCCATCGACCGAGCAGCAA	8.62	1.48	1661
3L	8777318	8782547	FBgn0266084	.	+	37.65	AGCGTAAGA	TTTTGCCATTCCCCTTGCAGATC	6.21	13.81	5229
2R	19470813	19470871	FBgn0260934	.	+	35.59	GAGGTTTGT	TAATCGTACTCTGCCCACAGGTT	6.36	9.29	58
3L	2611160	2611315	FBgn0011828	.	-	37.18	GCGGTAATT	CTGGTTGAAATTACTTGCAGCCA	6.84	5.27	155
2L	4570782	4570856	FBgn0053196	.	-	46.67	CAAGTGAGT	GTTCGTGTACTTTTACGCAGATG	9.1	7.15	74
X	16521814	16522064	FBgn0264255	.	-	29.48	CATGTAAGT	TTCATTTTCTTCTCTTGCAGGCC	8.31	12.34	250
2R	15876037	15876100	FBgn0264089	.	-	40.62	CATGTGAGT	AACCCTAATTTCTTATACAGCGC	7.83	6.95	63
3L	19686647	19686794	FBgn0036900	.	-	41.89	AAAGTAAGT	TTAAACCCACAATTCTTTAGTTA	9.72	3.1	147
2R	23421895	23421947	FBgn0034861	.	-	58.49	GAGGTGAGT	CTCATCCGCATCCTTTGCAGATT	10.03	9.88	52
2R	24970201	24970252	FBgn0035088	.	+	36.54	CAGGTGCGT	TGATATTAATTCCCTCATAGGTA	9.73	7.37	51
3R	19562827	19590123	FBgn0260003	.	+	40.52	ACGGTAAGT	GTTTTGTTTTGTGCTTACAGAAA	11.81	8.67	27296
2R	16088366	16088451	FBgn0034072	.	-	43.02	TGCGTGAGT	TCGATGGATAATGGGTGCAGTGA	7.55	-2.6	85
3L	278332	278400	FBgn0264707	.	+	42.03	AAGGTGAGT	AAAGCGCTGTTTGTTTTCAGACC	10.47	6.97	68
2L	10075371	10075918	FBgn0265002	.	-	42.7	CGGGTGAGT	TTTTCCCCTTTTGTTTTCAGGGA	9.89	12.09	547
3L	3116032	3117082	FBgn0026189	.	-	39.68	AACGTAAGT	GATTTAATTGCAATCCACAGGCA	10.74	5.8	1050
2R	11317622	11318559	FBgn0016047	.	-	37.74	ACGGTATTC	ACCACGAATTCTGTTTCCAGCTA	3.49	6.64	937
2L	10790710	10790782	FBgn0051870	.	+	26.03	GATGTACAT	ACTTTGAACATATCCTTTAGCCG	-1.14	4.03	72
3L	19477852	19477906	FBgn0052207	.	-	32.73	TCCGTAAGT	TAATTGTATTTTATTCACAGGAC	10.27	7.03	54
2R	7635001	7635053	FBgn0263077	.	+	43.4	TGCGTAAGT	TATCTAGTCTATACTTGCAGAAT	9.73	5.2	52
4	925949	926010	FBgn0023213	.	-	22.58	AAGGCAAGT	TTTATTTCTATCTTTTAAAGACA	3.24	6.81	61
3L	9400954	9401039	FBgn0015218	.	-	50	AAAGTAATA	ATTGCCATCTTCTCCCGCAGACC	0.92	11.83	85
3R	15284763	15285228	FBgn0003721	.	+	30.69	AAGGTGAGT	TCATTCGCTTGAATCCGTAGGCC	10.47	8.97	465
3L	20262462	20262528	FBgn0265959	.	+	28.36	AAGGTAAAT	AATCTCTTTAAAACTCACAGTAC	8.88	2.98	66
X	8572308	8572458	FBgn0030051	.	-	41.06	AGGGTAAGC	GACGTTTCCATTTCCCCCAGCCT	9.04	7.51	150
2R	16788261	16788325	FBgn0034158	.	+	35.38	GAGGTGGCT	AAGATTTTACGTTATTTCAGTTA	1.4	4.49	64
2L	17489903	17491801	FBgn0003187	.	-	38.55	ACGGTAACT	TACATATTTACATATTTAAGGAG	7.53	3.87	1898
2R	24910911	24910963	FBgn0085434	.	+	37.74	CCAGTAAGT	CTAATTCTGACTTTTTTCAGTTT	9.09	7.73	52
3L	11173910	11173979	FBgn0036143	.	+	41.43	CGAGTGCGT	TGTGTGTGTTTTTATTTCAGCCC	5.03	9.74	69
3L	9827896	9830633	FBgn0264489	.	+	40.03	AAGGTGCGT	CTCTACTCTCTTTGATTCAGGCT	9.49	7.89	2737
3R	9771241	9771295	FBgn0037749	.	-	47.27	AGGGTAGGT	AACCGTATTCTTCCTTTCAGGTC	8.1	11.05	54
2R	9918642	9918711	FBgn0011656	.	-	37.14	GATGTGAGT	GTTTAATCCCATGCCCTTAGCAA	7.77	3.64	69
X	10797664	10797835	FBgn0262735	.	-	28.49	CAGGTAAGT	TTTTCTAATTGCCAATCCAGGTG	10.86	7.11	171
2L	3865433	3865497	FBgn0031574	.	+	38.46	AGAGTGGGT	TTCAAAAAACTTTGTTGCAGACA	1.31	5.71	64
X	1892120	1894507	FBgn0000117	.	-	41.04	CAGGTGCGT	CCCATCTCGTTTGTTCACAGGAT	9.73	9.57	2387
3R	30518574	30519646	FBgn0027654	.	-	45.67	CAGGTGAGA	AACAAACAACCAAACAAAAGTCC	9.22	-5.65	1072
3L	8099537	8102892	FBgn0262579	.	+	41.84	AAGGTGAGA	CGCCTCACCATAATATCCAGGAA	8.68	4.21	3355
2L	13261178	13271295	FBgn0264894	.	+	38.69	AAAGTGAGC	TGAACTTTGTTTTCCTGCAGGTA	5.89	12.01	10117
X	10497048	10497113	FBgn0085443	.	-	19.7	ATGGTAAGC	TTATATTGATTCTCTTTTAGACG	9.26	7.55	65
2R	7928028	7928085	FBgn0033234	.	+	29.31	CCTGTAAAT	CATTTACATACCCATCTCAGCTG	-0.64	3.64	57
2R	8994257	8994311	FBgn0265011	.	-	45.45	TAAGTGAGT	CTCATGAGTGTTACTTTCAGTGT	6.43	4.04	54
3L	218196	218282	FBgn0035112	.	+	35.63	GCAGTAAGT	TGCGTTCATCCCACTAGCAGCTC	9.07	5.07	86
2R	12529827	12556572	FBgn0011592	.	+	41.09	AAGGTGAGA	CATTTTTTTTTTTTGTACAGCTC	8.68	8.87	26745
X	11898368	11898655	FBgn0260780	.	+	31.6	AAAGTAAGA	CTCAAACTATATCCTTGTAGTGG	6.91	3.62	287
3L	17128972	17147106	FBgn0260943	.	-	44.58	GTTGTAAGT	CTTTTCCTTATCCTTTGCAGATG	8.3	11.89	18134
3L	9832680	9832738	FBgn0264489	.	+	23.73	AGGGTACTG	CATTTATAAAATTATTCTAGGAG	4.5	6.54	58
X	13804051	13804122	FBgn0261244	.	+	18.06	AAGGTGATT	TTGTCATATTTTTATTTTAGTGG	5.88	7.37	71
3R	5865803	5866122	FBgn0083949	.	-	35.62	TATGTAAGT	TAATCCCATTTTCATTGCAGGAT	6.69	7.83	319
3R	16931318	16931401	FBgn0000015	.	-	57.14	GGTGTAAGT	ACCTCATTTCTCCCCCGCAGCAG	8.07	10.52	83
X	12832341	12868227	FBgn0259171	.	-	38.74	CAGGCAAGT	CCTTATTGTTTTCCTTGCAGATT	3.1	11.8	35886
2R	12869084	12869149	FBgn0033777	.	-	37.88	AACGTAAGT	CACATTAACTTCTTCCGCAGTGG	10.74	6.7	65
X	16489878	16492446	FBgn0264255	.	-	34.29	GTGGTAAGT	CAAATTTTTGTATGGTTCAGTCT	10.36	4.76	2568
2R	14932489	14932854	FBgn0033983	.	-	25.14	GCGGTGAGT	AAATAATATTTAAAAAACAGACA	10.49	0.91	365
2L	3626217	3626336	FBgn0000721	.	-	30.83	AGGGTAAGG	TTTTAATATATTTTCTCCAGATG	9.16	8.82	119
4	877195	878850	FBgn0025726	.	-	29.35	CTTGTGAGT	TTTTTATTGGGTGGATGTAGCGA	7.15	3.31	1655
3R	5181176	5181235	FBgn0259212	.	-	31.67	GAGGTGTGT	TTTCGCAATTCTTGATTTAGGGC	6.14	8.97	59
3R	13632519	13632577	FBgn0038163	.	+	22.03	AAAGTAAGT	TATTTAACATATAATTTTAGCAC	9.72	4.56	58
3R	24554642	24554701	FBgn0266758	.	+	26.67	AAGGTGGGC	AATGAAATATCCACTTCTAGCAA	7.93	4.38	59
2L	5331661	5331721	FBgn0031702	.	-	39.34	CCCGTAAGC	CTAACACCGGAATTCTTCAGGGT	4.37	3.3	60
2R	9042610	9042665	FBgn0033367	.	-	37.5	AGGGTATGT	ACAATTATCTCCACCTCCAGATT	8.34	8.18	55
3R	18792121	18795010	FBgn0038652	.	-	37.51	AAAGTAAGA	TATTCGCTGACGTACCAAAGACT	6.91	-1.35	2889
X	818793	818850	FBgn0264449	.	-	34.48	CTAGTAAGT	TAAACCCTCCATATTTGTAGACT	8.78	5.13	57
2R	12308877	12308940	FBgn0033710	.	+	29.69	TCGGTAATT	CATTTTGACACCTACCTTAGCGT	7.06	3.58	63
4	731466	731559	FBgn0005666	.	+	35.11	AGAGTGCGT	CTTTTCTTGTTCTCCACCAGTCG	3.85	9.04	93
3L	8140086	8140604	FBgn0002899	.	+	28.52	CAAGTAAGT	AATATAATTTTTTTCCCTAGTCG	10.08	7.87	518
3L	10985073	10996226	FBgn0013469	.	-	43.24	GAGGTAAGT	TTCATTTTATTTAATTGCAGTCC	11.08	7.15	11153
2L	20101843	20101911	FBgn0032850	.	+	30.43	AAGGTAAGC	TATATTTTGAACTCTTCTAGAAC	10.22	7.05	68
2L	18541621	18541856	FBgn0085370	.	-	31.78	GCGGTAAGT	GATTATTGAATTCTTTTCAGAAA	11.37	6.68	235
X	2482392	2482458	FBgn0261451	.	-	35.82	GGTGTAAGT	TACTTAATAATTCTCTACAGAAT	8.07	6.55	66
3L	3258656	3266402	FBgn0035427	.	+	38.8	AAGGTAGGC	TTTTGTTTTCTTTCTTTAAGCCC	10.08	8.68	7746
3L	2100485	2100564	FBgn0086906	.	-	23.75	CAGGTAATG	AAACTTTTTTTCTTTAACAGCAA	9.43	8.46	79
3R	15731978	15732035	FBgn0085303	.	+	34.48	CGAGTGGGT	AAAACGAATTTTCATTTTAGTTC	2.58	5.49	57
3L	18070596	18070659	FBgn0264747	.	-	31.25	TTTGTGAGT	TGTTAATTTTCGTCTTTCAGTTA	5.91	9.31	63
2R	24661718	24661787	FBgn0035044	.	+	28.57	CTAGTGGGT	TTAACTCAAAAAAATTTTAGACT	1.46	3.42	69
2R	19361659	19361720	FBgn0034436	.	+	27.42	CAGGTTAGT	ATACATTTGAGTCCTTATAGAAA	8.02	0.5	61
3L	9605432	9605748	FBgn0036017	.	+	43.22	GCAGTAAGT	GCATCCGACATTTTCTGCAGCGA	9.07	6.42	316
3R	13868757	13873299	FBgn0008646	.	-	38.74	GCAGTAAGT	TGATTGTCGATCTCTTGCAGATT	9.07	9.21	4542
2R	25012178	25012632	FBgn0004055	.	+	45.49	TCAGTAAGT	CTATGGTTTCTCGTTTCCAGAAT	9.14	9.58	454
2L	10978707	10980444	FBgn0041781	.	+	37.4	GAAGTAAGT	TCTCACATTCATTATTCTAGATA	9.82	7.81	1737
X	19640240	19640301	FBgn0031047	.	+	48.39	ACGGTAAGT	TCTAGCCTTGACTCTTTCAGCGC	11.81	6.93	61
3R	15175864	15176183	FBgn0038294	.	-	29.69	AGGGTAAGG	TGTTTAACTCTATTTTGCAGCTA	9.16	8.54	319
2L	6801651	6801707	FBgn0031859	.	-	43.86	CGCGTGTAA	TTACCTTTCTCATCCCACAGGTG	-17.83	13.51	56
4	104529	107402	FBgn0085432	.	+	28.08	CCCGTAAAT	TGTTCTTCTTTTTTACATAGGCG	-3.11	9.45	2873
3R	23848719	23848778	FBgn0085384	.	+	36.67	TAGGTACGT	AAACATCTCTTTGAAAACAGATA	8.17	3.66	59
X	622147	622206	FBgn0016038	.	+	53.33	CAAGTGAGT	CCTTCTGTATTCCAATCCAGGAG	9.1	8.41	59
3L	9401607	9402279	FBgn0015218	.	-	42.05	AAGGTAAGG	AATTCCAATTCTTTCAACAGGCA	10.51	8.15	672
3R	7675463	7686433	FBgn0051146	.	+	42.4	GAAGTAAGT	CTCTCTCTCTCTCTCCGCAGATA	9.82	16.05	10970
2R	18130907	18130969	FBgn0001222	.	-	34.92	AAGGTTTGT	CTATTTGATGATTCAAGCAGCAC	7.81	0.21	62
3L	5163704	5163833	FBgn0052423	.	-	33.08	AGGGTGAGT	TATCGTTATTTTTCGCTTAGGCG	9.25	6.07	129
X	4947854	4947918	FBgn0004368	.	+	38.46	CAGGTGGGT	ATGTTTCGCTTTGGGTATAGCTC	8.56	5.73	64
2L	4456521	4456723	FBgn0019982	.	-	53.2	CGTGTAGGT	TTATGACCTCTGTGTTGCAGTTA	3.58	7.23	202
3L	12761153	12761204	FBgn0052113	.	+	23.08	AACGTGAGT	ACAAATATTATTTATTTTAGATA	9.54	6.73	51
2L	10401868	10401925	FBgn0051716	.	+	34.48	TAGGTAAGA	CTGATTCTGCTTGTTAAAAGGAT	9.14	6	57
2L	6325603	6325712	FBgn0265778	.	+	27.27	GATGTAAGT	TTTTTTTCTGATTTATTTAGAGT	9.11	8.35	109
X	15936435	15936798	FBgn0045073	.	-	28.3	AAGGTAGGC	AACTATTTTCGGCGTTTTAGATT	10.08	7.69	363
2R	7330601	7330658	FBgn0033159	.	-	25.86	ATGGTGATT	TAACTTCTTTGCTTTGACAGTTC	3.18	8.01	57
X	22496549	22496663	FBgn0027279	.	+	28.7	AAGGTGAGA	GGGAACATAAAACATTTCAGATT	8.68	1.83	114
2L	13672713	13672777	FBgn0028527	.	+	33.85	GCGGTTGGT	AATTTTCATTTGAATTACAGCCA	3.73	4.59	64
3R	28921090	28921155	FBgn0265998	.	+	39.39	TGGGTAAGA	CGACGAAATTTCGCCTACAGGTG	8.91	8.35	65
3R	25595603	25599506	FBgn0011666	.	+	37.27	CAGGTAAGC	CCTCAACTTTACACCTACAGCGC	9.88	6.44	3903
2L	21118135	21119752	FBgn0040297	.	+	36.96	TCGGTGAGT	ACTATTTTTTTCCCTCGAAGGTG	11.11	8.59	1617
3R	23189130	23191695	FBgn0262975	.	-	40.57	AGAGTGAGT	CCTATTATTTTTCATTGCAGGCT	7.36	8.63	2565
X	5064311	5064452	FBgn0003028	.	+	33.1	TCGGTGATT	TTTCTTCTCCTTTCTTGCAGAAA	3.98	12.62	141
3R	13784260	13784316	FBgn0000454	.	+	24.56	GTGGTAATA	TGCTAAAACACGTTTTTTAGCCC	3.78	2.89	56
X	11550938	11551028	FBgn0052666	.	+	34.07	AAGGTGTGT	AACAACAACAACAACAACAGATG	6.64	-0.61	90
4	651031	652304	FBgn0051992	.	-	31.55	CAGGTATGT	ATGTAATTACTTTTTTTCAGATT	9.8	8.21	1273
2R	7924690	7924760	FBgn0033233	.	-	35.21	CAAGTAAGC	TGGTATTTTTTTATATGCAGCCA	7.47	6.54	70
4	616182	618347	FBgn0025936	.	+	32.46	AAGGTAAGA	TTATCCTATGTCCATTTTAGTGA	10.57	8.71	2165
3R	11885352	11885414	FBgn0037960	.	-	23.81	GGCGTGAGT	GATATTTTTATATTTTCTAGAGC	7	7.42	62
2R	23677348	23677404	FBgn0266377	.	+	43.86	AAGGTGGGT	CCATGTACGATCCCTTGCAGTCC	8.23	5.67	56
X	11150205	11150635	FBgn0030274	.	+	35.73	TGGGTTAGA	CACGTTCTTGTCGTCATTAGGAT	-0.23	9.36	430
3L	4660013	4660076	FBgn0262870	.	-	17.19	GAGGTACTA	ATTAACTATTATTCTAAAAGGTC	6.36	4.93	63
3L	3836935	3836998	FBgn0004875	.	+	34.38	GGGGTGAGT	CGTTTTGATTATCCATTTAGCCC	7.93	4.64	63
3L	2079677	2079735	FBgn0086906	.	-	33.9	AGAGTAAGC	TTTTTCGAAAACCATTTTAGACC	6.31	5.23	58
X	15109894	15111067	FBgn0030613	.	+	36.29	ATGGTAAGT	ATTACGTATACGCTCCGTAGTCC	11.01	3.64	1173
2R	17446678	17446736	FBgn0034219	.	-	37.29	GAGGTTACT	CCTTTTTTGAATCTCTGTAGAAC	-0.45	9.26	58
2L	2134968	2135037	FBgn0004507	.	+	42.86	TCTGTAAGT	GGCTATCTTCACCTATCCAGTCA	7.96	4.04	69
2L	7379648	7379705	FBgn0002938	.	+	22.41	GAGGTAAGT	TATATTTATCCTTTCTCTAGTTC	11.08	8.07	57
X	15823483	15823618	FBgn0003345	.	+	47.06	ATTGTACGT	CCATCTCCCGATATTCACAGTAT	5.63	4.56	135
X	15895779	15895845	FBgn0003392	.	+	40.3	ACGGTAGGT	ATAACATCTCGTTGCTTCAGTCT	10.15	6.15	66
2L	4303619	4304599	FBgn0010473	.	+	46.28	TAGGTGAGT	GGCATCACATTTCCTTGCAGGTG	8.83	9.04	980
2R	11896533	11896595	FBgn0260959	.	-	39.68	GAGGTAAGC	TTCCGTTTCTAATCCTTCAGATT	9.85	9.13	62
4	531094	531155	FBgn0004607	.	+	24.19	GAGGTAAAA	AAAATCTGGATTTGTTTTAGAAG	7.3	5.38	61
3L	9139003	9139092	FBgn0263456	.	+	38.89	CTGGTGGGT	ACTTATACGTAATCTCATAGGAA	6.29	5.98	89
3R	24255804	24255868	FBgn0011225	.	-	32.31	AGCGTAAGT	TCATTACTTCTCTTCCCTAGTGC	10.07	8.85	64
3L	19641219	19641893	FBgn0036897	.	-	39.41	AAGGTAGGT	GGTCATTTTACGCTTTCCAGGGT	10.29	5.3	674
X	16473828	16474446	FBgn0264255	.	-	36.19	GAGGTAATG	GGCCAAATGATCGATAACAGGTG	8.73	1.76	618
2R	12586073	12592328	FBgn0022764	.	-	40.86	CAGGTATGT	TTCTCTTGCTTTGCTTGCAGTGA	9.8	8.57	6255
2R	24005367	24005421	FBgn0053519	.	-	43.64	ACTGTGAGT	AATCTCTACTTAAATTCCAGGCA	7.94	6.04	54
3L	5901100	5901152	FBgn0052412	.	-	35.85	AGAGTAAGT	CACAGACGTTTTCCATACAGATG	9.35	7.36	52
3L	21986276	21986637	FBgn0000045	.	+	31.77	CAGGTGCGT	TCTATTTCTGTCCTCTTCAGGTA	9.73	11.94	361
X	17104987	17105482	FBgn0065032	.	-	29.03	AAGGTTGGT	CATTGTATATCTAATCGCAGTCG	8.46	4.58	495
2R	12882533	12882741	FBgn0002069	.	+	33.01	TTGGTGAGT	CGTATATATTTGTTTTCTAGATA	9.27	8.09	208
2L	557883	557942	FBgn0260933	.	-	38.33	AAAGTAAAG	CTAACATTATTCCATTCTAGGGA	1.6	8.77	59
3R	24541068	24541119	FBgn0039207	.	-	28.85	CAAGTGAGT	CATAATTAATCTGTTTCTAGGAC	9.1	8.17	51
3R	17771050	17771107	FBgn0262562	.	-	31.03	GTGGTATGT	ACGATTGGTTAATCATTTAGCAA	7.64	1.67	57
X	11405996	11406071	FBgn0001624	.	+	30.26	CGGGTATGG	TTTTATTTGCCACCGAACAGGCG	8.17	5.77	75
3L	3193368	3194498	FBgn0001233	.	+	35.1	AAGGTGAGT	ATTTTGTAAATCCATTGCAGATG	10.47	7.62	1130
2R	22708428	22708682	FBgn0050275	.	+	32.94	TAGGTTCGT	TTTAAATATTTCCCATGAAGGGC	4.16	4.74	254
3L	16071172	16076981	FBgn0005536	.	+	41.08	GAGGTGAGT	TTTCTTTTTCTCCTTTACAGAGT	10.03	11.93	5809
3L	3039819	3039926	FBgn0035388	.	+	41.67	AAGGTGAGT	TGCCTTATCTTTTTATTCAGAAC	10.47	8.62	107
3R	21524650	21525526	FBgn0038890	.	+	38.77	TCGGTTCGT	TGGGTTTTCATTATTTTCAGTTA	4.07	7.43	876
3L	20155279	20155537	FBgn0261556	.	-	35.91	TTTGTAAGT	TTAAATCTCGTCAACCACAGGGT	7.4	6.89	258
3R	4709050	4709159	FBgn0263346	.	+	30.91	TCGGTAAGG	TTTAAACTTTTCCTTCACAGCAA	10.48	8.81	109
4	996750	997706	FBgn0019650	.	+	29.89	GAGGCAAGT	GTTCTCAATATTTGTTTTAGAAT	3.32	7.25	956
3L	234505	234567	FBgn0000541	.	-	19.05	TGGGTATGT	GGGGATATTTTTTTCTATAGATC	7.43	6.69	62
2R	12785341	12785399	FBgn0266630	.	-	45.76	CCAGTAAGT	CATGGCTCCATCATTTGCAGCAA	9.09	7.75	58
2R	20884762	20885201	FBgn0015524	.	-	28.18	ATGGTGAGT	CCATTTCTGTTATTTAACAGCCG	10.13	8.26	439
3L	998292	998350	FBgn0024277	.	-	40.68	CAGGTGAGA	TAACCGATTACCACCGTCAGCTC	9.22	0.4	58
X	15824277	15824334	FBgn0003345	.	+	36.21	CAAGTAAGT	ATAATGTCTACATATTTTAGGTA	10.08	7.98	57
2L	2961673	2961738	FBgn0010263	.	+	31.82	CAGGTAGGA	ATCCGATCCAATCGTTACAGGAC	9.79	6.11	65
X	15849017	15849135	FBgn0014391	.	-	41.18	TACGTAAGC	CCAAATATTACCGATTGCAGCTA	5.9	2.83	118
2L	14274941	14277312	FBgn0052971	.	+	36.97	CAGGTAAGT	TTGATTTATTTAATTTTCAGTGG	10.86	7.18	2371
3L	344302	344366	FBgn0023000	.	-	36.92	GACGCAAGT	TCTTTATGATTTCATTAAAGTTA	3.18	4.03	64
X	15833254	15833491	FBgn0000319	.	-	34.45	AAGGTAACT	CTTTAGAATATTTCTTTTAGCGC	9.01	4.2	237
3L	4363128	4363747	FBgn0035533	.	-	35.65	TATGTAAAT	GACGGCAACAACAAATACAGTGG	-0.49	-2.98	619
X	2481320	2481416	FBgn0261451	.	-	42.27	CAGGTAGGG	CCCATCTGACTCTACTCCAGTTC	9.46	6.14	96
3L	13979641	13982645	FBgn0036391	.	-	40.57	CAGGTGCGG	TTTGGTTGCTTCGTTTGTAGGTT	9.13	8.28	3004
X	16439763	16439826	FBgn0030752	.	-	42.19	ATAGTAAGT	ATTTGTGTTTTGCCCTTCAGATT	8.65	10.88	63
3L	23634383	23649123	FBgn0250816	.	+	39.24	TCGGTAAGT	ACTTTGTTTTGTATTTTTAGGGT	11.78	10.74	14740
3R	10021384	10027329	FBgn0053208	.	-	40.23	CAAGTAAGT	AAACCTCTCTCCTTTTGCAGAAT	10.08	11.27	5945
2L	19778947	19779017	FBgn0032821	.	-	35.21	AACGTAAGA	TGACATTTAACTCGTTGCAGATC	7.69	7.5	70
X	9252394	9252527	FBgn0030114	.	+	41.79	ATGGTAAAC	ATTTCACTTGGCTCTTTCAGGGT	4.68	9.23	133
3R	5762621	5762704	FBgn0027608	.	-	45.24	CAGGTGAGT	GTGATTTTCTTGTGATTTAGGGC	10.67	9.24	83
2R	10094144	10094202	FBgn0033484	.	+	27.12	AGAGTGAGT	ATAAATGTAATTCCTAACAGAAA	7.36	6.23	58
X	472562	472641	FBgn0266572	.	-	36.25	TAGGTGCGT	ACGCCCTTTCTCCATTTTAGTGT	6.6	10.37	79
2L	10506107	10506683	FBgn0086347	.	-	39.17	CAGGTGGGC	TTCGACTCTCACCTTTGCAGCCG	8.07	8.48	576
X	12291846	12295189	FBgn0267001	.	+	40.73	TGCGTAAGT	AATCACTTAAATACCTTCAGCTG	9.73	4.2	3343
3R	25038319	25038420	FBgn0039261	.	-	49.02	CTGGTGAGT	TACCGCCTACACCCACCCAGGCA	10.1	4.01	101
3L	3486279	3504719	FBgn0259224	.	+	40.77	ATCGTAAGT	TCTCCTTTCTTCCTGCCCAGGAA	10.44	10.83	18440
3R	9336030	9336157	FBgn0037680	.	+	32.03	ATGGTGAGC	CCCACCTGAATTATTTGTAGTTC	8.27	4.44	127
4	185917	185977	FBgn0039890	.	-	22.95	ACGGTAAAT	ATTTCCATTCTTATTTTCAGGGA	7.76	9.63	60
3L	5541373	5542490	FBgn0035612	.	-	34.62	CAGGTTAGC	TCTTTAAATTCACTATCTAGATA	4.9	6.68	1117
3L	206319	206375	FBgn0035109	.	+	26.32	AGGGTAAGA	ATTTTGTATTTAACTTGCAGAGG	9.21	8.13	56
3R	26171039	26183799	FBgn0051323	.	+	39.08	ATGGTATGA	ATGTTTTCCCCCTTTTGCAGATG	6.56	12.62	12760
2L	9905972	9906032	FBgn0032156	.	-	36.07	CAGGTGGGT	ATAATTGTTTGTTCATTCAGAAT	8.56	7.28	60
2L	7383427	7383478	FBgn0002938	.	+	30.77	GAGGTTAGC	TTTCTAACACTTTTTTTCAGAAA	3.77	7.9	51
X	10017733	10030266	FBgn0263132	.	+	39.56	CCGGTAAGT	TTCTTTTTCCTTCATTGCAGTTC	10.91	10.27	12533
3L	15910596	15911153	FBgn0036544	.	-	30.82	CGGGTAAGT	TTATTCTTATTGTTTCGCAGGTC	10.75	11.28	557
4	118502	118554	FBgn0011747	.	-	28.3	AAGGTAAAC	TTAATTATTTTGTCTTGAAGTCC	8.14	5.26	52
3L	10195972	10196207	FBgn0000451	.	-	46.61	ATGGTAGGT	TTTGATTTCGGGACTTTCAGATG	8.6	5.34	235
X	16337556	16337624	FBgn0011764	.	+	36.23	CGCGTATGT	TGCACTTTTGCCTTTAATAGGAG	6.14	8.36	68
3L	849136	849188	FBgn0035168	.	+	35.85	GAAGTAAGT	TAATCCGTTACATTCGACAGGTT	9.82	4.5	52
3L	4132204	4133768	FBgn0264693	.	-	38.79	AAGGTAAGC	TACGCTTTTAGCGTCCAAAGACC	10.22	-1.29	1564
2R	23811882	23811938	FBgn0028411	.	-	24.56	AGCGTGAGT	TAGCAACTATTTGTTTAAAGGAT	8.2	4	56
4	220438	222540	FBgn0051999	.	-	31.38	ACGGTAAGA	GACAGCAATTTTCTTTAAAGATG	10.65	4.32	2102
2R	8900841	8900892	FBgn0033341	.	-	32.69	AAGGTAGTT	CTTGTAATGTTGTTTTACAGCTC	6.44	9.61	51
2R	6934181	6934805	FBgn0053558	.	-	35.36	GTTGTAAGT	TGGACTTACCCACTTTTCAGCGC	8.3	7.3	624
2R	7130543	7130602	FBgn0015039	.	-	30	TAGGTCAGT	ATCATACAATTTCTTTGTAGGAA	6.39	8.09	59
3R	15444786	15444841	FBgn0038341	.	-	33.93	CCTGTAAGT	TAATCCTTCTTATCCCATAGAAT	7.52	9.14	55
X	16466800	16471213	FBgn0264255	.	-	37.18	TAGGTAAGT	CTGCTAAATGTTCGCCGCAGGTC	9.66	7.48	4413
2R	13975204	13975268	FBgn0033889	.	-	32.31	GAGGTCTGT	ATGGGATTTCAATTTTGCAGCCT	5.39	4.91	64
2R	13422504	13422601	FBgn0259221	.	-	40.82	TAGGTGAGT	TCTGTCCCATTTGCATGCAGTTT	8.83	7.44	97
3L	4625394	4625762	FBgn0262733	.	-	39.84	GAAGTAAAG	GCATCTCTTTTTCCAATTAGCGT	0.82	6.33	368
2L	10888823	10888896	FBgn0032312	.	-	35.14	TAAGTAGGT	TCAAATACTGCTCCACGTAGAAA	4.16	3.69	73
3R	10053482	10053727	FBgn0265081	.	-	33.74	AAGGTGAGC	TTTTTCCAACAAAATAAAAGAGT	9.6	-2.27	245
3R	5394728	5395522	FBgn0264712	.	+	40.38	TGGGTGAGT	ACTGTTGTGCTTTTCCACAGCTA	8.73	10.24	794
2L	4546934	4548004	FBgn0053196	.	-	35.48	AAGGTAAAG	ACCCTGAAATTTTGAAGCAGCTA	9.06	1.94	1070
3L	3723106	3723638	FBgn0052264	.	-	37.9	TGTGTAAGT	TTTTAATTGATCTTAATCAGATG	7.65	5.73	532
3R	4335946	4336008	FBgn0037236	.	-	28.57	CGCGTAAGT	TTTGAATTTAATTTGTTTAGATG	9.93	4.24	62
3R	28601196	28602771	FBgn0001215	.	+	39.78	TGTGTAAGT	TTCCCTCTTTATTTTTGCAGTGC	7.65	9.46	1575
X	8237170	8237231	FBgn0261873	.	+	25.81	GGGGTAAGC	CATTTAATTTTCAATTGTAGATA	7.79	9.64	61
X	6976131	6977158	FBgn0004646	.	-	41.54	CAGGTGAGT	ATTTTTGTTACCTTTTTCAGGTT	10.67	10.76	1027
3L	2513146	2513208	FBgn0010905	.	-	33.33	CTGGTGAGT	TCATTTCTAATATTTAACAGGTC	10.1	9.13	62
3L	9064518	9065707	FBgn0000116	.	-	41.43	AAGGTGAGT	CGATCTTCTCTCAATTTCAGCTA	10.47	10.03	1189
2R	17048280	17048333	FBgn0034183	.	+	29.63	CTGGTGGGA	ATTAATGAAATTTTTTCTAGGCG	3.33	6.16	53
2R	18617123	18617199	FBgn0034364	.	-	27.27	ATGGTGAGA	TTTCGTTTTGTTATCCATAGACA	7.23	10.03	76
3L	16510109	16510336	FBgn0263131	.	-	53.51	GAGGTGAGT	CTCCTTCTCCTCCATTCCAGCTC	10.03	10.07	227
2L	15906806	15906863	FBgn0028645	.	-	53.45	TTGGTAAGT	CACAGCGCGTTCTGCCGCAGAAT	10.47	6.53	57
3R	8004648	8004713	FBgn0037536	.	+	30.3	AGGGTAAGT	ATTTTGCTAACATTTGTCAGTGG	10.45	1.83	65
3R	16565606	16565670	FBgn0259244	.	+	41.54	TACGTAAGC	TGATGTAATTTCCTTCGCAGTTA	5.9	7.58	64
2L	782049	782123	FBgn0041250	.	+	38.67	GTGGTGAGT	TCCTTTCTGAAATCCGAAAGGTA	8.95	3.38	74
X	21054743	21060491	FBgn0031150	.	+	36.96	CTGGTAAAT	GTTTTTTCAATTTCTTTCAGCAG	6.06	8.22	5748
3R	18331807	18333275	FBgn0038606	.	-	33.7	ATTGCACTA	GTTGAAATCACCTCTTGCAGCAT	-16.4	3.52	1468
X	18482490	18482554	FBgn0030925	.	-	55.38	ATGGTATGT	GGCCGCATTTCTCGTTGCAGAGG	8.35	7.25	64
3R	14733884	14734386	FBgn0011217	.	-	29.03	CCGGTAAGA	TGTTATCAATTTTCTTACAGCCG	10.1	8.89	502
3R	10790862	10790924	FBgn0017577	.	+	28.57	CAGGTAAGC	ATAATGCTTGCTTTTCATAGGAC	9.88	7.35	62
X	145075	145134	FBgn0025835	.	-	35	AAAGTAAGT	TTAACAAAGCGAAACGTCAGTTT	9.72	-7.33	59
3L	7382732	7382784	FBgn0016983	.	+	33.96	AAGGTGGGT	TAAATGACATTCTTCATTAGTAG	8.23	1.01	52
2L	8245224	8245739	FBgn0032010	.	-	33.14	CAGGTAACC	CATTTTGCCATCATTGACAGCTC	8.66	6.41	515
X	10241019	10241113	FBgn0263220	.	-	38.95	AGGGTAAGT	TTTCATTTCCTTGCCAGAAGTGG	10.45	-0.33	94
3R	11986773	11986834	FBgn0260745	.	-	33.87	AATGTGAGC	GAATTCTTTGCGTACAACAGAAT	5.2	3.32	61
2L	21154580	21154645	FBgn0024371	.	-	40.91	TAGGTTTGT	GATGCTGTCCGATGTTGCAGAAA	4.07	7.21	65
3R	17716935	17718246	FBgn0261885	.	-	48.63	AAAGTATGT	CCGTTTTTGATAACTTGCAGCTA	6.93	8.18	1311
2L	8996680	8996742	FBgn0013746	.	-	30.16	AATGTGAGT	CAATTTATGCTTAATTTCAGATG	7.8	7.12	62
2R	19434693	19434754	FBgn0020440	.	-	33.87	CTTGTAAGT	GATTCAAATTTGACTTTCAGATA	8	7.42	61
2L	4871196	4871257	FBgn0051660	.	+	43.55	CAAGTGAGT	TTTATGCTAAATGCTTTCAGAGT	9.1	5.05	61
3L	5772376	5772432	FBgn0260936	.	+	36.84	AAGGTAGGT	TTTAAACGTATCGCTTGCAGGTA	10.29	8.84	56
3R	6003099	6003672	FBgn0003261	.	-	48.95	TAGGTAAGT	TGTTTCTTTCTCGTTTACAGAGG	9.66	10.33	573
X	14581675	14581748	FBgn0030571	.	+	36.49	TATGTAAGC	TGTTTCCTATATATATATAGGAT	4.2	7.71	73
3L	11174612	11174685	FBgn0036143	.	+	39.19	TACGTAAGA	GCACTTAACATGCCTAAAAGTTT	6.14	0.61	73
3R	9552185	9552260	FBgn0037707	.	+	36.84	AATGTAAGT	CGACAAATAAAAAAAAACAGGGC	8.62	-1.13	75
X	15823682	15823751	FBgn0003345	.	+	35.71	GAGGTGAGT	ACTCATCTTTCCCATCGCAGACT	10.03	9.6	69
X	17192462	17192530	FBgn0000163	.	+	26.09	GCAGTAAGT	TATGCGCTTATCTTTTTTAGAGC	9.07	9.02	68
X	2483387	2483485	FBgn0261451	.	-	31.31	TGGGTGAGT	GATTCACTTATAAATCACAGCAA	8.73	1.97	98
3R	26567368	26567476	FBgn0263289	.	+	26.61	AAGGTAAGG	CTATATACTTTCTTACTTAGGGA	10.51	7.87	108
3L	17955050	17955214	FBgn0000568	.	-	26.06	TCGGTGAGT	ATTATTTTTCTTTCTTACAGGAA	11.11	11.83	164
3L	5673703	5673771	FBgn0085447	.	+	37.68	CAGGTGAGT	AATATTCATCCAATCATTAGATA	10.67	2.77	68
3R	10327664	10327728	FBgn0266717	.	-	36.92	CAGGTACGA	TAAATTTTTCACCCGTTCAGATA	10.03	7.33	64
2R	23860776	23860832	FBgn0025790	.	-	42.11	AAGGTAAGT	TAATCCTTCTATTCTCATAGGGC	11	7.63	56
3R	9695654	9696421	FBgn0051352	.	-	47.27	TCCGTAAGT	CATGCCCTTTTCGAAAACAGGAC	10.27	7.85	767
3R	16058545	16058603	FBgn0027948	.	+	18.64	CTGGTAAGA	TTGAATATAAAACTTCGTAGTGC	9.45	1.82	58
3R	26477805	26532112	FBgn0039431	.	-	40.99	CAGGTGAGT	TTGTTTTTGCTCTTTTGCAGTTG	10.67	10.74	54307
3R	4363509	4363561	FBgn0037238	.	+	45.28	GAGGTACCG	ACTAAAACCTTCTCCGATAGCCT	8.5	3.28	52
3R	9420048	9432031	FBgn0261552	.	+	42.06	AAGGTGAAT	TTAAAACTGAAACATAGAAGGAT	6.38	-3.7	11983
3L	8906195	8906258	FBgn0266757	.	-	34.38	TTAGTATGT	TTCTTTAAATTAACCTACAGCAG	2.85	6.12	63
2L	4570596	4570679	FBgn0053196	.	-	46.43	AAGGTGAGT	CCAATTTCTGCTGCCCCCAGATG	10.47	9.14	83
4	137333	137390	FBgn0052000	.	+	29.31	AAAGTACGT	CAACATCGTTTTTTTTTTAGAAT	7.99	8.22	57
2R	16858602	16858663	FBgn0026533	.	+	24.19	AGAGTATGC	GTTTACGTTTTAAATTTCAGAAA	3.16	8.55	61
3R	16471070	16471128	FBgn0027053	.	+	35.59	GCGGTACAT	ACCCGCTTTATTATCCACAGGAA	4.89	9.9	58
3L	1734662	1734720	FBgn0035264	.	-	37.29	GCTGTAAGT	TGGTTGGTTATGTACTCCAGATG	8.56	4.99	58
3R	21376742	21376818	FBgn0002781	.	-	45.45	TCGGTGAGT	TCTCTTCGCCTATCTTGCAGTAT	11.11	7.85	76
3L	16993914	16993977	FBgn0261547	.	+	34.38	ACGGTGAGT	ACTTTTTATCCTCCATATAGGCT	11.45	9.52	63
2R	13199185	13199335	FBgn0027079	.	+	41.06	GAGGTTAGT	CGAATTACTTTACTTTGCAGAAG	7.15	6.75	150
3L	13462019	13462101	FBgn0036368	.	+	39.76	CCCGTAAGT	AAATCGCTTGACCCGTGCAGCAC	9.09	2.25	82
2R	17521901	17523823	FBgn0263197	.	-	39.63	AAGGTAATT	TGCTTGCCGGTTAGACACAGATT	8.83	-3.13	1922
3R	4503726	4522987	FBgn0085386	.	-	37.47	GCGGTAAGT	TATCACTCCATGTTTTTCAGACG	11.37	7.14	19261
2L	6726304	6726372	FBgn0046704	.	+	42.03	CAGGTGAAG	AAACGCTCTTTCCTTGTCAGACC	6.66	7.25	68
3R	5760962	5761236	FBgn0027608	.	-	37.82	TGGGTATGT	TAAATCACCGAATCCTACAGCAA	7.43	3.28	274
X	11608497	11608552	FBgn0030320	.	-	33.93	AAGGTAATT	ATAATATCCTCTTTCAGAAGTGT	8.83	0.84	55
X	11610414	11610476	FBgn0030320	.	-	33.33	AAAGTAAGC	TCTCATCTAAACCCACTTAGGTA	7.31	5.45	62
X	6977589	6977787	FBgn0004646	.	-	31.66	GAGGTGTAT	TATCCTTTATCCGCTTACAGTTG	1.65	8.61	198
3R	14699799	14699860	FBgn0262127	.	-	29.03	CAAGTAAGT	ATTTGGTTCGTTTTTTATAGAAC	10.08	8.05	61
2L	15202329	15203446	FBgn0263089	.	+	34.79	AAGGTAAAA	GGACAACAAACAAACAAAAGGAC	8.38	-5.07	1117
2R	10116658	10116736	FBgn0003071	.	+	46.84	CGAGTAAGT	ATAACCCACTCCTCTTCCAGTCA	10.15	8.02	78
2R	24200690	24200747	FBgn0034989	.	+	34.48	ATGGTAGGT	GATTAATCTTTCACTTTTAGAGC	8.6	8.69	57
2R	12880871	12880949	FBgn0002069	.	+	39.24	AAGGTGAGA	TTTAATCTCTATGTGTACAGAAA	8.68	5.97	78
X	3573304	3573367	FBgn0029672	.	-	21.88	CTGGTAAGT	TTATTATTATCTGCACGCAGAAG	10.65	6.96	63
2L	4208826	4208887	FBgn0001075	.	-	40.32	CGGGTAATT	ACACACTTTATTTATGACAGGCA	6.79	5.15	61
2R	5643719	5643816	FBgn0033028	.	-	26.53	TGGGTAAGT	ATGTGATTTCTTATTTTCAGGCC	10.24	9.22	97
2L	21121048	21121109	FBgn0040297	.	+	33.87	CGGGTCAGT	CTAAGTTTAATATATTACAGTTC	6.55	4.22	61
3R	24850771	24850821	FBgn0039233	.	+	45.1	ATAGTGAGT	GCTAACAAGTGCTCTTACAGCAT	6.97	0.99	50
X	11878989	11879049	FBgn0030349	.	-	39.34	CAGGTGAGA	CCTTAATCTTGTCGCCACAGAAC	9.22	7.41	60
3R	4533432	4533492	FBgn0051526	.	+	45.9	AGGGTAAGC	CCAGCGTCGACTTTCATCAGGCA	9.04	3.16	60
X	15089962	15093237	FBgn0030613	.	+	42.95	AAGGTGAGT	CTTCTGCCTTTCAATGACAGCAA	10.47	6.82	3275
3R	31572279	31572497	FBgn0028968	.	+	50.68	ACGGTAAGT	ACATCGCGGCCATCCGTCAGCAG	11.81	-2.02	218
X	21293531	21293592	FBgn0031170	.	-	24.19	GCAGTGAGT	TTTTTTTTTTTCTTTAAAAGGGA	7.39	9.58	61
X	4651771	4651831	FBgn0022942	.	+	37.7	ACGGTAGGT	ACTACATACATCTTTGACAGCCT	10.15	4.59	60
2R	16110672	16111740	FBgn0034075	.	+	41.81	GCGGTAAGT	ATGCAAATGTCGGATCTCAGATG	11.37	3.41	1068
X	6665687	6666849	FBgn0062413	.	+	37.06	TCAGTGAGT	AATTCTTTCGATATGAACAGACC	7.68	5.45	1162
3R	24641401	24641461	FBgn0039214	.	-	31.15	CAAGTGAGA	ACCATGTTTTTTTTTCACAGCTT	5.26	9.49	60
X	14931315	14931801	FBgn0264078	.	+	32.44	GCAGTAAGT	ATCGCGTTTAACCTTTACAGATG	9.07	8.05	486
3R	11788581	11788641	FBgn0037950	.	+	18.03	CAGGTAAGA	TATATTTATTTTATCTCTAGGTA	10.77	10.02	60
X	6744943	6745388	FBgn0266200	.	+	44.84	TATGTAAGT	TGATTCACGACTAATTGCAGGTG	6.69	4.28	445
X	11971973	11972045	FBgn0263111	.	-	34.25	TGTGTACGT	CTGTGTGTTATTCCTTGCAGACT	3.32	10.82	72
2L	11016424	11016493	FBgn0023415	.	+	45.71	ACCGTAAGT	CCCTTACTTTTGGCAGACAGGTT	10.43	2.44	69
2R	22820479	22821148	FBgn0050271	.	+	48.81	CGGGTAAGT	ACAATTGTTTACTTTTACAGAAT	10.75	8.51	669
2L	11126551	11126605	FBgn0262647	.	+	23.64	ATTGTAAGG	AACTTCTATTTTAATTTTAGCGA	4.89	6.5	54
2R	22129692	22129763	FBgn0029147	.	+	23.61	TGAGTAAGT	AATTTTCACTTTTCCTACAGTGA	8.82	7.51	71
3L	5726595	5728490	FBgn0085447	.	+	42.88	GCGGTAAGT	ATTACCTTCTCATTCCGCAGGTC	11.37	12.17	1895
X	17567498	17567566	FBgn0030844	.	-	31.88	AATGTTAGT	GATGTATGATGTAATTTCAGGTC	-1.83	5.66	68
2L	6680999	6681064	FBgn0028703	.	-	42.42	ACCGTGAGT	AAACTCTGTCTCGCTTGCAGCGT	9.4	9.35	65
2L	1934329	1934478	FBgn0031374	.	+	35.33	AAGGTAAGC	ATGATTTACGTCCTTTGCAGTAC	10.22	7.34	149
3R	20912341	20912409	FBgn0051191	.	-	36.23	AAGGTCAGT	ATATATAATACCAACCACAGGAA	8.68	3.23	68
3R	15799037	15799145	FBgn0262527	.	+	32.11	GAGGTATGT	TATGTATGTTTCCCTTGCAGAAC	9.81	12.07	108
2L	5356396	5356625	FBgn0016920	.	+	36.52	AAGGTGAGT	ATATATGTAATACCCTATAGATC	10.47	6.03	229
3L	7816726	7817436	FBgn0016694	.	-	30.38	CAAGTGAGT	TTTAGTATTTGATATTCCAGCAT	9.1	3.07	710
2L	8173909	8174140	FBgn0264953	.	+	34.05	TCTGTAAGT	TGAATCGCTTTCATCGACAGCTC	7.96	7.91	231
2R	14774008	14774179	FBgn0001319	.	-	23.84	ACGGTATTT	AATTGTTTAACTATTTGCAGGGG	5.46	6.15	171
X	15098766	15098833	FBgn0030613	.	+	26.47	CCGGTAAGT	TAATGTTACCTAATAAATAGCCA	10.91	0.98	67
2L	21118135	21119752	FBgn0040297	.	+	36.96	TCGGTGAGT	ACTATTTTTTTCCCTCGAAGGTG	11.11	8.59	1617
2R	21768085	21768156	FBgn0050395	.	+	26.39	ATAGTAAGT	TAAACTCAAACGATACAAAGACA	8.65	-3.47	71
2R	13894970	13899449	FBgn0013733	.	-	40.04	CTGGTGAGT	TGCTTTCATTTGGCATTTAGCAA	10.1	3.87	4479
X	16514185	16518804	FBgn0264255	.	-	40.89	GAAGTAAGA	GCCCAAACCATTCTGTGCAGATC	6.42	4.85	4619
3R	19506339	19506408	FBgn0260003	.	+	47.14	GCGGTAGGT	CCATCTTAAATTAACCGCAGGTT	9	7.43	69
3L	236428	239054	FBgn0000541	.	-	31.52	CAAGTGAGT	TTAAACGATGTTCATTGCAGACC	9.1	7.51	2626
3R	23093019	23093081	FBgn0039049	.	+	42.86	CCTGTAAGG	TTTCTCCTTGTTTCTTTCAGTGG	4.84	10.68	62
2R	8879796	8879856	FBgn0011286	.	+	40.98	CAAGTGAGT	CGACATATTGCCGACTTTAGGCC	9.1	5.01	60
2L	7699317	7699378	FBgn0041182	.	-	32.26	GAAGTAAGT	TTAACCCTTTGATATTTTAGGCC	9.82	8.47	61
X	3569695	3569754	FBgn0052792	.	+	20	TAGGTATTG	AAACATTCATCATTTTGAAGATT	5.64	4.44	59
3L	2141713	2149744	FBgn0052311	.	-	41.25	CAAGTGAGT	AACATCATCAACTCTTCCAGAGT	9.1	4.45	8031
3L	7511629	7511704	FBgn0035793	.	+	43.42	ATGGTGAGT	CAATATCAATGCCCATGCAGATG	10.13	5.16	75
X	12639297	12640661	FBgn0030412	.	+	39.78	CCTGTAAGT	TGAATATTTTCTGTTTTTAGAAT	7.52	9.72	1364
X	11973362	11973424	FBgn0263111	.	-	33.33	AGGGTAAGA	ACCGACATATTGCCTTTCAGCTC	9.21	8.07	62
2R	13908352	13910772	FBgn0013733	.	-	38.29	TGTGTGTGT	TTATTTTGGCAATCACGTAGAAT	-1.13	2.52	2420
X	8210681	8223627	FBgn0261873	.	+	42.08	AGGGTGAGT	GTTCGATTTGCGATTGACAGGAA	9.25	3.95	12946
2R	7348011	7348130	FBgn0033159	.	-	29.17	GAGGTGGGT	AAACTTAATTCTTTCGTTAGATA	7.07	4.15	119
X	13297448	13297526	FBgn0030468	.	+	46.84	AAGGTGCAA	TTTTTGTGTACCCCAAACAGTCC	2.22	6.53	78
2L	13690290	13690489	FBgn0051814	.	-	45.5	AAGGTAATT	ACCCGTGTTTATCCTTGCAGATT	8.83	11.18	199
X	21435589	21441584	FBgn0259245	.	-	39.34	AAGGTATGT	TGGCAAACTGGCACCATCAGGTC	9.79	2.08	5995
3R	25043466	25043522	FBgn0259178	.	-	33.33	TGGGTAAGT	AAGTTTCCCCTTATTTGCAGCTA	10.24	6.66	56
4	939118	942766	FBgn0019985	.	+	34.78	ATGGTGAGT	AAGAGTATGTCTTATTACAGATA	10.13	3.81	3648
2L	4190825	4192632	FBgn0031589	.	-	32.36	CAGGTAAAT	TTGTGATTTCTTCTCCACAGGAG	8.76	10.51	1807
3L	14633383	14664295	FBgn0041604	.	+	40.26	ACGGTATGT	TATTTCTCTATTTATTCCAGAAC	9.94	8.09	30912
X	16380476	16380537	FBgn0004598	.	+	32.26	CCGGTAAGC	GAAATGGAAACTGTTTTCAGGCG	8.8	1.92	61
3L	25114668	25114723	FBgn0040022	.	+	30.36	AATGTAAGT	CATAAAATTTTGTTTTTCAGCCG	8.62	7.55	55
3L	7171958	7173281	FBgn0265296	.	-	43.28	TAGGTTAGT	CCTGATCTTTCCTCTTGCAGTGC	5.5	10.68	1323
2L	1866366	1866466	FBgn0051663	.	-	40.59	TGGGTGAGT	CGACCGATTTCATTGTCCAGGCA	8.73	5.83	100
3R	16514177	16550206	FBgn0259244	.	+	42.9	CAGGTAATA	TTCGAAACTTTCCATTGCAGGTC	8.55	8.44	36029
X	15293894	15294336	FBgn0030625	.	+	29.57	GAGGTAAGC	CACGATATTCTTTTATTCAGGTT	9.85	7.87	442
2L	7728443	7728506	FBgn0031939	.	-	28.12	AGGGTAGGG	AAATTGCTATATTCAAACAGATC	5.76	5	63
2R	13415616	13415874	FBgn0259221	.	-	48.65	CGCGTGAGT	GGCATTGTTTACCTTCCCAGATG	8.4	7.22	258
2L	8927708	8928059	FBgn0085427	.	+	38.35	CAGGTTGGT	TCCGCACATTTCCCACACAGGCA	8.08	7.54	351
2L	20354068	20355362	FBgn0015803	.	+	38.07	AAAGTATAT	TACCCATCGCCTCGTTTCAGTTG	1.45	6.97	1294
4	1230421	1230497	FBgn0027101	.	-	20.78	TATGTATGT	TTATATTTAATTAATTAAAGGTA	3.25	5.13	76
2R	7329852	7329916	FBgn0033159	.	-	35.38	CAGGTGGGT	AGTATAATCGTCACTCTTAGAAT	8.56	3.77	64
X	145075	145134	FBgn0025835	.	-	35	AAAGTAAGT	TTAACAAAGCGAAACGTCAGTTT	9.72	-7.33	59
3L	15073331	15074324	FBgn0086690	.	-	35.01	GAGGTGAGT	AAAAAAAAAAAAAAAAATAGTTG	10.03	-3.96	993
3R	26403185	26403239	FBgn0039424	.	-	34.55	AAGGTTGCG	AGAGGTTCTTACTTTTTTAGTTT	-2.21	6.17	54
3R	28863199	28863254	FBgn0264324	.	+	30.36	TGGGTATGG	AAACCATTTCACATTTTCAGGTG	6.23	9.5	55
3R	4134391	4135259	FBgn0027341	.	+	30.61	AAGGTAATT	ACAATCTCGTGAACTGCCAGTGC	8.83	3.47	868
X	10924288	10924347	FBgn0003965	.	+	41.67	AGGGTGAGT	TTTAAGTACCTTCGCCACAGCCT	9.25	4	59
3L	7050696	7051241	FBgn0260660	.	+	44.32	CAGGTGAGT	TGCTTAACTCTCGTCTGCAGGGT	10.67	9.2	545
3R	24691613	24691777	FBgn0003429	.	+	28.48	AAGGTGAGT	ATCCCTATGATAATTCGCAGGCA	10.47	5.16	164
2L	336547	337015	FBgn0004611	.	+	50.53	GAGGTGAGC	GTACCGATTTCATCCCACAGGTA	8.7	9.73	468
3L	7013278	7033868	FBgn0260660	.	+	40.88	GAGGTAAGT	CACGTTACTATTTAACCCAGGGC	11.08	4.01	20590
2R	15857238	15857285	FBgn0034047	.	+	37.5	GAGGTGAAT	CTAACGTTCTATCATTACAGATG	5.37	9.29	47
2L	4520704	4521042	FBgn0053196	.	-	36.87	TGTGTAAGC	CACGGCTATATGGCATGTAGTGG	4.52	-0.32	338
2R	10295324	10295741	FBgn0033504	.	+	39.95	GGGGTATGA	TTTCTCTTTTCCTTCAATAGAAT	5.41	10.27	417
2R	10305103	10305471	FBgn0033504	.	+	28.18	GAGGTGAGT	AACTCATTTTAAAATTCTAGATT	10.03	6.17	368
2L	16248769	16248830	FBgn0024734	.	-	40.32	ATGGTAAGT	TTTCCATAACATTCTTGTAGGAG	11.01	6.97	61
2R	22092063	22092141	FBgn0034693	.	-	30.38	AAAGTGAGT	TAAACATATGTTTTGTTAAGCAG	8.4	1.33	78
3L	2037474	2037528	FBgn0259701	.	-	30.91	GCGGTAAGT	TAAACCAAAATGTTTTGAAGGGA	11.37	2.32	54
3R	28610146	28610208	FBgn0039590	.	-	39.68	GATGTGAGT	TCCCTTGGAATCCTCAACAGCAA	7.77	5.11	62
3R	22070948	22071332	FBgn0264491	.	+	29.87	CCGGTAAGT	ACATACACTCGTACTAACAGCAA	10.91	5.24	384
3R	26580103	26580177	FBgn0263289	.	+	44	AAGGTACGT	CTGTTCCCTTGCTTGACCAGGCT	10.75	8.2	74
2L	7227347	7228699	FBgn0259111	.	-	32	CAGGTGAGT	CCCAATGGTTTATATTACAGGTT	10.67	7.41	1352
X	16632702	16632767	FBgn0026181	.	-	34.85	AATGTGAGT	TTCACTTCTTCGTTTTGCAGACA	7.8	10.54	65
3R	24689428	24691459	FBgn0003429	.	+	34.45	AAGGTAAAA	GGATATGTCGAATGGAATAGGTT	8.38	1.43	2031
3R	25747234	25749026	FBgn0066101	.	-	41.1	GCAGTAAGC	TATTTTTGATAAATTCGCAGACC	5.06	5.89	1792
2R	16283499	16283550	FBgn0034106	.	+	42.31	AGGGTGAGT	CTTTTAATCCTGGAACCCAGAGC	9.25	2.77	51
X	9021953	9022017	FBgn0261549	.	+	32.31	ACTGTGAGT	TTCAATGCCATCCCTTTTAGCCT	7.94	6.75	64
3L	7709351	7709518	FBgn0261788	.	-	33.33	CAGGTGAGT	CTTTACCTATTCCATTCCAGACC	10.67	9	167
X	11897364	11897431	FBgn0260780	.	+	48.53	TCGGTAAGT	GTCATTGCATTTATTTCCAGCTT	11.78	6.5	67
X	22467619	22467715	FBgn0031187	.	+	24.74	TACGTAAGT	ATCTATTTGCATATTTACAGACC	9.27	6.62	96
3R	16565879	16565938	FBgn0259244	.	+	30	CCGGTAAGT	ATGAAATAATATAATTGCAGGGT	10.91	3.24	59
3R	21109726	21110018	FBgn0028468	.	+	37.88	TAGGTAATT	AAGAATTCTCCCACTGACAGATT	7.27	6.63	292
2R	16204382	16204441	FBgn0034091	.	-	35	ACGGTATGA	ATCTGCATTTGCATTTTCAGGGT	8.54	9.96	59
3R	8004648	8004713	FBgn0037536	.	+	30.3	AGGGTAAGT	ATTTTGCTAACATTTGTCAGTGG	10.45	1.83	65
2L	4283253	4284758	FBgn0010473	.	+	42.9	GCCGTAAGT	CATAAAAATCCTTTGTGCAGCCC	10.11	5.11	1505
3R	8340772	8340823	FBgn0040529	.	-	51.92	TACGTAAGT	CATTTTGTACTCCTCGGCAGGCT	9.27	6.8	51
3L	10196444	10201657	FBgn0000451	.	-	43.86	CAGGTAAAG	ATCCATTTTGCCTTTTGCAGATC	9.65	10.42	5213
3R	27615491	27629347	FBgn0039530	.	+	43.6	GAGGTGAGT	TTTCTTCTCCTTTTTTCCAGGAC	10.03	12.28	13856
X	16471485	16473581	FBgn0264255	.	-	35.53	AGGGTAAGA	GACTTCTTTTACCATTCCAGTGG	9.21	7.64	2096
2R	9208017	9208082	FBgn0262515	.	+	46.97	GGCGTAAGT	GTGTTTGTTCCCCAACTCAGCTG	9.39	6.34	65
3R	28816799	28816856	FBgn0039600	.	+	34.48	AAGGTAAGA	AATCATGGACATTCCAATAGTGA	10.57	1.31	57
X	13785953	13801678	FBgn0261244	.	+	38.64	GCGGTAAGC	CTCGCTTCTTTCGATTTCAGATG	8.99	10.89	15725
4	136778	136878	FBgn0052000	.	+	26.73	AAGGTATGC	GCTTGATTACTTATTTGTAGATT	9.55	5.13	100
3L	18601202	18601263	FBgn0036793	.	-	19.35	TTGGTAATA	TATAACATATTTTTTTATAGGTC	4.19	9.87	61
2R	6934181	6934805	FBgn0053558	.	-	35.36	GTTGTAAGT	TGGACTTACCCACTTTTCAGCGC	8.3	7.3	624
3R	13777709	13777909	FBgn0038181	.	+	31.84	GCGGTGAGT	CCATCCATTTGCATTCACAGGTG	10.49	8.91	200
2R	15267966	15268082	FBgn0265194	.	-	29.91	CAGGTGAGT	GTATGATTTGGTCCCTTTAGGTG	10.67	8.39	116
3L	19240033	19240085	FBgn0264484	.	-	15.09	TTTGTAATA	ATAGATTTTGATTAAAACAGGCG	-6.47	2.57	52
2R	7507661	7507714	FBgn0261397	.	+	33.33	ATGGTACGT	TTACCGATTTTGTCTTACAGCAA	9.89	10	53
2R	10116658	10116736	FBgn0003071	.	+	46.84	CGAGTAAGT	ATAACCCACTCCTCTTCCAGTCA	10.15	8.02	78
3R	15332829	15333012	FBgn0013269	.	-	56.52	GGGGTAAGT	CCAACTGTGTCCTCTTCCAGGTT	9.65	10.83	183
X	9243101	9243158	FBgn0260789	.	-	41.38	TGGGTAGGT	TATGCTCTTCCATTTTGTAGGCT	6.86	9.33	57
3R	14029814	14030131	FBgn0038194	.	+	29.87	TACGTAAGT	TCATTTATTTCTTTTGTTAGATA	9.27	7.42	317
2L	14344124	14344182	FBgn0028916	.	+	30.51	AGGGTGAGT	ATAATATATGCATTTTCCAGAAC	9.25	6.29	58
2R	5704217	5704285	FBgn0259978	.	+	26.09	TCTGTAAGT	TTCGACACTGAACTCTACAGACA	7.96	2.91	68
3R	17491848	17492029	FBgn0261046	.	-	28.57	AAGGTGAGT	CATGCCGTAACCTACTACAGAGT	10.47	4.21	181
X	1781884	1782935	FBgn0026086	.	+	32.7	TAGGTTGGT	AAATAATCATCAATCAACAGAAA	4.39	3	1051
3L	4588125	4589786	FBgn0260657	.	+	39.95	AATGTAAGT	TTTATCCATCGACCGAGCAGCAA	8.62	1.48	1661
3L	21001282	21001342	FBgn0003415	.	-	37.7	CTGGTAAGT	TTGAATTTTCACCACTACAGGGA	10.65	7.07	60
X	12971195	12971574	FBgn0030438	.	+	27.11	ATCGTGAGT	TAATATATTTTTCATTGCAGCTT	8.88	8.33	379
X	2471195	2472951	FBgn0261451	.	-	33.41	CGCGTAAGT	TCTTCATTTTATTTAATTAGTAA	9.93	4.7	1756
2L	8200961	8201016	FBgn0031998	.	-	28.57	CAGGTAATT	AAACCCATTTTTTCTTCTAGATT	8.55	8.28	55
2R	11859484	11859539	FBgn0013756	.	+	33.93	AAGGTAGGT	TTGAATTAAATCAAACACAGCTC	10.29	1.9	55
X	13203058	13203709	FBgn0265630	.	-	28.83	CGGGTAAGT	ACACTTGGTGCTCCAATCAGCCA	10.75	3.39	651
2R	12633746	12633806	FBgn0028683	.	+	42.62	AAGGTGGGT	AAATCATTTATCGCCCGCAGAGT	8.23	8.14	60
3L	18605675	18605732	FBgn0036795	.	+	39.66	TATGTGAGT	ACTCATAACATGTTTCCTAGTTT	5.56	3.51	57
2R	12607051	12607123	FBgn0027356	.	+	34.25	GCGGTAAGT	TATATCTCAAATTCCTATAGCCG	11.37	5.95	72
3L	7932707	7932776	FBgn0024187	.	-	34.29	AAGGTAAAC	TGTTTATCTAACCAACTCAGGAG	8.14	4.34	69
2L	8931317	8932900	FBgn0085427	.	+	44.26	GACGTACGT	GGTATTTTCCTCGTCCACAGACA	9.08	8.5	1583
2R	11214200	11214262	FBgn0003396	.	+	28.57	GTGGTAAGA	TCATTATAATCTCTTCACAGATA	8.24	9.22	62
2R	6764737	6765535	FBgn0085421	.	-	49.94	TTAATATCC	CCGCCTTAACCGCCGTGCACCTT	-17	-3.24	798
3R	22130448	22130505	FBgn0259736	.	+	27.59	TAAGTGCGT	AATGATTATATTTTTTACAGTGC	2.73	6.54	57
3R	31865326	31865750	FBgn0011224	.	-	31.53	TAGGTAACA	CTTGTTCAATTCTCTTTCAGTCA	6.25	8.89	424
3L	13854033	13854093	FBgn0029167	.	+	31.15	GCGGTAGGA	ATCGAACTTTTCGTGTTCAGCCT	6.86	5.07	60
3R	6439008	6439586	FBgn0264495	.	+	30.74	TGGGTAAGT	CTGTTTCTTTTTTTTTTTAGGAA	10.24	12.78	578
2R	24970201	24970252	FBgn0035088	.	+	36.54	CAGGTGCGT	TGATATTAATTCCCTCATAGGTA	9.73	7.37	51
3R	15696186	15696258	FBgn0038353	.	+	28.77	GGAGTAAGT	AATTCTCAATAATCTTTCAGTTG	8.57	5.77	72
2R	17421947	17423655	FBgn0022029	.	+	38.39	CATGTAATT	TATATACGTACTATTTGCAGCGA	1.05	6.58	1708
2L	12540901	12546409	FBgn0259176	.	-	37.87	TGTGTATGT	TCTGCTCTGGCATTTTACAGGAT	3.3	9.61	5508
X	496549	496600	FBgn0004648	.	+	38.46	AATGTATGT	TATACGCTGATTCATCCTAGGCT	5.87	5.19	51
X	13261424	13261504	FBgn0000346	.	+	38.27	GAGGTGTGT	CTTGTTTTATTTTTTTTTAGGGA	6.14	11.03	80
2R	9753978	9755613	FBgn0005614	.	+	41.69	GAAGTACGT	CGTTCACTTTTCACTGCAAGTGT	7.46	3.22	1635
2R	14297451	14297593	FBgn0263397	.	+	35.66	CAGGTGGGC	GGTCTTTCCATATTCCACAGATC	8.07	9.63	142
2R	7322719	7322775	FBgn0033159	.	-	35.09	TCGGTCAGT	ACTCTTAACTTGAACCACAGGCT	7.03	4.69	56
2L	14743308	14743381	FBgn0085195	.	+	35.14	TTCGTAAGC	TTTTATTTCTCTTCTTTTAGATT	5.42	11.69	73
2R	14070478	14091992	FBgn0040752	.	-	41.47	AAGGTAAGT	CCTACTTGGTTTTTTTCCAGGAA	11	9.03	21514
X	16489878	16492446	FBgn0264255	.	-	34.29	GTGGTAAGT	CAAATTTTTGTATGGTTCAGTCT	10.36	4.76	2568
3L	7705915	7705972	FBgn0261788	.	-	41.38	AGGGTAAGT	ACCTTAACTGTTCGCTACAGAGA	10.45	6.46	57
3L	7358616	7358690	FBgn0035770	.	-	33.33	TTGGCAAGT	AAATTTATGATCTTCCACAGAAA	2.72	6.81	74
3L	17869948	17870078	FBgn0262532	.	+	28.24	ATGGTATGA	ATAATATTTATCGGTTTCAGGAA	6.56	8.63	130
3L	7144282	7144736	FBgn0259173	.	-	35.82	GACGTAAGG	CATCCAATAATCCTGACCAGCGC	7.23	2.82	454
3L	11128745	11128811	FBgn0260795	.	+	23.88	CAGGTGAGA	TATACATATCTGTTTTACAGTTT	9.22	8.17	66
X	13268263	13268693	FBgn0041210	.	-	29.93	CAAGTACGT	AAATCCTTCAACATCCTTAGACT	8.4	4.25	430
2R	9824304	9824504	FBgn0033447	.	-	27.86	AAGGTATAG	CAATTTACTTCATTTTAAAGGAA	7.98	6.92	200
3R	5274319	5274734	FBgn0013576	.	-	32.45	AACGTAAGT	CATACCTTAATCTCGTGTAGGTA	10.74	7.47	415
3L	20374565	20374614	FBgn0001247	.	-	40	AAGGTTTGT	AAGTAATCAATCTCTGACAGAAT	7.81	2.66	49
3R	13687976	13688045	FBgn0024555	.	+	37.14	AAGGTGGGT	TGCTCACTAACAACTTACAGGCA	8.23	4.86	69
2L	4395951	4396009	FBgn0022153	.	+	35.59	TGGGTGACA	ACGTATTTCAATGTTTCTAGGTC	-1.36	8.76	58
3R	27912990	27913053	FBgn0267366	.	+	31.25	GAGGTATGT	TTGAAATTTTTCCCGCGCAGTGC	9.81	7.77	63
3L	8145540	8145845	FBgn0035844	.	-	31.7	AGGGTAAGA	CTTTCTATCCTCCTGCACAGCTA	9.21	8.66	305
2R	24555572	24556283	FBgn0035023	.	+	44.52	CAAGTAAGT	ATTTTCGTTTTCAATTTTAGGAA	10.08	12.58	711
2R	22927630	22929798	FBgn0261564	.	+	45.55	AAGGTAATC	ACAACATTGCTCCCCTGAAGGGA	7.46	5.3	2168
2R	19448747	19449326	FBgn0003887	.	-	35	TGTGTATGT	CTTCCATTTCTCATTTGCAGTTC	3.3	10.77	579
3L	9784892	9784951	FBgn0036043	.	+	25	AAGGTAAGT	AACCATTTTGTATGCCACAGAAT	11	6.8	59
X	647638	647702	FBgn0025638	.	+	47.69	GGGGTAAGT	CGCATTCCATTTCGATGCAGACA	9.65	6.63	64
2R	12579622	12579723	FBgn0022764	.	-	23.53	AAGGTGAGT	TCGCATTTGTTCATCTTCAGGTT	10.47	9.54	101
3R	8800780	8800874	FBgn0046874	.	-	40	ATAGTGAGT	CCTTTTGTGCTTTTATTTAGATT	6.97	9.75	94
3L	4096979	4097506	FBgn0035497	.	-	46.78	GAGGTAAGT	TGTTTCGGCTTTTTGTCCAGGAA	11.08	8.21	527
2R	17046346	17046402	FBgn0034182	.	+	26.32	GTGGTGAGT	TAAATAAATGCAATTCACAGGCT	8.95	2.87	56
2L	8386386	8386474	FBgn0032036	.	+	31.46	CAGGTGAGT	TTTTCGCTTTTTTCTGTGAGTGC	10.67	-9.45	88
X	19489411	19489484	FBgn0020261	.	-	51.35	GATGTGAGT	TGCTTGCTATTCTTTTCCAGTTC	7.77	9.23	73
X	16518838	16521622	FBgn0264255	.	-	36.7	GTGGTAATT	AAATCCGAATCTTCTTTCAGCCG	5.8	5.16	2784
X	13968074	13985213	FBgn0267033	.	-	38.03	ATGGTGAGT	TATTTTTCTTATCCTTTCAGCAT	10.13	9.49	17139
3L	1009740	1018561	FBgn0024277	.	-	42.59	AAGGTATAA	TATCCTCTTATCCTTTCCAGCTG	7.08	10.27	8821
2L	20063319	20063377	FBgn0019686	.	+	37.29	CTAGTACGA	AACTAGTTTCTACCTTTCAGGCA	2.12	5.8	58
3L	17842302	17842357	FBgn0266685	.	+	51.79	TTGGTGATT	CTGAAGTTCCGTCGTTTCAGGTA	2.11	7.3	55
2R	15221566	15221727	FBgn0034002	.	+	48.15	GCGGTAAAT	TGCTTTTCTCTTCCTCGCAGGAG	6.76	11.28	161
2L	22849256	22849305	FBgn0041004	.	+	32	GCAGTAAGT	AAGTCATCGTATATTTGCAGTTT	9.07	2.86	49
3L	25670852	25670918	FBgn0267429	.	-	25.37	ATAGTAAGC	TTTATTGACAAATCCCACAGCAA	5.26	4	66
3R	29114156	29114428	FBgn0039635	.	+	45.05	CACGTGAGT	TATTATCCGATTATGTGCAGGCA	9.3	5.06	272
3R	15383191	15383256	FBgn0262483	.	+	36.36	GTGGTAAGC	GGAATTTGTAATGCCCGCAGAAC	8.15	5.36	65
3L	7511629	7511704	FBgn0035793	.	+	43.42	ATGGTGAGT	CAATATCAATGCCCATGCAGATG	10.13	5.16	75
X	19665194	19665251	FBgn0031054	.	+	48.28	ATGGTATGA	CGATTCTTGTGCCTTTGCAGATG	6.56	10.84	57
3L	2129230	2129579	FBgn0052311	.	-	28.86	AGGGTAAGT	TAATACATTTTTGCTTTTAGCAC	10.45	6.85	349
2L	18528782	18528840	FBgn0032685	.	+	32.2	TCTGTGAGT	AGAGGTTCATATCTTTATAGGAA	7	5.48	58
2R	8620961	8621029	FBgn0033313	.	+	28.99	GTGGTAAGT	AAATTAATTCACTTTTACAGGCT	10.36	7.32	68
3L	6718016	6719004	FBgn0005626	.	-	41.25	GAGGTGAGT	CTTTTCGCTTTCGTTTCCAGAAT	10.03	11.81	988
2R	14988874	14988934	FBgn0033989	.	-	26.23	TGAGTAAGA	CAGTTGCTCTTCTTTTACAGAAT	5.11	8.94	60
X	21209879	21211079	FBgn0052521	.	-	39.3	CAGGTATTT	CTGTCACTAACCACTAACAGGAT	7.51	5.75	1200
2R	13155211	13155268	FBgn0020370	.	-	39.66	CGGGTGAGT	CACACTTCATCCTTATGCAGAGT	9.89	6.86	57
2R	12616942	12617071	FBgn0004435	.	+	39.23	ATAGTAAGT	ATTATCTTGTCTATGTATAGTTA	8.65	5.4	129
4	87167	94422	FBgn0085432	.	+	30.64	AAGGTAAGC	CATTTTGTTTTATCTTTTAGGAA	10.22	12.12	7255
3R	25722557	25739054	FBgn0051092	.	-	35.96	TATGTAAGT	ATATGCATTTGATTTTGCAGCTC	6.69	8.86	16497
2R	7470073	7470393	FBgn0010548	.	-	42.68	AATGTGAGT	AATGATTTTCCCTCCTCCAGGAT	7.8	10.73	320
3R	7836783	7843734	FBgn0085413	.	+	38.19	CAGGTAAGT	ATTTTTTTTATTACCCACAGATA	10.86	10.33	6951
2R	7629113	7630176	FBgn0263077	.	+	33.46	GTGGTAATT	ATTCAATGCGAACTCCGCAGTGC	5.8	3.06	1063
X	13584398	13584860	FBgn0086674	.	+	36.5	AACGTAAGC	TGTTTTTCTGCTCGTTACAGGCT	7.35	8.88	462
4	754229	754286	FBgn0005666	.	+	20.69	TCCGTAAGT	TTAAGATATATACTTTTTAGTGA	10.27	3.57	57
X	11940043	11946494	FBgn0263111	.	-	34.7	CCGGTATAT	CACAATCATTTTCCAACTAGATG	5.35	6.51	6451
2R	23945825	23945897	FBgn0001123	.	+	36.99	TCAGTAAGT	TGATGTGCATTCGCGTGCAGCAT	9.14	7.29	72
X	9676670	9676756	FBgn0261617	.	-	37.93	AAGGTAGGA	TCCATCTATCCATCCATTAGCTT	9.45	3.54	86
3R	15388606	15388674	FBgn0262483	.	+	39.13	CAAGTAAGC	TCTTCCATGCCATTTTGTAGACA	7.47	5.57	68
2L	15267934	15267995	FBgn0261268	.	-	27.42	GGAGTGAGT	TGTGTATTACTTTTCCACAGATG	6.05	10.36	61
X	3325966	3332441	FBgn0000479	.	+	35.36	ATCGTACGT	TTATTTTTTTTTTTTTGCAGCCA	8.34	10.67	6475
2L	3161200	3161254	FBgn0260817	.	+	38.18	CAAGTAGGA	TCAATTGTTTCCCTCCGCAGCGT	4.46	10.78	54
3R	26915909	26916502	FBgn0015541	.	+	36.7	TAAGTACGC	AAAATCTGAAAAATGCACAGCAA	3.13	-0.37	593
3L	2513639	2513695	FBgn0010905	.	-	38.6	GAGGTAGCT	CCACAATTGTCTCCCCTTAGGCA	5.82	8.83	56
2R	15949546	15949605	FBgn0265045	.	-	36.67	GTAGTGAGT	CCAATTTTCGAATTCCCTAGCAT	5.8	5.35	59
2L	21635732	21637658	FBgn0023416	.	+	30.62	GAGGTAAAT	CCACAATTGCCTTACTCTAGAAA	8.39	5.39	1926
3L	2660701	2660768	FBgn0053233	.	+	39.71	TACGTAAGT	GAATTTGTCTAACTACGCAGATC	9.27	6.45	67
3R	20797854	20798314	FBgn0038826	.	+	37.53	GGGGTATGT	GAAACCTTGTCTCCATACAGAAA	7.48	7.12	460
3L	599627	599687	FBgn0035146	.	-	32.79	CTTGTGAGT	CATGTGAAAATCATCCTTAGACA	7.15	3.83	60
3L	10629459	10629511	FBgn0260644	.	-	22.64	TCTGTATGT	TGAATTATAAATCTTTGCAGTTT	3.86	5.42	52
2R	8118324	8118408	FBgn0050372	.	-	34.12	GCTGTAAGT	TGTGCTTTTTCCTTTTGCAGACA	8.56	12.45	84
2L	18142581	18152208	FBgn0041184	.	-	41.27	AGTGTGAGT	TTCCCATTCCTTCATTCCAGAAA	6.96	9.55	9627
3R	19617760	19617832	FBgn0038720	.	-	32.88	GAGGTGAGT	GCTATTTCTCTCATCCACAGCAT	10.03	8.4	72
2R	14932341	14932401	FBgn0033983	.	-	39.34	AAAGTGAGT	CATATCCCATTTCCCCACAGATA	8.4	11.37	60
3L	9832680	9832738	FBgn0264489	.	+	23.73	AGGGTACTG	CATTTATAAAATTATTCTAGGAG	4.5	6.54	58
2R	5708868	5708925	FBgn0000099	.	-	56.9	CAGGTATGT	CTAACAAAAGTCGCCCGTAGGAC	9.8	1.04	57
3L	7050696	7051241	FBgn0260660	.	+	44.32	CAGGTGAGT	TGCTTAACTCTCGTCTGCAGGGT	10.67	9.2	545
3L	15982569	15982802	FBgn0000212	.	-	46.58	TAGGTAATA	GACGTGTGTTCCATCTGCAGATT	6.84	11.22	233
2R	12616725	12616786	FBgn0004435	.	+	33.87	AGTGTAAGT	CAACATCTTACGATCCACAGGAA	8.46	5.31	61
3R	13460018	13460086	FBgn0038156	.	+	39.13	GAGGTAGAA	GTGTATCTATATCCTTTAAGACC	4.54	5.09	68
3R	24840884	24840941	FBgn0053658	.	-	24.14	AAGGTTAGT	GTAAAATTATTATATTTCAGGTG	8.54	7.39	57
X	2620594	2620824	FBgn0040336	.	+	39.83	CAAGTGAGT	AATGCCGTTGAATTCCGCAGAAC	9.1	7.07	230
X	1859983	1860056	FBgn0028969	.	-	48.65	CCAGTAAGT	TGTTTCTCCCTTTTTCCCAGTTA	9.09	8.37	73
2L	9935570	9937237	FBgn0051712	.	-	42.39	GAGGTAGGT	TTCTTGTTTGGGTTTTATAGGAG	9.65	7.48	1667
2L	19523377	19523436	FBgn0032798	.	+	41.67	CACGTGAGT	TCAAATGCATTCCTTGACAGCTA	9.3	6.71	59
3L	8289484	8289712	FBgn0027569	.	-	51.53	AAGGTGAGT	CGAACCGTTTCATTGTATAGATA	10.47	6.13	228
3R	28710850	28710937	FBgn0027655	.	+	45.45	CAGGTAAAT	CCACCCATTTCCCTTCACAGTTT	8.76	9.14	87
2R	16656567	16656630	FBgn0024315	.	-	21.88	AAGGTGGGA	ATTCTATTCTTACTTTTTAGAGC	6.03	9.23	63
2R	21064702	21064753	FBgn0050293	.	-	25	AATGTAAAT	ATTAATAAACATATCTGCAGATA	2.37	5.07	51
2R	23899681	23899743	FBgn0263667	.	+	31.75	AATGTAAGC	GGTATTTATGTTCCTTCTAGCGC	6.12	6.02	62
3L	205473	205664	FBgn0025592	.	-	48.44	AAGGTGAAC	AAGTGGAGTCTATTTTCCAGAAG	5.54	0.31	191
3L	20388848	20389915	FBgn0011205	.	+	38.67	CAGGTGAGA	TAATCCCTATCGTTTTTCAGATG	9.22	9.25	1067
2R	24053462	24053526	FBgn0034965	.	-	35.38	AAGGTGACT	TAATGATAATCGAATTACAGAAG	6.64	1.05	64
2R	7330601	7330658	FBgn0033159	.	-	25.86	ATGGTGATT	TAACTTCTTTGCTTTGACAGTTC	3.18	8.01	57
3L	13378018	13379271	FBgn0036350	.	+	47.85	GAGGTGCGT	TTAAATGTCTTGCCCTTTAGTTT	8.42	7.99	1253
X	19836755	19850862	FBgn0261811	.	-	41.25	AATGTAAGT	AGTCTGCTTCTAATTTTCAGATC	8.62	8.32	14107
2L	2737901	2738074	FBgn0031449	.	+	45.4	TCCGTGAGT	AAAGGTGTTAATCATTTCAGTGC	8.93	4.1	173
2R	12673038	12673099	FBgn0261625	.	-	33.87	GGCGTAAGT	GTAATCCCTATCGTATTCAGTGT	9.39	5.38	61
2R	10294766	10294845	FBgn0033504	.	+	38.75	GAAGTGAGT	AACTGCCTTTTACGTTGCAGGTT	7.97	9.15	79
3R	3850236	3864291	FBgn0039955	.	+	40.34	TCCGTAAGT	TTTCCTGTTATTTTTTCTAGCTA	10.27	9.02	14055
3R	16647930	16647987	FBgn0015019	.	+	48.28	TGAGTGAGT	ATCGAATTACCCGCCGACAGGTC	6.51	4.07	57
2L	7876165	7878206	FBgn0031959	.	-	40.65	ATGGTGAGT	CATTTACATTCCGTTCACAGATA	10.13	9.7	2041
2R	18821119	18821183	FBgn0010551	.	+	26.15	ACGGTATGA	TGCTTTTCCCCTATCAACAGATT	8.54	10.13	64
3R	31168462	31168824	FBgn0086704	.	-	34.44	AAAGTAATT	TTTGCAATATGCTTTCGCAGTTG	3.64	5.85	362
3L	9651219	9651605	FBgn0053696	.	+	38.5	CAGGTAAGA	TTATTTTTCCTTTTTCATAGCCC	10.77	9.34	386
X	7085518	7085618	FBgn0264270	.	-	30.69	AAGGTAAGC	TAATTTTTATCATCTAACAGACT	10.22	6.71	100
X	11405996	11406071	FBgn0001624	.	+	30.26	CGGGTATGG	TTTTATTTGCCACCGAACAGGCG	8.17	5.77	75
X	8223867	8223955	FBgn0261873	.	+	48.31	ACGGTGAGT	TTCCATACCATTTTGTTCAGGTC	11.45	6.22	88
2R	16762444	16762511	FBgn0267002	.	-	16.18	TCGGTGAGT	ATACTTATAATAACTTTCAGAAC	11.11	6.35	67
2R	15998004	15998066	FBgn0020236	.	-	26.98	GATGTGAGT	CATTGTATCTAATCCATAAGGCT	7.77	1.25	62
X	3332547	3334144	FBgn0000479	.	+	39.36	CAAGTAAGT	CTGTGTATTAATCCATCAAGATC	10.08	2.25	1597
3R	29315880	29315944	FBgn0015622	.	-	40	GAGGTGCGT	CTCAACGTTATTCTCTTTAGGAA	8.42	8.74	64
2L	16746617	16749055	FBgn0032600	.	+	34.65	ATGGTAAGT	ATCCGGTCCTGAACCTCCAGATG	11.01	7.29	2438
X	9780302	9780510	FBgn0030151	.	+	31.58	CAGGTGAGT	ATTTAAAAAAAAAAAACTAGTGT	10.67	-2.2	208
X	2522422	2523404	FBgn0261451	.	-	40.28	GTGGTAAGT	TCCACTTTGTGACCTCACAGATA	10.36	8.81	982
X	6760211	6760276	FBgn0029899	.	+	50	CGAGTAAGT	TATCCACTCCTTCGTTTCAGGGA	10.15	10.5	65
3R	11980855	11981011	FBgn0037974	.	-	43.31	AAAGTAAGT	CTTTTCTGTCTTTATTTCAGCGT	9.72	11.17	156
4	69982	72320	FBgn0085432	.	+	31.59	ACTGTAAGT	CATTTTTAATTTAATTTCAGATA	8.59	7.85	2338
2R	19493418	19493474	FBgn0026378	.	+	19.3	TATGTAAGA	TAATGAATTAATTTTTACAGATA	3.54	5.5	56
2L	16908124	16910671	FBgn0261671	.	+	45.33	CAGGTGAGC	TTCTTTGTAATTCCTTTTAGAAT	9.6	9.72	2547
3L	3119549	3119603	FBgn0026189	.	-	29.09	AACGTATGA	TTAACCCCATCGTATTTTAGCTC	4.39	8.31	54
2R	16954590	16954654	FBgn0085444	.	-	29.23	CATGTGAGT	TATTATTCCTTTATTATCAGTCC	7.83	6.03	64
2R	16342416	16342476	FBgn0034117	.	-	37.7	CATGTAATT	CTAACACGAATGAATTGCAGATC	1.05	4.83	60
2L	19887321	19907761	FBgn0263873	.	+	42.06	TCGGTAAGT	GCATTTTTTCTCGATTGCAGACA	11.78	9.55	20440
2R	17266212	17275409	FBgn0265487	.	+	35.44	AAGGTGTTT	CTCTTTTACTCTCATTTCAGATA	2.06	10.53	9197
2R	10325548	10325688	FBgn0261698	.	-	29.79	CATGTGAGT	TTTTGTAAACTTTCCATTAGATA	7.83	5.85	140
2R	5362568	5362627	FBgn0033021	.	-	33.33	GAGGTAAAT	ACGATTTCGTCATGTTTCAGGAT	8.39	8.92	59
3R	22622907	22636800	FBgn0020278	.	-	41.22	GGGGTAAGT	TCTTTTTGTGACTCTTTCAGAAC	9.65	10.16	13893
2R	16581016	16582870	FBgn0016131	.	+	39.84	AAGGTGAGC	AATTTCGATCCACTTTTCAGGTG	9.6	7.7	1854
2R	6725640	6725703	FBgn0010482	.	-	48.44	TCTGTAAGT	CCACAACTTGCCACTCTCAGATA	7.96	4.94	63
2R	18803284	18803654	FBgn0010651	.	-	45.55	AAAGTCGAA	TTAAAACATTTCATTTTCAGCAA	-15.84	7.27	370
3L	8468705	8468866	FBgn0010825	.	+	46.3	CAGGTGAGT	TCCATTCGATTCAATTTCAGTCC	10.67	6.76	161
X	16730047	16744613	FBgn0027528	.	-	40.83	TGTGTGAGT	GCGTCTTTATTAATTTCTAGATG	5.84	8.25	14566
2L	16177075	16177132	FBgn0001991	.	+	24.14	CCTGTAAGT	AACTTTATTGAATATTTCAGCAC	7.52	5.1	57
3L	20233949	20234007	FBgn0036958	.	-	35.59	GAGGTACAA	CCTATATCAATTGTTTTCAGCTC	5.13	6.36	58
X	15963961	15964035	FBgn0259110	.	-	28	GACGTAAGA	ATATATACTATCTCTTTCAGTGG	7.3	7.31	74
3R	26984435	26984494	FBgn0039467	.	+	20	CAAGTAAGA	TATATATTCTTTTATCACAGTGT	7.61	6.38	59
2R	7348011	7348130	FBgn0033159	.	-	29.17	GAGGTGGGT	AAACTTAATTCTTTCGTTAGATA	7.07	4.15	119
X	17141482	17142801	FBgn0002709	.	-	44.7	CCAGTAAGT	ATCTTCTTGATATCTTTCAGCAC	9.09	8.5	1319
2L	13171666	13171738	FBgn0032475	.	-	28.77	CGGGTAAGT	ATCTTCAAATGTTATTCCAGTCA	10.75	4.21	72
3L	9592457	9592726	FBgn0261555	.	+	40.74	CAGGTGAGG	TCACCCTTTCCATCGTGTAGCAA	10.07	6.56	269
3L	6152587	6152667	FBgn0020765	.	-	50.62	TTGGTAGGT	AATCTCTTACCGCCTTGCAGATG	7.03	9.38	80
2R	13871339	13871978	FBgn0013733	.	-	39.84	AGTGTGAGT	TATATTCTCTTTTTTCACAGCTT	6.96	9.05	639
2L	199984	200119	FBgn0016977	.	+	33.09	CCGGTAATA	CTGCCACTCTTTTTTTTCAGAAT	5.56	11.02	135
2R	10259628	10260862	FBgn0033501	.	+	46.4	CAGGTATCG	CCTCTTGTCACCCCTTGTAGCTC	9.18	8.04	1234
X	1044590	1044649	FBgn0003638	.	+	36.67	AGGGTGAGT	ATTTGTATTTGTTTTTGTAGCTC	9.25	8.19	59
3R	27669591	27669650	FBgn0039536	.	+	40	TTGGTCAGT	CTATCCGTTTTGTTCTGCAGCCA	5.07	9.81	59
3R	26452658	26452853	FBgn0039427	.	+	55.1	CAGGTGGGT	GCCATTATCCGCCTTTTCAGCGA	8.56	7.5	195
3R	30045787	30045861	FBgn0002626	.	-	41.33	CTTGTGTGT	CTTTTGTTGTGTCCTTCCAGCTT	0.48	10.25	74
3R	9455718	9455780	FBgn0037696	.	-	22.22	GAGGTAAGA	ATTTTAAAACTCCTAACCAGATA	10.06	4.17	62
3L	12747942	12748055	FBgn0010235	.	-	31.58	AAGGTAAGT	ATAGCCTAATATATTTCTAGATA	11	4.16	113
4	712674	713857	FBgn0005558	.	+	41.98	AGTGTAAGT	AACACAACTTTACGTTCTAGGTG	8.46	8.46	1183
3L	2461269	2463056	FBgn0266696	.	+	37.08	TCGGTGAGT	TAAAACCAAACCCCATATAGAAC	11.11	2.69	1787
2L	4684313	4684370	FBgn0000227	.	-	24.14	ATGGTAAGT	AAAAAATCATTTCCTTGTAGATT	11.01	6.44	57
3R	30068421	30082179	FBgn0266411	.	+	43.8	GCGGTAAGT	TGCGTATCTGTATCTTTTAGTGC	11.37	8.22	13758
2R	8970544	8970611	FBgn0033359	.	-	33.82	TAGGTGAGT	ATTCCTCTTTTCGCCAACAGTGC	8.83	8.4	67
X	4413900	4428197	FBgn0000179	.	+	41.36	ATGGTATAC	CATATTTACGTTTTTTATAGCAA	2.73	6.74	14297
4	571864	573612	FBgn0040324	.	+	31.45	CTTGTATGT	TGTTATTTTATTGATTGCAGATG	3.95	8.26	1748
2R	9255023	9255088	FBgn0020621	.	-	31.82	GAGGTAAGT	TTACATTTTCATCGTGCTAGCAA	11.08	5.23	65
2R	16112715	16112788	FBgn0034075	.	+	25.68	GATGTTAGT	AAATAACTTTCTTATTGCAGGAT	-2.8	7.49	73
3R	29158691	29160176	FBgn0039644	.	+	36.94	CTGGTGAGT	CTGACCTTTTAATCTTTCAGGTG	10.1	11.75	1485
3L	3131037	3131108	FBgn0035400	.	-	29.17	TCGGTGAGC	CTTTCCTCTTTTTCGCACAGACT	9.1	9.05	71
2R	6930099	6930248	FBgn0053558	.	-	40	GGGGTGAGT	GATTTAATTACGCAACGCAGCTG	7.93	0.83	149
2R	7329456	7329512	FBgn0033159	.	-	38.6	GCGGTAGAT	AAGATTGTTTACCTCTGCAGCGA	3.46	6.1	56
2R	7049966	7050033	FBgn0016032	.	+	38.24	AAGGTTAAC	CGTTTGGATCATGTTTTCAGATC	2.3	6.48	67
2R	6084788	6084846	FBgn0033062	.	-	38.98	GGGGTGAGT	CGAATTCTCTTTCTATAAAGGCT	7.93	5.45	58
3L	12071002	12071064	FBgn0250876	.	-	28.57	AAGGTGAGT	AGAGATTAATGCACTTTCAGGTG	10.47	3.87	62
3R	17697917	17697980	FBgn0261885	.	-	32.81	CCTGTAAGT	TCATATATATCGTTATACAGCAG	7.52	4.86	63
2R	15953221	15953425	FBgn0265045	.	-	30.73	CAAGTGAGT	ACTTTCATTGCTCACTGCAGTTA	9.1	6.1	204
2R	9117853	9117916	FBgn0003612	.	+	37.5	CCTGTAAGT	TGCTCTTTATTCCAATGCAGAAT	7.52	7.76	63
2L	7444214	7444272	FBgn0031914	.	+	25.42	GCAGTAAGT	AAATAATTGAATTACTCCAGAAA	9.07	3.01	58
X	4114930	4115001	FBgn0026080	.	-	30.56	ATGGTAATC	CCGTTTTTTTTTGTTTTTAGATT	4.14	11.49	71
3R	19592042	19592108	FBgn0260003	.	+	26.87	ACTGTAAGT	AATCTCTTGGTTTTTCTCAGACC	8.59	7.77	66
3R	26579282	26579643	FBgn0263289	.	+	37.29	CAGGTAAGT	TTGTTAATTGTAAATCGCAGGAA	10.86	6.22	361
2R	16315105	16315168	FBgn0085428	.	+	40.62	GAGGTAAGT	ATTAATTGCTCCAACCGAAGGAC	11.08	2.06	63
2R	7326785	7329288	FBgn0033159	.	-	36.14	GAGGTATTT	TGTTGTTATTGTTGTTGCAGGCA	7.63	8.4	2503
3L	13414149	13414336	FBgn0260049	.	+	45.21	GTGGTAAGT	CTTTCTCCTCTTCTCACCAGACG	10.36	9.67	187
3L	15999239	16003898	FBgn0036556	.	-	36.12	AAGGTGAGA	ATATATTTATATTTATATAGACG	8.68	4.14	4659
2R	13187909	13189560	FBgn0033802	.	-	40.56	CAAGTGAGT	TAATGCTGCTTCTATCACAGTTC	9.1	5.4	1651
3R	31851988	31852097	FBgn0011224	.	-	33.64	CCCGTAAGT	TCGTCCTTTTTATTTTACAGGAA	9.09	11.21	109
3L	454406	462180	FBgn0001316	.	-	43.47	GCGGTAAGT	TATTTTCTCACTCCTTGCAGAAT	11.37	10.68	7774
3R	12417130	12417217	FBgn0082831	.	+	25	CAAGTAAGA	TTTTTTTTTTTTTGGTTTAGGCT	7.61	10.44	87
4	953807	954019	FBgn0052016	.	-	27.7	AAGGTAAGT	GGCATTTACTCCTACTTCAGTTT	11	3.76	212
3R	30580027	30580339	FBgn0039787	.	+	38.98	GAGGTTAGT	ACTCTGCTTCTCTCCAACAGTAT	7.15	9.02	312
X	13734739	13735941	FBgn0001087	.	-	37.24	GAGGTAAGC	GACAATAACTTTCTCCGCAGGCC	9.85	9.6	1202
2L	9888547	9888666	FBgn0029174	.	+	28.33	GAGGTAGGA	GTTAAAACTCTTCCTCTTAGCTG	8.24	4.06	119
3L	17934346	17945336	FBgn0267794	.	+	39.76	CAGGTAAAT	ACTACTTGCTTCTCTTCTAGACA	8.76	8.71	10990
X	17642700	17642777	FBgn0026375	.	-	42.31	GAGGTGAGT	TTATCCTCCACCGCCTGCAGTAT	10.03	6.36	77
3L	1894264	1894321	FBgn0035290	.	-	37.93	GAGGTGAGA	TTAAACTGAGTACTTTATAGGGC	7.66	1	57
3R	7102098	7107077	FBgn0261238	.	-	40.56	GGGGTAAGA	TGTCTTCTTTTCGCCTGCAGCAA	7.83	10.93	4979
2R	19388267	19388325	FBgn0034441	.	+	25.42	TTGGTAAGA	AAGTATCAAACTATCCCTAGATT	8.85	4.95	58
3R	25185430	25189885	FBgn0039286	.	+	40.26	AAGGTTAGT	CTTGTTCTTCTTTCTTGCAGACG	8.54	11.61	4455
2R	7467317	7467482	FBgn0010548	.	-	46.99	CAGGTAAGG	CCGCTTGTACACAATTGCAGGGC	11.08	6.35	165
2R	15781907	15783087	FBgn0265991	.	-	40.14	TTCGTGAGT	AACTCACACTTGTTTTTCAGTCC	7.9	6.81	1180
X	5750605	5750848	FBgn0029798	.	+	33.61	AATGTACGT	TTTATTATTTTTCTTTGTAGCAA	6.58	8.59	243
2R	15425667	15452856	FBgn0263980	.	+	43.22	CGCGTAAGT	GCTCTTTTCGTATTTTGCAGAAG	9.93	9.97	27189
2L	5125623	5125827	FBgn0261836	.	+	28.78	CAGGTGAGC	TATTAATTATCTTAAAACAGAAA	9.6	4.27	204
3R	9735391	9735494	FBgn0037736	.	-	36.54	ATAGTGAGT	TTGGCTTGAAACCCACACAGAAC	6.97	2.02	103
4	481142	481208	FBgn0039908	.	-	20.9	AAGGTGTGT	TTTAATTGTATACCTTGCAGGTT	6.64	8.38	66
X	15989477	15989853	FBgn0030719	.	-	36.07	CCGGTAAGC	TTTCATATTTGCCTTCGCAGGAC	8.8	10.1	376
3L	14751776	14753333	FBgn0260233	.	-	39.6	AAAGTAAGT	AACTCATTCCTTCCTTGCAGCAA	9.72	9.71	1557
X	17668383	17668496	FBgn0250788	.	+	31.58	AAGGTAAGT	TTAACTTTTCTGTTTGTCAGGTA	11	9.57	113
2L	1613424	1613982	FBgn0021906	.	-	43.47	TGGGTAAGG	GATTCCCTCCTTCCTTTCAGCCA	9.08	8.38	558
2L	8183564	8183629	FBgn0264953	.	+	36.36	AAGGTGGGT	AATTTTGCTTTCCATTACAGGAG	8.23	9.43	65
3L	986045	988595	FBgn0264574	.	+	41.55	CACGTAAGA	CGCCGCCTTTCGCTGGGCAGCTG	7.45	8.83	2550
2L	6721132	6721187	FBgn0025777	.	-	28.57	ACGGTGGGT	TAATGAAACTTTGTTTTTAGCTT	8.27	5.13	55
2L	8428068	8428319	FBgn0027932	.	+	42.46	GAGGTAAAC	TTCCCACCTCCCACACGCAGGCC	7.2	8.73	251
2L	19533887	19534149	FBgn0053116	.	+	41.83	AAGGTGGGC	ATCAGAAATTTTTCTTACAGTAC	7.93	5.09	262
2L	21155366	21155571	FBgn0024371	.	-	30.1	GCGGTAAGA	TGATAATGTGCATTTTCCAGCGG	9.63	6.15	205
3R	11989524	11992741	FBgn0260745	.	-	38.35	CGAGTGAGT	CCACTCCCACCGTTCTGCAGCTT	8.49	7.65	3217
X	2632282	2632343	FBgn0267350	.	+	46.77	CCGGTAGGA	ATCTTCGGTTTTGGTTACAGAAC	8.18	8.32	61
3R	7762566	7762634	FBgn0037515	.	+	33.33	CCTGTAAGT	TGAGTTGTGCCCCTATACAGAAC	7.52	6.78	68
2L	8246485	8246673	FBgn0032010	.	-	45.5	CAGGTAGGT	AAATACCCACAAATCACCAGAAC	10.28	0.13	188
3L	12536681	12536738	FBgn0036301	.	-	36.21	TGGGTAAGT	TTACCATATGCACTCTACAGATG	10.24	7.16	57
3L	7173555	7175424	FBgn0265296	.	-	43.26	ATGGTACGT	CATTTTCAATTCCGTCACAGGTC	9.89	8.09	1869
X	21602830	21602980	FBgn0027588	.	-	30.46	TGGGTGAGT	TAATTTGTAATATCTTCCAGAGC	8.73	7.71	150
X	2178281	2178336	FBgn0011576	.	+	35.71	TACGTAAGA	AAACATATTGCTCTTGTCAGGTG	6.14	5.91	55
2L	14846495	14846789	FBgn0028886	.	-	29.83	TGTGTAAGT	ATTCTATCCGTCCACTGTAGTAA	7.65	4.8	294
3L	9663277	9663362	FBgn0016081	.	-	31.4	CAGGCAAGT	ACTTGTCTTTCCCGCTTTAGGCC	3.1	10.65	85
3R	11593767	11604141	FBgn0051363	.	-	43.2	GAGGTAAGA	TCTGTTTTTGTTTTTTGCAGGGT	10.06	11.84	10374
2L	2564523	2564576	FBgn0031432	.	-	40.74	CAAGTGAGC	CAAAAGATTTGCTCCACCAGTAA	6.39	1.49	53
3R	5466382	5466979	FBgn0037328	.	-	41.64	AAGGTGGGT	TTATCTTTTCTCATCCACAGCTA	8.23	10.9	597
2R	24883359	24883420	FBgn0085442	.	+	40.32	AGGGTGAGT	AGAAGGAAATCTCTTCACAGGAC	9.25	3.17	61
3R	21623652	21623838	FBgn0011766	.	-	26.2	TATGTGAGT	ATTTCATTTTCGCATTGCAGTTC	5.56	8.18	186
3L	19723807	19723867	FBgn0261360	.	-	37.7	AAAGTAAGT	TGATTGTTTGCCACCAACAGGTC	9.72	7.9	60
2L	12312466	12312525	FBgn0000114	.	+	20	GAGGTAAGT	TAATTTCAAATCCATTTCAGTTT	11.08	5.85	59
3R	10373206	10377690	FBgn0020379	.	-	40.6	AAGGTATGT	ATTTCACTTTTTCCTTACAGCAT	9.79	10.27	4484
3R	5598343	5598943	FBgn0250753	.	-	33.61	CAGGTTTGT	TCACACTTTACCTTTTCCAGGTA	7.44	9.53	600
3R	13659649	13660339	FBgn0004237	.	-	30.25	GAGGTGAGT	CATTTGAAATTCACCCGCAGATC	10.03	8.69	690
3R	16552467	16556226	FBgn0259244	.	+	43.14	CTGGTAAGT	AATTAACATTTTGTGAACAGGTC	10.65	6.58	3759
X	2499679	2501626	FBgn0261451	.	-	43.89	GCCGTAAGT	TAATAACCGGACGATGACAGTCG	10.11	-3.05	1947
2L	1678921	1690116	FBgn0086758	.	+	38.67	TCTGTGAGT	TTTCGTCATTCTCGTTGCAGCAT	7	10.1	11195
2R	6933928	6934065	FBgn0053558	.	-	52.17	AAGGTAGGT	CTAACATCATCCGCACACAGAGC	10.29	5.14	137
3L	23015563	23018967	FBgn0262509	.	+	36.89	TTGGTGAGT	AATACATGCTGTAATTTCAGCAC	9.27	3.69	3404
X	13742242	13742315	FBgn0001612	.	-	37.84	GTGGTGAGT	CTCCATGCTCTTATCTACAGCCT	8.95	7.13	73
3R	7815459	7818819	FBgn0085413	.	+	44.69	CTGGTAAGT	TTGTTCTGCACTCTTTTCAGGCT	10.65	9.52	3360
3L	8474743	8474802	FBgn0262719	.	-	28.33	TCGGTAAGT	TAATAATTTACTCACTTTAGACA	11.78	4.26	59
3R	4392249	4393658	FBgn0086608	.	-	33.33	TTCGTTAGT	TAATGACTATTTTATTTAAGGTC	-2.76	6.01	1409
3R	13411616	13415138	FBgn0041711	.	-	37.72	AAAGTAAGC	TTTGTTTTAATATCTTGCAGACC	7.31	10.51	3522
3R	8747992	8752060	FBgn0037624	.	+	41.41	CAAGTAAGT	TTCAATACAATTTTTTTCAGCTA	10.08	5.57	4068
2R	7843916	7844544	FBgn0085390	.	-	39.11	AAGGTGAGT	CCCTTCTTTTTTCGCCGCAGGTG	10.47	12.73	628
2R	7470616	7470701	FBgn0010548	.	-	53.49	AAGGTGAGC	CTGGCTTTCTGCCCTGCTAGCCG	9.6	5.88	85
X	20154815	20155098	FBgn0031089	.	+	38.73	CGGGTGAGT	CCACTTACCCTCGTCCACAGGGT	9.89	9.49	283
2R	16326065	16326134	FBgn0262511	.	-	38.57	GATGTGGGT	TCATTCCATTCTCTCCACAGAAC	2.02	11.79	69
2R	12581578	12581638	FBgn0022764	.	-	29.51	AAGGTAAGT	ATGAACCCTTCTTTTTTCAGACC	11	10.36	60
3R	6793841	6800978	FBgn0000439	.	+	40.66	TTGGTAAGT	TTACGTCTTTACCTGTGCAGCGA	10.47	8.76	7137
3R	26649525	26650992	FBgn0250908	.	-	38.83	AAGGTGAGT	TTTTCATCAACTTTTTGCAGTTG	10.47	6.93	1467
X	1610687	1624137	FBgn0000210	.	+	48.62	TGGGTACGT	TTTCTTTCTTTCGCTTGCAGTTA	7.7	11.24	13450
3R	16102448	16102510	FBgn0010379	.	+	26.98	ATGGTGAGT	ACAAAAATAATTCCTTACAGATC	10.13	6.87	62
2L	15648252	15648309	FBgn0028863	.	-	25.86	AAGGTAAAT	TAATGTCTCCACTTTTTCAGGGT	8.88	8.31	57
2R	12489882	12489945	FBgn0045063	.	-	25	AAAGTGAGT	TTTTCCCTACTTTTGAGCAGCCG	8.4	4.34	63
X	9281388	9281450	FBgn0040236	.	-	36.51	GGAGTAGGT	CCTACCTTTCTATATTTCAGCTG	3.34	9.38	62
3R	10315740	10315795	FBgn0266717	.	-	33.93	CCAGTGAGT	AACAAAATAGTCTCTTACAGATA	8.28	2.91	55
3R	24743585	24744007	FBgn0004885	.	+	26.48	GCGGTAAGC	CTCAATGGTTTTCCCCGCAGAAG	8.99	9.81	422
3L	6703230	6703319	FBgn0035710	.	-	30	TCGGTGTGT	CGAAAAACTTATTTTCGTAGTCT	5.93	2.78	89
X	15776267	15776325	FBgn0263747	.	+	33.9	AGTGTATGT	ACATGCGTCTCCATTTTCAGTGC	4.8	10.15	58
3L	8358073	8358555	FBgn0001248	.	-	34.58	GCGGTAGGT	CCTGTATCGCCTGTGCTTAGGAC	9	7.7	482
3R	24319158	24319408	FBgn0011785	.	+	53.39	CAGGTGCGT	TGAAATCCTCTATCTTGCAGAGC	9.73	8.93	250
2L	14016035	14016131	FBgn0027348	.	+	49.48	CAAGTGAGT	TTGCCTGCCATCATCCGCAGACA	9.1	9.92	96
2L	6032478	6032793	FBgn0031765	.	-	51.27	CAGGTGAGC	CCCAACGAAAACCTCAACAGACG	9.6	1.51	315
2L	915004	915057	FBgn0046113	.	+	42.59	ATGGTGAGT	CCAGGACGAACTTCCCACAGCCA	10.13	3.28	53
2L	16695677	16696584	FBgn0261278	.	+	39.54	AAGGTAAAA	TTTGTTTCTTTTTTTTACAGAAC	8.38	11	907
3R	13750447	13756375	FBgn0085412	.	+	43.99	AGGGTGAGT	AAATCTCTGTGACCTTATAGCCT	9.25	5.55	5928
2L	19571768	19572499	FBgn0005672	.	-	40.71	TTGGTAATT	ACACTTTGCTTTCCTTACAGTTT	5.73	9.65	731
2L	2579568	2579618	FBgn0031436	.	-	37.25	AAGGTGGGT	TATTACCTTTTTCCTTATAGACC	8.23	9.83	50
X	19249324	19249738	FBgn0031005	.	+	38.8	CAGGTGAAT	CTCTGACCTCTCCCGCGCAGAGC	6.6	8.63	414
2L	7208344	7208416	FBgn0031897	.	-	24.66	TGGGTGAGT	TTTATTTCTTTTGCATGTAGGGG	8.73	7.52	72
2L	8654996	8655230	FBgn0011259	.	+	43.4	AAGGTGAGT	TCATTCGATGGTCTTTTCAGGCG	10.47	6.31	234
2L	9894402	9894575	FBgn0063449	.	-	32.76	GAGGTAAGA	CCATTTTCTTTTATTTCCAGAAT	10.06	9.48	173
X	15354954	15371511	FBgn0000028	.	-	42.58	CAGGTGAGT	TCCATCCCAATACTATTTAGGAA	10.67	6.52	16557
2L	1852786	1853453	FBgn0051665	.	+	39.97	CAGGTGAGT	CTTCGAATCCTGTCTCGCAGGAT	10.67	7.97	667
X	2482392	2482458	FBgn0261451	.	-	35.82	GGTGTAAGT	TACTTAATAATTCTCTACAGAAT	8.07	6.55	66
3R	11683089	11683150	FBgn0037934	.	-	22.58	CTTGTAAGT	ATTCTAATCAACATTATTAGGAA	8	3.11	61
X	13371215	13373862	FBgn0030478	.	+	35.95	CACGTACGC	AGACGCTCTTCTCGTTGCAGAAA	5.84	8.6	2647
2R	17017800	17018062	FBgn0034181	.	-	25.48	CAGGTGAGA	TATTAATGATCTCCATCCAGAAT	9.22	5.86	262
2L	823570	823636	FBgn0031285	.	+	47.76	GCGGTGAGT	CATTCCTCGACCCATTACAGTCT	10.49	4.35	66
3L	11445677	11445739	FBgn0036159	.	+	33.33	AAAGTAAGA	TATAATTCTACCCACCTCAGGAT	6.91	6.25	62
2R	9811969	9812481	FBgn0033446	.	-	29.04	CGGGTGAGT	TATCTCTCTTTATCATACAGCCA	9.89	8.21	512
2R	7924533	7924597	FBgn0033233	.	-	33.85	TGGGTAAGT	ACTTTTGAATGTTAATGCAGGGC	10.24	4.49	64
2L	13275062	13275587	FBgn0264894	.	+	31.75	CAGGTAGTA	ACGCCTATATCTACTTGCAGCGA	5.89	7.22	525
X	5880670	5880833	FBgn0029820	.	+	34.15	CAGGTTATT	AGACCCCCTTTCTTTCCCAGGCG	3.49	8.83	163
2R	20664678	20664785	FBgn0034542	.	-	32.41	AGGGTAAGC	TAATTTGAATATTTCCACAGGTC	9.04	7.68	107
3R	24948464	24948518	FBgn0039255	.	+	32.73	TGGGTGGGT	TCTAAATTGGTTTTTCTTAGAGC	3.82	6.37	54
2L	21304932	21308287	FBgn0032940	.	-	33.05	CAGGTGAGT	AAATAACTTTTAATTTACAGTCA	10.67	4.98	3355
3R	25646744	25647336	FBgn0039350	.	+	44.35	CAGGTGAGT	AAAATAAAAAATTTTTTCAGTTT	10.67	4.1	592
3R	8842840	8864785	FBgn0262614	.	-	38	TTTGTAAGT	ATTTGTTCTCGATTTTCCAGGGT	7.4	9.7	21945
2R	21308159	21308451	FBgn0261554	.	+	38.23	CAGGTAAGG	TGAGTTTTATCTATTGCCAGGTC	11.08	7.43	292
3R	26962452	26962539	FBgn0039465	.	-	30.68	AGGGTGAGA	AATTGATCTTCCTTCCACAGGTC	6.65	11.09	87
2R	11643927	11643990	FBgn0033639	.	-	29.69	GAGGTAAGT	GAATCATTTGCCTTTTGCAGACC	11.08	8.54	63
3L	2495730	2495800	FBgn0266696	.	+	29.58	GCGGTAAGT	AAATTTTCTTTTTAACACAGCTT	11.37	4.21	70
3L	1326317	1326372	FBgn0010246	.	+	44.64	CATGTGAGT	TAATGAGCATTCCTGTCCAGCTT	7.83	1.84	55
2R	17797264	17797327	FBgn0028743	.	+	43.75	CAGGTAAGC	TTGGCCGAATATTTTCCCAGCTG	9.88	3.18	63
X	16004087	16004327	FBgn0003969	.	-	31.95	ACGGTAAGC	TTTATCTGGTCTTCTTACAGTTT	9.89	9.96	240
2R	24777973	24778034	FBgn0086908	.	-	37.1	TTGGTTAGT	ACCCACTCATTGTGCACTAGGTA	4.82	6.28	61
3L	19616783	19616839	FBgn0260655	.	-	26.32	CATGTAAGA	TTAAACCGCTTTGTTCACAGCTA	5.58	7.72	56
4	271848	271914	FBgn0042696	.	-	17.91	AAGGTATCG	AAATGTGTTATTTTTTATAGCTC	8.7	7.16	66
3L	11976171	11976229	FBgn0264488	.	+	40.68	AAGGTGAGA	GTTACTTTTCTCGTATCCAGCTA	8.68	6.94	58
X	9000241	9000681	FBgn0261549	.	+	37.19	CAGGTAAAA	CACACCATCACTTGTTGCAGGTG	8.59	6.54	440
3L	21728393	21728450	FBgn0037120	.	-	37.93	AAAGTATGT	AATAAGAAGCGAACTCATAGTCG	6.93	-7.18	57
3L	5516105	5517551	FBgn0035610	.	-	37.39	CAGGTGAGT	AATATTTTCATTCCGTGTAGTTC	10.67	5.82	1446
4	732234	733919	FBgn0005666	.	+	33.1	AAGGTAAAT	TTTATACATTTTTTACACAGCAA	8.88	5.68	1685
X	7358688	7405144	FBgn0265457	.	-	40.13	ACGGTAAGT	ATTATATTGTATATTTTCAGATA	11.81	8.2	46456
3L	16678661	16678807	FBgn0264605	.	-	47.62	GTGGTAAGT	GAACTTTTATGTCCTCACAGGCA	10.36	8.62	146
3R	25910187	25910702	FBgn0250757	.	+	41.67	GAGGTAAGC	TGGGAAAAAAATATTTACAGTAT	9.85	-0.77	515
2R	9262599	9262656	FBgn0083977	.	-	36.21	AAGGCAAGT	ATCCTTAAAATCCTCTACAGACA	3.24	5.44	57
3R	13283640	13283696	FBgn0038130	.	+	42.11	TCGGTAGGT	TTTATCTTTATCTCTCATAGGAC	9.09	10.56	56
X	2021118	2021171	FBgn0261954	.	+	40.74	CACGTAAGC	TTACATACTTCGAATCACAGGCT	6.58	3.83	53
X	3169628	3169721	FBgn0004647	.	+	45.74	AAGGTAAGT	CACTCATATTACAATTGCAGAAT	11	6.64	93
3L	24728509	24734035	FBgn0028993	.	+	31.21	CAAGTAAGT	ATTATTATTAAATATTTCAGTTT	10.08	4.9	5526
2R	12561490	12561547	FBgn0011592	.	+	36.21	GAGGTGGGT	TAAACTTTATGAACTTGCAGCTA	7.07	5.97	57
X	2499679	2500236	FBgn0261451	.	-	40.5	GCGGTAAGC	TAATAACCGGACGATGACAGTCG	8.99	-3.05	557
3R	24677336	24687186	FBgn0003429	.	+	34.97	GAGGTAGTC	CCCACCTTCAACAACACAAGACA	4.52	-1.92	9850
X	13597405	13599415	FBgn0004169	.	-	31.28	GACGTAAGT	CCTCAATGCCTCACGTATAGAAA	10.93	2.64	2010
3R	30879907	30880762	FBgn0039808	.	-	44.63	GTGGTAAGC	TATTTTTTATTAATCGCCAGATC	8.15	6.6	855
3L	208318	208371	FBgn0027587	.	-	33.33	AGGGTAAGT	CCAATTTTGTATATCCACAGGAA	10.45	8.71	53
2L	13917651	13917976	FBgn0032536	.	+	27.91	AAGGTAATG	ATTATACTTTTTCCTTTCAGGTG	8.99	11.87	325
2L	8177074	8177129	FBgn0264953	.	+	28.57	CCCGTAAGA	ATTAACTGAAGTATTTGCAGACT	5.66	-0.54	55
2R	23913027	23913085	FBgn0261794	.	+	59.32	ATAGTAAGT	TAATCTCCGCCCGATTGCAGCAT	8.65	5.52	58
3R	7581066	7596988	FBgn0083963	.	-	38.92	AAGGTGAGT	TGTTTCCGTGTACTTAACAGTTG	10.47	7	15922
2L	19527954	19528087	FBgn0032801	.	-	44.03	GGAGTGAGT	GCTTTTCTTGCTCTCGACAGTTC	6.05	9.38	133
X	15394456	15394984	FBgn0263257	.	-	33.46	ATGGTAAAG	AACCCGATGAAATCACTTAGGTC	5.39	1.33	528
3R	15179181	15180207	FBgn0038294	.	-	33.01	ATTGTAAGC	TCTTCCCAACTTTATTACAGCGA	5.06	6.58	1026
2R	8676608	8678429	FBgn0263120	.	+	41.33	AAGGTGAGT	CGAATTCGCTCATTTTCCAGGCA	10.47	6.93	1821
2R	8092166	8095078	FBgn0033257	.	+	40.23	CAGGTTCGT	CTAATCGTGGATAATTTCAGCGA	7.97	2.59	2912
X	19854380	19854435	FBgn0031078	.	+	37.5	TACGTAAGT	TGAAGATCACTATCTTCTAGTTC	9.27	3.89	55
3R	7787668	7787728	FBgn0042105	.	-	31.15	AAGGTAAGT	GCAACATTTTACATATTAAGCAA	11	1.4	60
3L	20979278	20979362	FBgn0053283	.	+	35.29	AGAGTAAGC	AAAACTATAAAGAGCACGAGGAA	6.31	-23.73	84
X	13068771	13068835	FBgn0265597	.	+	20	CAGGTGCGC	CTTATATATAATTTTGATAGGTT	9.1	5.69	64
2L	20348879	20348949	FBgn0011638	.	-	36.62	AAGGTAAGA	TTGTACTTGCCTATCCACAGCTC	10.57	8.45	70
2R	10814215	10814282	FBgn0033551	.	+	45.59	ATGGTAAGC	ATGTAACCTTGCATTTGCAGTAC	9.26	6.2	67
3L	8452129	8461971	FBgn0010825	.	+	42.45	ATGGTGAGC	GTGCTTGGATTTATTTGCAGTTG	8.27	6.42	9842
3R	11153494	11153558	FBgn0040251	.	-	23.08	GAGGTAAGT	AAAACCGGTTATTTCCTTAGGAG	11.08	6.55	64
3R	4702412	4707025	FBgn0263346	.	+	42.96	AGTGTAAGT	CACCTCATCCCACCCTACAGATC	8.46	7.64	4613
X	9989961	9992977	FBgn0052694	.	+	38.52	AAAGTAAAC	AGCATGTTATCTCGTTCCAGCAC	1.69	5.65	3016
2R	24557700	24558029	FBgn0035023	.	+	30.61	TTGGTACGT	CCTTTTGTTTTTGAACACAGGCA	8.11	6.91	329
2L	17667818	17667966	FBgn0015609	.	-	38.93	AGTGTAAGT	CCTTCGTCCTTCGCCCACAGCCT	8.46	10.31	148
X	13212959	13213155	FBgn0029133	.	+	32.49	ATTGTAAGT	TGAATTGATTTCTTTTGCAGCCA	8.54	8.28	196
2L	7443986	7444059	FBgn0031914	.	+	21.62	AGGGTGAGT	TTCTCTTACATTATGTACAGCTC	9.25	6.73	73
X	18307168	18307242	FBgn0004956	.	-	50.67	CAGGTGAGT	TTTTATCTGCTTCTCCACAGAGC	10.67	11.26	74
2L	2738784	2738868	FBgn0031449	.	+	32.94	CATGTGAGT	CATATATTATATTTTTTCAGATC	7.83	9.44	84
3R	24703054	24703117	FBgn0003429	.	+	35.94	ATCGTAAGT	ACCATCTCTTGTGATTACAGTAC	10.44	4.8	63
2L	11141105	11141166	FBgn0010197	.	-	32.26	GAGGTAGAA	TCAATAACTTATTCCTTCAGGTG	4.54	9.12	61
2R	18191698	18192772	FBgn0053958	.	-	40.93	CACGTACGG	TGTGCAACATTTTCTCCCAGTGC	6.29	5.7	1074
2R	21308549	21309628	FBgn0261554	.	+	43.61	CAGGTGAGA	CTCATCCCTATGATTTTTAGAAC	9.22	6.4	1079
2R	23968089	23968152	FBgn0003008	.	+	28.12	TTCGTAAGT	ATTGTCACTATCATTTGTAGGAT	9.77	7.75	63
2R	18287740	18288126	FBgn0010575	.	-	32.3	CGAGTAAGT	CCATCTCTCCTTTTTCGCAGAAC	10.15	10.06	386
3L	16070571	16070832	FBgn0005536	.	+	30.92	AGGGTAAGG	TTTTTTAAATTTTTTAACAGATA	9.16	9.51	261
2R	7475378	7475439	FBgn0010548	.	-	33.87	ATGGTAAGC	TAGAGTTTCCGTTAAAGCAGCAG	9.26	-2.81	61
2L	3451244	3451300	FBgn0031534	.	+	36.84	GAGGTGAGT	TCATTTTTTGAATTTTGCAGTGG	10.03	7.65	56
3R	7119049	7119461	FBgn0261238	.	-	29.06	TAGGTGGGG	TTTTTCGGTTGTTTCTGTAGCTT	3.33	9.08	412
2L	20755434	20755487	FBgn0032883	.	-	37.04	CAAGTAGGT	AGCTACTTACCTTATTTCAGATT	7.33	6.55	53
2L	335549	336017	FBgn0004611	.	+	50.96	AAAGTAATT	TCTGGTCGTGACCACTTTAGCAT	3.64	4.46	468
3L	19302828	19302883	FBgn0003089	.	-	39.29	ACTGTAAGA	TTTAAGAATTTCCTTTCCAGTGT	4.8	6.26	55
3R	8030983	8031045	FBgn0037543	.	+	41.27	ATTGTGAGT	CCAATTTTTTATTCCTTTAGTTC	7.35	6.98	62
X	7778354	7778436	FBgn0052718	.	+	28.92	GGGGTAAGC	TCATAATAACCCAATAGTAGGTG	7.79	0.28	82
3R	9719622	9719713	FBgn0002431	.	-	27.17	CGTGTAAAT	CAATTATCATATTCTTTTAGAAC	-0.16	6.88	91
2R	7399325	7399378	FBgn0033166	.	-	33.33	GGCGTATGT	TTCATAGAATTATCTTTCAGTTG	5.39	5.25	53
2R	19292861	19299169	FBgn0086358	.	+	35.58	TCGGTAAGG	TGTTCTCTTGCATTTTCCAGGTC	10.48	11.23	6308
X	13832674	13832745	FBgn0052626	.	-	27.78	ATTGTAAGT	CCAATGCTCGACTTTAATAGGAA	8.54	5.1	71
3L	16114721	16115668	FBgn0010280	.	+	38.29	TCCGTAGGT	TAATGTTGCGTATTTGCCAGGCC	4.86	4.2	947
3L	15571959	15572022	FBgn0267390	.	+	23.44	CAGGTATGC	TTAATGTACTATCTCTTAAGGTG	9.37	7.5	63
2R	15876245	15877030	FBgn0264089	.	-	45.42	GCTGTAAGT	GGTCTTTCTGCCCTTTGCAGCAT	8.56	9.23	785
2R	21256304	21257258	FBgn0085426	.	+	37.38	CAGGTTTGT	ATATATATATATCTTGACAGACA	7.44	6.08	954
X	8423576	8423727	FBgn0261793	.	+	36.18	TGCGTAAGT	TCTCCCTAAAACAACTGTAGCGT	9.73	4.36	151
3R	5786740	5786794	FBgn0037375	.	+	40	ACGGTAAGT	ATAGTAATATTATGCTCCAGAGG	11.81	3.48	54
X	11066733	11066815	FBgn0030261	.	+	24.1	CAGGTGAGC	TCTGTTCATATTATGATCAGATA	9.6	4.8	82
X	12298196	12312791	FBgn0267001	.	+	41.01	TTGGTAAGT	TGGATTGGATAACAAAATAGCCG	10.47	-2.71	14595
X	5249644	5249748	FBgn0029746	.	+	29.52	CGGGTAAGT	ATTTGTTTTTATTGTTACAGCGA	10.75	8.53	104
3R	5202854	5203049	FBgn0259212	.	-	27.04	TAGGTATGG	CCACTATTTATTTTCTTTAGACA	7.37	7.36	195
3L	8280689	8280743	FBgn0263219	.	+	43.64	TAGGTAAGA	GCCGCTACTTACGTAATCAGAAC	9.14	4.05	54
2R	15781080	15781772	FBgn0265991	.	-	46.18	CGGGTAAGT	TAAATTTCTTCTGCTTTCAGCGT	10.75	8.96	692
3R	26356028	26356215	FBgn0053970	.	+	33.51	GGGGTGAGT	TTTGGGTGATTTTTCCGCAGGGT	7.93	8.45	187
2L	2805602	2808979	FBgn0031461	.	+	45.41	TGGGTGAGT	AAATTTCTTCTTATTTGCAGACG	8.73	7.53	3377
3L	1636010	1636817	FBgn0013342	.	-	41.46	CATGTAAGT	CCCTTCCTTTGGCCCCGCAGAGC	8.31	11.28	807
2L	5556038	5556091	FBgn0004620	.	+	44.44	AGGGTAAGT	ACTACATTTGAAGTCCTTAGGCC	10.45	0.8	53
X	22492422	22493480	FBgn0027279	.	+	34.66	AATGTAGGT	GCATTATTCTGTTTTCAAAGGGC	5.12	6.45	1058
3R	12703813	12703875	FBgn0016693	.	+	38.1	CAAGTAAGT	CCATTCTTCGCCACTTGCAGCTG	10.08	8.65	62
3R	20290584	20290961	FBgn0262582	.	+	24.34	CAGGTGAGC	TGTTTTCTTTATATTATTAGTGA	9.6	5.18	377
3L	20847781	20847835	FBgn0052432	.	-	29.09	CTGGTAGGT	CTAATTTCAAATTTTTATAGTGC	8.37	5.32	54
2R	16556004	16556068	FBgn0034135	.	+	24.62	CCAGTGAGT	TTTTTCTATTAAATTATTAGCTA	8.28	3.57	64
3R	26044627	26045003	FBgn0001139	.	+	39.26	GGGGTAAGT	ATCCAAACAACGTTGTGCAGCAT	9.65	-0.26	376
3L	20351250	20351323	FBgn0036974	.	+	37.84	CAGGTGAGT	ATGCTTTCTATATTTAAAAGGAT	10.67	6.21	73
2R	10862956	10873853	FBgn0050015	.	-	38.42	AAGGTGAGT	TGTTCTTCTTTTTTTTTCAGACC	10.47	11.6	10897
2L	4308860	4314201	FBgn0010473	.	+	41.73	CTGGTAAGA	ACCCCCCAAAAATAAAACAGGTC	9.45	4.12	5341
3L	16281786	16281848	FBgn0036592	.	-	38.1	GTGGTGAGT	ATATATACCTTCATTTACAGCTC	8.95	8.38	62
3L	7035039	7035169	FBgn0260660	.	+	44.27	GACGTAAGT	TTCCACATCCGTTTCGGCAGCGT	10.93	4.71	130
2L	8687825	8687888	FBgn0004914	.	-	28.12	CGGGTGCGT	TATTTTATATACTATTTCAGAAC	7.91	8.3	63
2L	3874396	3874449	FBgn0000256	.	-	29.63	ATAGTGAGT	AATAACTAATATTTTTCTAGCCA	6.97	4.2	53
2L	8193065	8193124	FBgn0031995	.	-	28.33	GAGGTAAGT	TACACATTATTTTTTATTAGGTG	11.08	7.19	59
2R	8970183	8970243	FBgn0033359	.	-	42.62	GAGGTAAGC	TCCGTCTCACTATCCGACAGGGC	9.85	7.71	60
3R	13691299	13691634	FBgn0024555	.	+	30.36	AAGGTAAGT	ATTTTCGTTACCATAAACAGGGT	11	5.89	335
3R	28418868	28442769	FBgn0039584	.	+	44.05	AAGGTTCGT	TCTTCCATTTCTATTTGCAGACT	8.44	9.95	23901
2R	7974622	7974689	FBgn0033246	.	-	32.35	GAGGTAAGA	CTATTTATATATCTTTTCAGGAC	10.06	10.64	67
3R	17147352	17147414	FBgn0038488	.	-	33.33	TCGGTGAGA	TGCATTGCCTAACCTTGCAGTCA	8.51	6.61	62
X	10278231	10278292	FBgn0259170	.	-	32.26	CGGGTAAGT	AATCTTTCCCATCTTATTAGGTG	10.75	8.42	61
3L	3228025	3228091	FBgn0035424	.	+	46.27	AAGGTGAGT	GGATTTTGCTTATATCACAGGCT	10.47	4.49	66
3L	16928957	16929021	FBgn0036678	.	-	36.92	TGGGTAAGT	ACCCTCCAATCACCTTTTAGGTC	10.24	11.11	64
4	1117906	1117967	FBgn0039928	.	-	20.97	TCGGTAAAT	AATGTATATCAATCTTACAGCTG	6.8	7.34	61
3L	22740453	22740518	FBgn0010830	.	-	45.45	ACGGTAAGT	CTCTCCGCCTTCATGGGCAGATA	11.81	8.98	65
2L	8927004	8927179	FBgn0085427	.	+	22.73	CCGGTGAGT	AGTCAATTTATTTGCTGCAGATT	10.9	5.54	175
3R	28923418	28923475	FBgn0039616	.	+	31.03	CGGGCAAGT	TTTTGAAGATTGGATTGCAGGAC	2.99	2.41	57
2L	13193095	13193470	FBgn0032480	.	+	30.05	CCGGTAAGT	TATGTTCCATTTGCTTTCAGGGA	10.91	10.41	375
3R	31217945	31218942	FBgn0039830	.	-	38.98	GCCGTAAGT	ACGCTCATCTACCTTTCTAGTTC	10.11	7.46	997
3L	8962656	8962710	FBgn0035942	.	-	32.73	GAGGTAAGT	ACGATATATTACATCTGCAGAGC	11.08	6.23	54
2R	14150096	14150225	FBgn0033897	.	-	37.69	ACAGTAAGT	AAATTGTTCCTTCGACGAAGATC	9.49	2.39	129
3L	4812256	4813327	FBgn0261797	.	-	40.58	CAGGTAAGT	AACTAATCGACGATGTGCAGCGG	10.86	-0.79	1071
X	6782896	6782962	FBgn0259228	.	-	41.79	AAGGTAGGT	TGATATACCATGTCCTGCAGATT	10.29	7.23	66
2L	4299190	4303335	FBgn0010473	.	+	43.42	ACGGTACGA	ATATATCCTCCTCTATCAAGGGC	9.65	5.78	4145
3R	17772089	17772151	FBgn0262562	.	-	36.51	TGGGTAAGT	CATCTCACAATTCCCTGCAGCTG	10.24	7.6	62
3R	29741370	29741697	FBgn0039690	.	+	46.34	ACTGTGAGC	TCTGTTTTTAATCCCTACAGAAC	4.2	9.67	327
3L	6737287	6737352	FBgn0261934	.	-	21.21	ATGGTACTC	ATACCTATATTATTTTGCAGAAT	3.28	8.58	65
X	12899456	12899522	FBgn0052649	.	-	37.31	GAGGTAAGC	CATTGAAAATTCACTTCCAGCTA	9.85	5.37	66
3R	4466844	4467293	FBgn0051523	.	-	51.78	ATGGTAGGT	ACTCTGTGTTTTCTTTTCAGCCG	8.6	10.24	449
2R	8486303	8486817	FBgn0050361	.	-	33.4	AAGGTGAGT	CACACTGCACTTGTTTTCAGGCT	10.47	7.24	514
3R	31671796	31671913	FBgn0039863	.	+	33.9	ACGGTGAGT	CCTACAATCCTCTCCTGCAGCCC	11.45	8.84	117
3R	5184642	5185368	FBgn0259212	.	-	36.73	AAGGTGAGT	GGCCTCCTGGACAACGACAGCCG	10.47	-0.75	726
3L	17474072	17474135	FBgn0036727	.	+	35.94	CATGTAAGT	AACATTTCTCATGTCCTTAGCCC	8.31	7.14	63
2R	16165685	16165748	FBgn0034083	.	+	29.69	AGTGTAAGT	CACTTTACATTTGCTTTTAGTTC	8.46	6.95	63
3R	26951010	26951071	FBgn0039464	.	-	41.94	TTTGTAAGT	CCTAAACACTTGATTTGCAGACC	7.4	5.28	61
3L	7329364	7329428	FBgn0002909	.	+	43.08	GAGGTGAGC	TGCCACCGCCTCGTTTTCAGCCT	8.7	6.82	64
3L	14231113	14231176	FBgn0013718	.	+	26.56	GAAGTATGT	GCACATTTTTTCTTTACTAGCCC	6.97	5.96	63
3R	17494230	17497354	FBgn0261046	.	-	38.88	CAGGTAAGT	CGATGCTTTTGTACTTGCAGGAA	10.86	9.54	3124
2R	5440806	5454420	FBgn0259247	.	+	38.73	TAGGTACGT	TAAATATTACTAATTTATAGTCG	8.17	3.07	13614
2L	15092486	15092549	FBgn0028879	.	+	35.94	CAGGTAAGT	ATATGTACTCCACTTTTTAGACC	10.86	6.59	63
3R	21032161	21032221	FBgn0013812	.	-	44.26	CAGGTGAGT	ATTGTCTAATCCCCTTCCAGGGA	10.67	9.18	60
2L	20882192	20882261	FBgn0032901	.	-	38.57	CAGGTGGGA	TGTGTTTTCCTAAAATTCAGGTC	6.71	8.8	69
3R	21375913	21376601	FBgn0002781	.	-	35.85	GATGTGAGT	AACCAATATTTTTTTTTCAGAAC	7.77	7.8	688
2L	18540769	18541184	FBgn0085370	.	-	37.5	CTGGTGAGT	GTGCTGTTTATCGCCACCAGGTG	10.1	7.97	415
2L	5276732	5276935	FBgn0000228	.	-	34.8	CAGGTGAGT	TATTTTTCCAAACCACACAGGTG	10.67	7.02	203
3R	10844364	10845029	FBgn0261053	.	+	31.23	GACGTGAGT	CTTTTATTTTTCTCTTGTAGCAA	9.22	10.88	665
X	11818516	11823282	FBgn0266019	.	+	37.15	AAAGTGAGA	TCTTTGCTTTCTATTTGCAGTTG	4.23	9.95	4766
X	3130687	3130742	FBgn0028369	.	+	41.07	CAGGTGCGT	TACAATTCAATCTCGCGCAGGTT	9.73	6.85	55
3R	12554603	12554675	FBgn0038063	.	-	49.32	TAGGTAAGT	GCGTTTTGCCCACTTCACAGATA	9.66	7.37	72
X	2523817	2523885	FBgn0261451	.	-	26.09	TCTGTAAGC	GTTTATTCTCTTTCGATTAGATC	4.33	6.58	68
3R	15829889	15829950	FBgn0038366	.	+	38.71	GATGTAAGT	ATCTTACTGTTCTTTCACAGGGA	9.11	10.46	61
3L	20320964	20321018	FBgn0036969	.	+	29.09	GAGGTAAGA	AATATTTCTTATCGGTCTAGCCA	10.06	4.84	54
X	11673462	11673730	FBgn0004370	.	+	43.87	AAGGTAGGT	AATGCATACGCAACACGCAGGCC	10.29	2.1	268
3L	4503679	4504047	FBgn0261526	.	-	25.2	GAGGTAAGT	TTTTTTTTTTCACATTAAAGGCG	11.08	6.07	368
3R	25248582	25248638	FBgn0039301	.	+	49.12	AGGGTGTGC	ACTAAGGAAACTCCTTGCAGGCA	3.55	1.88	56
2R	8480560	8481216	FBgn0050361	.	-	32.42	CAGGTGAGC	CTTCACCTTCCACCCAACAGGCA	9.6	7.78	656
3L	15575490	15575553	FBgn0267390	.	+	29.69	AGGGTAATG	CTTTGCTTCCTCACTTTTAGGTA	5.98	12.35	63
3L	1757204	1757306	FBgn0035268	.	+	34.95	GAGGTAAGT	TTATAAATCCTTGCTAACAGGTT	11.08	7.39	102
X	4725195	4726235	FBgn0029723	.	+	43.52	TCGGTGAGT	TCTCTGTTTTTACCGGACAGGTT	11.11	9.23	1040
4	1058156	1058209	FBgn0011642	.	-	14.81	ACGGTAAGT	TTAACGTATATTTTATACAGGTA	11.81	7.2	53
3L	7898855	7901614	FBgn0003041	.	-	41.81	GTCGTAAGT	TCATGTTCTCTTCCGTTCAGGTG	9.9	10.28	2759
3L	9862036	9862090	FBgn0036053	.	-	29.09	ACAGTATGT	ATAGTCTTCTCTTATTCCAGAAA	6.05	7.11	54
2L	21762900	21765962	FBgn0051612	.	-	39.21	AAGGTAAGT	TATCCTCTGTTTTCCCGCAGGCA	11	13.47	3062
2R	22151696	22162904	FBgn0000008	.	+	44.29	GTGGTAAGT	CAATTTTCCCCCAATTGCAGAAA	10.36	8.43	11208
X	17141204	17141325	FBgn0002709	.	-	31.15	GAGGTAAGT	ATATTAACAACATTTCTTAGCCC	11.08	2.64	121
2R	8473596	8473655	FBgn0033297	.	+	43.33	ACGGTAGGT	CCTGGTTGCGCCCTTTGTAGATC	10.15	7.82	59
X	7148468	7149781	FBgn0047092	.	-	40.56	AAGGTACGC	GAGCTGAAATTTATTCTCAGTGC	10.4	3.32	1313
4	332003	342921	FBgn0259214	.	-	28.93	CAAGTAAGT	TCAAATTTTGTTTGTTTCAGTTG	10.08	9.15	10918
X	18060549	18062826	FBgn0003380	.	-	41.09	GAGGTAGGT	CGCATTTACCACGATTGCAGGCG	9.65	4.86	2277
X	10797438	10797507	FBgn0262735	.	-	44.29	CAGGTAAGT	CACGATTACTCTCATTACAGTCT	10.86	5.2	69
3L	3088120	3088191	FBgn0035397	.	+	51.39	CGCGTAAGT	AACTTGGCCCACATTTGCAGGTG	9.93	6.96	71
2L	4511879	4511932	FBgn0053196	.	-	42.59	AGAGTAAGA	ACAAGAGTTACCATTCCCAGTTG	5.73	0.49	53
3R	25662487	25662633	FBgn0261986	.	+	39.46	CAGGTATGT	TATCGTTTTATTTTCCACAGGAT	9.8	10.86	146
X	1637140	1637283	FBgn0000210	.	+	50	TAGGTGCGT	CGGGTTTTGGCCAACTCTAGGTC	6.6	7.32	143
2R	21181586	21181644	FBgn0003162	.	+	28.81	ACGGTAAGA	TATAATTTGCGATCCCATAGCAT	10.65	6.63	58
3L	8468705	8469409	FBgn0010825	.	+	39.43	CAGGTGAGT	TAACATTTTATTATTTGCAGGGA	10.67	7.74	704
2L	19437127	19437665	FBgn0032783	.	-	33.77	AAGGTGAGT	TATTTGCGATATGCTTCCAGCGG	10.47	4.5	538
2L	18920017	18920278	FBgn0032723	.	-	38.17	TGGGTGAGT	GTTCTGTTCTGTTTTTGCAGGTG	8.73	11.4	261
3R	8803006	8803078	FBgn0037632	.	+	27.4	AAGGTAAGA	TTATTTTCCATTTTAAATAGGCT	10.57	8.61	72
2L	8898949	8915660	FBgn0085427	.	+	38.18	AAAGTATAC	TAAATAATAATTTGAAATAGGCG	-0.39	4.16	16711
3L	7323869	7323923	FBgn0035762	.	+	30.91	ACGGTTGGA	TGATCCATATATTTCAACAGCTC	2.8	6.72	54
2R	24395276	24396042	FBgn0035001	.	-	39.63	CAGGTGTGT	CCAAATTGAACCGAGCGTAGGAG	6.99	-3.05	766
2R	11332385	11332462	FBgn0003382	.	+	39.74	AAGGTGGGT	CCGTGCTGGTGCATCCACAGCTC	8.23	6.12	77
2R	16753701	16753765	FBgn0267002	.	-	33.85	CAGGTCGGT	ATACATCGATTTTTCTTCAGTGT	7.53	5.8	64
3R	17699488	17699546	FBgn0261885	.	-	38.98	TCGGTGAGT	ATTACCCATTTCTGTTGCAGCTC	11.11	10.23	58
X	17857324	17857427	FBgn0264713	.	-	50	AATGTGCGT	TCGCTACGATTTCTTTGCAGGAT	5.02	9.04	103
3L	8284005	8284068	FBgn0027569	.	-	50	GAGGTAAGA	TAATTGGATTTATCCCGCAGATC	10.06	8.39	63
3R	4238766	4238818	FBgn0010225	.	+	33.96	ACGGTAAAA	TAAACTGAATGTTGTTGTAGGCA	6.53	5.04	52
3L	12766260	12766317	FBgn0052113	.	+	22.41	CAGGTAAGG	TAAAATGGTTTACTTTATAGTCT	11.08	5.22	57
3L	2075685	2076382	FBgn0086906	.	-	32.09	AAGGTTTGA	TAATTACATTACATTCACAGAAA	5.13	4.09	697
3L	9427325	9427386	FBgn0015296	.	+	46.77	GCGGTAAGT	TTGTTTGCCCTTGCCTGCAGAGA	11.37	9.97	61
3R	10839943	10841791	FBgn0261053	.	+	44.73	GCGGTAAGT	TTCGGCTATTTGCATTACAGGCG	11.37	6.69	1848
3R	11987377	11988657	FBgn0260745	.	-	35.6	GGGGTAAGT	CAATTTTTCGCTTTATTCAGACC	9.65	6.68	1280
2R	7330815	7330975	FBgn0033159	.	-	33.54	ATGGTAAGT	TGTTTACCAAACCATTTCAGACG	11.01	5.26	160
3L	4278251	4278740	FBgn0035523	.	+	43.27	TTGGTAAGA	GCCTCATTTTTGTATTGCAGATA	8.85	10.52	489
X	19598078	19598148	FBgn0261593	.	+	39.44	TGAGTGCGT	ATTCTCTTTTTTACTTGCAGCGG	1.76	10.51	70
3L	2513639	2513695	FBgn0010905	.	-	38.6	GAGGTAGCT	CCACAATTGTCTCCCCTTAGGCA	5.82	8.83	56
3L	571015	571079	FBgn0035142	.	+	36.92	CACGTAAGT	AATCCCTTAATCTCTCACAGTGT	10.16	7.09	64
3R	30595329	30595389	FBgn0039790	.	-	37.7	AAAGTAAGT	ATGTCTTTTACCCCCAAAAGGGA	9.72	4.48	60
3R	19168389	19168568	FBgn0010768	.	+	28.33	AAGGTAATC	AACGTTCTATCTACTTCCAGTAC	7.46	8.15	179
3R	20973739	20973810	FBgn0002921	.	+	26.39	GAAGTAAGT	CTTCCTTACGAATACTATAGACT	9.82	4.74	71
3L	5133069	5133127	FBgn0040843	.	-	44.07	CTGGTGCGT	TACTGACCCTTCCTTTACAGAGC	8.29	8.58	58
3L	4225707	4226573	FBgn0001257	.	-	45.91	AGGGTGAGT	TCTCTCTATCGATCTTGCAGAAA	9.25	10.25	866
2L	871577	871640	FBgn0053526	.	+	32.81	ATGGTGAGT	TTAATGTTTTTATTCGACAGCCT	10.13	6.02	63
2R	10584124	10610549	FBgn0263102	.	+	40.26	AAAGTAAGT	ATGTTCGTTTTTTCTTACAGGGC	9.72	11.87	26425
2R	10294967	10295290	FBgn0033504	.	+	41.98	GAGGTAAGT	TATTCTATTCACAATTCTAGTGG	11.08	5.94	323
2R	20463974	20464618	FBgn0086604	.	+	46.82	GCGGTAAGT	AATTCCTCCACCTTCCACAGGCC	11.37	8.75	644
2R	24052170	24052394	FBgn0003353	.	+	33.33	TTGGTGAGT	CAAAACTCCTCTTGCTCAAGGTA	9.27	3.99	224
3R	23378151	23378270	FBgn0039075	.	-	27.5	CAAGTAAGT	TAATTTTTTTTTCATGACAGTAC	10.08	5.87	119
2L	9905053	9905137	FBgn0032156	.	-	41.18	CCGGTAATG	AGTCTACAACATTCTTCCAGTTC	6.21	4.12	84
X	12069894	12069969	FBgn0264676	.	-	27.63	GCAGTGAGC	AATTATTCATATTTCATTAGCGC	3.29	3.78	75
3R	16000060	16000612	FBgn0003507	.	+	36.17	CAAGTAAGT	TTCTATGTCAATCTTTGAAGCAT	10.08	5.67	552
2L	7437789	7443583	FBgn0031914	.	+	36.6	GCGGTAAGT	AACTTCATTCTCGTTCGCAGCTT	11.37	7.67	5794
2R	14245271	14245335	FBgn0033917	.	+	43.08	GCGGTGAGT	GATTTCCTAATCTCTTCTAGCTG	10.49	8.15	64
3L	9071902	9072487	FBgn0035959	.	-	34.3	ACGGTAAGT	ACCTATTTTTCACCCCTCAGCTA	11.81	7.37	585
3L	7334455	7334541	FBgn0264303	.	-	42.53	CATGTGAGT	TCTAGCCCACAACCCATCAGCAA	7.83	-1.19	86
2L	19269835	19271321	FBgn0265079	.	-	37.39	CAGGTGAGT	ATTGGTTTGCATTTCCGCAGATG	10.67	9.22	1486
2R	18287740	18288126	FBgn0010575	.	-	32.3	CGAGTAAGT	CCATCTCTCCTTTTTCGCAGAAC	10.15	10.06	386
X	15102569	15102632	FBgn0030613	.	+	32.81	CTGGTAGGT	AACACACTTTGTTGTTGCAGAAT	8.37	8.16	63
3R	12143529	12144136	FBgn0037993	.	-	38.32	ACGGTAAGT	TCCTTATTATTTCGTTGCAGACG	11.81	9.44	607
2L	4343858	4343919	FBgn0020762	.	+	24.19	CAGGTGACT	TTTTATATATTATCTTGCAGATT	6.6	11.36	61
3R	12150948	12156108	FBgn0037993	.	-	41.45	CGGGTAAGC	TTTTTTCTCCCATTATCCAGCCA	9.14	6.42	5160
3L	13503385	13503455	FBgn0036374	.	+	35.21	GACGTAAGA	TACACTTTATTTTTCGACAGTTT	7.3	7.23	70
3R	12075423	12075490	FBgn0037989	.	-	33.82	GAGGTCTGT	AACACCAATATTCCGTACAGGTT	5.39	4.62	67
3R	29027470	29027536	FBgn0039623	.	+	46.27	TGGGTGAGT	CCGAGTAATCCCACTGCCAGGTC	8.73	3.85	66
X	6238261	6238945	FBgn0029851	.	+	41.9	AAGGTATGT	CTCCCTTCTGTGACCCACAGATT	9.79	10.11	684
2R	20665069	20665363	FBgn0034542	.	-	49.83	GCGGTGAGT	TATACATTTTTCATCGCCAGAAT	10.49	6.75	294
3L	7930374	7930430	FBgn0024187	.	-	36.84	AAAGTATGT	TAACTACGTCCTCATTTTAGACA	6.93	7.5	56
2R	15223160	15223220	FBgn0034002	.	+	34.43	CACGTGAGT	AATGTGTTATTCGTTTTTAGTGA	9.3	8.34	60
3R	16440404	16440464	FBgn0038427	.	-	31.15	AGAGTAAGA	ATTTCTTAATTCATCCGCAGCCA	5.73	7.75	60
3R	5558436	5558498	FBgn0037339	.	-	36.51	GCGGTAAGT	AATGGTTTCTAACATTTCAGATC	11.37	8.27	62
2L	338119	339206	FBgn0004611	.	+	40.07	CAGGTGAGA	TCACTTGGCACCTTCAACAGGCG	9.22	6.18	1087
3L	2414112	2434625	FBgn0266696	.	+	39.92	CAGGTAAGC	TTCTCCCCTTTCATTCGCAGAAA	9.88	11.11	20513
2R	15378422	15379556	FBgn0000996	.	-	40.53	AAGGTGAGC	TTTTTTTTTTTCACAATCAGCCC	9.6	7.04	1134
3R	31688450	31688506	FBgn0267124	.	-	43.86	TGGGTATGT	TATCTATTTTGAATAAGCAGTTA	7.43	1.47	56
2R	25010617	25011099	FBgn0265434	.	-	47.2	TGTGTGTGT	CGATTTGTTTTGTCCGACAGAAA	-1.13	8.38	482
X	17840290	17840354	FBgn0030870	.	+	43.08	CGGGTGAGT	TTTCCATTCCCGTCGCGCAGTGC	9.89	7.27	64
3R	7903594	7903655	FBgn0037530	.	-	33.87	TAGGTAAGG	AAACCATTTTTATTTGACAGATT	9.31	7.48	61
3L	3083810	3084807	FBgn0035397	.	+	35.67	ATGGTAAGC	TTTTTGGTCTCTCATCCCAGAAT	9.26	7.77	997
X	7946220	7946406	FBgn0027280	.	-	44.39	CAGGTGAGT	CACAAAAAAACCCACTTCAGCAC	10.67	0.07	186
2L	8662647	8662864	FBgn0011259	.	+	40.37	TAGGTGCGT	CCCTGTTTTCATCCACACAGCTT	6.6	8.33	217
3L	7051422	7051485	FBgn0260660	.	+	26.56	ATGGTAGGA	ATTTTTAATAACCCTTGTAGGCC	6.66	5.91	63
2R	17448826	17449110	FBgn0028956	.	-	33.33	TGGGTAATG	TCTATTCCAATCCATCCTAGACG	5.68	6.06	284
3L	5668885	5668963	FBgn0085447	.	+	46.84	CAGGTGAGT	GAATACCACCCCTTTTCTAGGCA	10.67	6.11	78
X	19645786	19645845	FBgn0031050	.	-	43.33	CAAGTAAGC	CATCACTGCACCCTTTTCAGGCT	7.47	7.21	59
X	7315251	7322366	FBgn0029943	.	-	40.04	CGGGTGAGT	AATAATCCTTAATATTCCAGTTG	9.89	5.81	7115
X	12605389	12605802	FBgn0052654	.	+	33.09	GAGGTAAGT	TCTATCCAAATGGAATGCAGCCC	11.08	1.54	413
2L	6343070	6344158	FBgn0015623	.	+	40.77	GCGGTGAGT	CCACTCTTATCTGATTCCAGGTC	10.49	8.6	1088
3L	17020818	17020884	FBgn0036687	.	-	38.81	GAGGTGACT	TTTCTCAATCTCAATCCCAGGAC	5.88	7.61	66
3L	3303853	3304601	FBgn0035432	.	+	37.52	TCGGTAATT	TATGTGTATTTTGAATTTAGCCT	7.06	4.77	748
3R	24823070	24823126	FBgn0045980	.	-	45.61	TTTGTAGGT	CTTATAGTTCTCATGCGCAGAAA	1.17	5.44	56
3L	16049510	16049583	FBgn0264602	.	+	21.62	GATGTATGT	ATTTTATTCATCATTTTCAGGGG	6.31	9.26	73
3L	14614931	14616457	FBgn0003388	.	+	31.5	GTGGTAAGT	GCAAATCGCTCGGAATCAAGAAC	10.36	-4.22	1526
3L	14988250	14989848	FBgn0002778	.	+	34.83	TGGGTGAGT	TAATATTTTAACTTTTCCAGGCA	8.73	7.51	1598
X	9552784	9553451	FBgn0028327	.	-	40.72	CGCGTAAGT	ACTCTCTCTTTAATTTACAGCCA	9.93	9.54	667
2L	3477012	3477076	FBgn0264549	.	+	43.08	AAGGTCTGT	TAAGTATCGACCTTGTGCAGATT	6.43	4.11	64
3L	4812256	4813327	FBgn0261797	.	-	40.58	CAGGTAAGT	AACTAATCGACGATGTGCAGCGG	10.86	-0.79	1071
2L	16770838	16770910	FBgn0264695	.	+	43.84	TTCGTAAGT	CTTATCCCCTTGCAAACCAGGGT	9.77	5.64	72
3R	24258459	24259054	FBgn0011225	.	-	36.91	ACTGTAAGT	CAAATGATTTTATGTTTCAGGCG	8.59	7.78	595
3L	1517957	1518176	FBgn0261243	.	+	46.36	TCGGTAATT	CCAGCTTTTCCCACTTCCAGCTG	7.06	9	219
4	481142	481208	FBgn0039908	.	-	20.9	AAGGTGTGT	TTTAATTGTATACCTTGCAGGTT	6.64	8.38	66
3R	19219047	19219188	FBgn0262468	.	-	33.1	ACGGTAAAT	TGATTATATTGAATTTCTAGAAC	7.76	6.26	141
2L	10154486	10154700	FBgn0032187	.	+	29.77	CTGGTATTG	AAATATTCATTTTCTTCCAGGTT	3.14	8.16	214
2R	7322957	7323021	FBgn0033159	.	-	36.92	TATGTAAGT	TTATATTGTTGGTCCTGCAGCGT	6.69	8.05	64
X	15002403	15004034	FBgn0000535	.	+	35.72	AAAGTAATT	CCATTAAACGTCACCTCCAGGTT	3.64	6.91	1631
4	177993	178777	FBgn0039889	.	-	30.06	CAGGTAAGA	AATTTTTGTTTATTTTAAAGGGT	10.77	7	784
3L	17236063	17237831	FBgn0260943	.	-	37.87	GAAGTAGAG	CACCAAACACAACGAAACAGATC	-4.75	-1.11	1768
2R	16812440	16812520	FBgn0265529	.	+	35.8	TAAGTTGGT	CATTTTCCTTTAATATGCAGATT	-2.4	8.11	80
3R	15281599	15284612	FBgn0003721	.	+	37.19	AAAGTTTTG	ATCTTCGTTTCCAATTGCAGTTT	-10.88	9.17	3013
3R	12843386	12843443	FBgn0038087	.	-	31.03	CAGGTAACC	TGACTCAATATCCTGATTAGATA	8.66	3.17	57
3R	21166012	21166071	FBgn0260004	.	-	20	TCTGTAAGT	TATTTTAATTATCTTTTTAGGGG	7.96	8.54	59
X	621790	621841	FBgn0016038	.	+	30.77	TCAGTAAAC	CAATTCTAAATTTAAAATAGATC	-2.89	3.8	51
3R	19731280	19752528	FBgn0024963	.	+	45.48	AAGGTAGGG	TAATTACCCATGCATTTCAGGTC	8.76	6.77	21248
2L	539250	539309	FBgn0003963	.	+	41.67	GTGGTGCGT	CTATAGCTTTTTCCTTACAGCTG	6.46	7.59	59
2R	7640052	7640116	FBgn0263077	.	+	41.54	ATGGTAAGT	TGCCTTCACTTCCCTTCTAGATA	11.01	10.63	64
3R	8622858	8625691	FBgn0261929	.	+	38.74	TGGGTGAGT	TAAAGTTCTTTTCCTTTCAGGAC	8.73	9.79	2833
X	13833032	13834814	FBgn0052626	.	-	37.41	CGGGTGAGT	CTTGCTTCGAAACTGTTAAGAAT	9.89	0.83	1782
3R	18307602	18308981	FBgn0038603	.	-	39.49	AAGGTGAGG	ATCCTGCTGGTTCATTTCAGATC	9.16	8.88	1379
3R	21579373	21579469	FBgn0013984	.	-	36.08	AACGTATGT	TTTCCATTAACACCTTATAGCTT	7.69	5.4	96
3R	27913283	27913341	FBgn0267366	.	+	40.68	CCGGTAAGC	TGAATTCACTCATTGACCAGAAA	8.8	3.73	58
3L	19348804	19350233	FBgn0052206	.	-	40.7	TTGGTAAGT	ATTACCATTTCCCCTGACAGAAA	10.47	8.51	1429
2R	19171162	19171252	FBgn0034420	.	+	19.78	ACGGTGAGA	TTACTCTATTTATTCTACAGAGC	8.94	9.19	90
[truncated: 272 more rows]

## Sheet: random-3
chr	start	end	gene_id	gene_name	strand	GC	5ss	3ss	5ss_score	3ss_score	length
2R	7845200	7845738	FBgn0085390	.	-	30.24	AAGGTATGA	CCCAAATGCATCACCACCAGGCC	9.11	4.19	538
3L	7710802	7710867	FBgn0261788	.	-	28.79	GCGGTAAGC	CCATGATTTCTTTTCTTTAGAAT	8.99	8.8	65
3R	13711028	13711218	FBgn0040077	.	-	21.99	TATGTGAGT	TAACTTTTTTTATATGCCAGGAC	5.56	6.55	190
3R	13011749	13019341	FBgn0020496	.	+	43.2	CTGGTAAAT	TCTTGTTGCTTCCATTGCAGGAT	6.06	9.86	7592
2L	20877678	20881986	FBgn0263996	.	-	39.78	CGGGTGAGT	ATATAATTCATATTTTCCAGAGG	9.89	6.29	4308
3L	19311312	19311618	FBgn0003089	.	-	40.72	CATGTGAGT	TGAAACCCAACCAACTGCAGGCC	7.83	4.71	306
3R	5239620	5251423	FBgn0260462	.	-	43.76	GAGGTGAGT	CATGTATACATTTTTTGCAGGTC	10.03	8.95	11803
2R	17580477	17580915	FBgn0034246	.	-	31.21	CAAGTGAGT	TAATTTTTGGTTCTTAACAGGTT	9.1	9.53	438
3L	19965922	19966228	FBgn0004852	.	+	24.1	GAGGTGGGT	TGCATGTTCGTCTTTCGCAGGTG	7.07	10.94	306
2L	16473073	16473199	FBgn0005677	.	-	26.77	ATTGTAAGT	TTTAATTCCCTTTTTTTCAGGCT	8.54	9.32	126
2L	18673627	18673683	FBgn0261349	.	-	29.82	GGGGTAAGT	ACAATAACACATATGTTTAGGTA	9.65	4.02	56
X	6562160	6562224	FBgn0085446	.	+	40	ATGGTGAGT	CGTGGCTTTGCATTTTCCAGTCG	10.13	7.34	64
X	21211275	21211686	FBgn0052521	.	-	46.6	CCAGTACGT	CGAATTTCCCGCGGGCGAAGAGT	7.19	-0.53	411
2L	19534926	19534978	FBgn0053116	.	+	33.96	CAAGTATGA	CACTAACCTTCTATTTTTAGCTC	4.72	7.49	52
3R	28603319	28603607	FBgn0001215	.	+	42.56	CAGGTGAGC	GATCCTGGGTTTTCTTTTAGGCG	9.6	7.91	288
3R	24386304	24386365	FBgn0039198	.	-	32.26	CAGGTAAGT	ATATCCTCCTATATCCACAGCTT	10.86	8.73	61
3L	12565040	12571538	FBgn0036302	.	-	42.51	AAGGTGAGT	CTTCTCCATTCCTTTTGCAGCAA	10.47	11.25	6498
X	15716155	15716291	FBgn0030674	.	+	35.77	AAGGTGCGT	TACCCTTGCCCCCCTTTCAGATG	9.49	11.09	136
3L	10481946	10506069	FBgn0052062	.	+	38.22	CAAGTAAGC	TATTGTCTTTTCATTTCCAGGAA	7.47	11.65	24123
X	11979765	11979838	FBgn0263111	.	-	33.78	TTGGTAAGA	GTTTTCGGTCATTGAATTAGGAA	8.85	6.38	73
3L	7699374	7699485	FBgn0261788	.	-	34.82	AAAGTAAGT	CCTTTAAGTTCTCCCCTCAGGCA	9.72	8.19	111
2R	7635001	7635053	FBgn0263077	.	+	43.4	TGCGTAAGT	TATCTAGTCTATACTTGCAGAAT	9.73	5.2	52
3R	30447579	30448345	FBgn0028646	.	-	38.33	AGGGTGAGT	TTATGTTCCCATTCCTCCAGCCG	9.25	8.17	766
X	1904282	1904544	FBgn0023511	.	-	38.4	GCTGTAAGC	GTATATTTTTTTTTTTTTAGCAA	4.47	7.91	262
2L	17401291	17401518	FBgn0020503	.	+	39.47	CAGGTATAA	ATCCCTTCCGTTCCTAGCAGCGC	7.46	7.44	227
2R	15880080	15881366	FBgn0264089	.	-	46.93	GGTGTAAGT	TCGCACATCCATACACACAGACA	8.07	2.37	1286
2L	17420114	17427655	FBgn0011274	.	-	35.57	AAGGTTAGC	CACACTGCTTTATTTTTCAGGCA	5.61	10.29	7541
3R	23806121	23806625	FBgn0053111	.	-	46.14	ATGGTTAGT	CCTGTTTCTTGCATTTGTAGCAA	7.07	8.64	504
3L	20154145	20154203	FBgn0261556	.	-	37.29	GTGGTGAGT	TTGCTTCACAATCCTTGCAGGAC	8.95	8.93	58
3R	25682432	25683057	FBgn0039358	.	+	36.42	TTGGTAAAA	AACGCTTTACCGCTCCGCAGGCC	3.23	8.33	625
3R	24677336	24687186	FBgn0003429	.	+	34.97	GAGGTAGTC	CCCACCTTCAACAACACAAGACA	4.52	-1.92	9850
2L	409466	409531	FBgn0264855	.	-	28.79	CAGGTGAGT	ATTTCTCAAATTATCAATAGATG	10.67	5.98	65
3R	25991846	25992807	FBgn0015269	.	+	35.45	CAGGTGAGC	ATCAATATGTATTTGAACAGGAA	9.6	6.08	961
X	13378276	13378546	FBgn0030478	.	+	35.06	CAAGTATGT	CTTTACGTTTCTTTTTTCAGCGC	7.44	11.28	270
X	14877316	14877544	FBgn0266434	.	-	24.45	GTCGTAAGT	TAATTTTCCATTTCTTTTAGATA	9.9	9.02	228
3L	252644	252693	FBgn0024806	.	-	36	AGGGTAAGT	ATTCTAGACTTGCGCTTCAGGTG	10.45	3.93	49
3L	2508866	2509363	FBgn0010905	.	-	41.77	AAGGTGAAC	ACTCTCCCCGCCCGGCACAGTGC	5.54	5.24	497
2R	18708535	18708586	FBgn0034380	.	-	32.69	AAAGTAAGT	TACGTGATTTATGTTTCTAGACC	9.72	7.13	51
3L	14754551	14756903	FBgn0260233	.	-	42.67	AAGGTAAGT	TGTCTTCTCGATATTTACAGAAT	11	7.99	2352
2L	1368110	1368214	FBgn0031337	.	+	35.24	GGAGTAAGT	AATTCCATTTGCACTCGCAGGCT	8.57	6.9	104
2L	20874178	20874273	FBgn0032901	.	-	26.04	GAGGTAAAT	ATTTTGATTCTTTTTATTAGGTA	8.39	8.24	95
3L	21966318	21967125	FBgn0029091	.	+	38	AAAGTATGT	CCTTTTTATTTTGTTTATAGCTA	6.93	8.12	807
3R	14313102	14313164	FBgn0051321	.	+	46.03	CAGGTGATC	AAGATGTCCTATGTTTTCAGAAT	4.28	7	62
X	16486906	16488986	FBgn0264255	.	-	37.67	CAGGTACTT	TAATGCCAAACCATCGACAGATC	8.17	3.49	2080
3L	8179113	8179176	FBgn0035847	.	-	34.38	AAGGTAAAC	GTATTGCTTTTCCATATCAGATT	8.14	7.18	63
3L	4145328	4145408	FBgn0052260	.	+	49.38	AAGGTGAGC	CATCAATAAATCCTTTGCAGGTG	9.6	7.48	80
2R	21316640	21316696	FBgn0034618	.	+	35.09	CATGTGAGC	AACTCATACTTTTTTCCCAGATC	5.03	7.62	56
3R	18972213	18972276	FBgn0261262	.	+	34.38	CGGGTAAGA	CCCATTGATTAACCCTTTAGCTC	9.84	3.91	63
X	11962616	11964057	FBgn0263111	.	-	33.98	CAGGTGAGC	TACATTTCTCTTCACTCTAGAAA	9.6	8.68	1441
2L	8660575	8660647	FBgn0011259	.	+	45.21	ACGGTAAGT	GATTTTTCTGATCCCCGCAGATC	11.81	10.92	72
3R	21523509	21523566	FBgn0038890	.	+	41.38	AATGTATGT	CTAAACCGCTTTATTCGCAGGAC	5.87	7.13	57
3L	14414699	14414766	FBgn0087007	.	-	36.76	ACGGTGAGT	CTTCTTTCAATACCCACCAGATC	11.45	6.52	67
2L	3304836	3313309	FBgn0031518	.	+	42.15	ATGGTGAGT	AGTATTTCATTCTGTTGCAGTGA	10.13	6.61	8473
2R	6974229	6974290	FBgn0050157	.	-	41.94	GTGGTGAGT	TCGCTCGCTTCCCTTTTTAGGAT	8.95	12.47	61
2R	7321650	7322559	FBgn0033159	.	-	34.84	GAGGTAAGT	CCCAAATGCTGAACTCGCAGCAG	11.08	1.8	909
X	7984409	7984469	FBgn0003447	.	+	39.34	CAAGTGAGT	TTTTTTTTTCCCCTTTGCAGATA	9.1	13.62	60
X	15889733	15889908	FBgn0030703	.	-	31.82	AAGGTGAGC	GCAGTATACACAATTCACAGGTT	9.6	2.84	175
2L	15749852	15750549	FBgn0001989	.	-	27.22	AATGTAAGT	GTATAACCCTTTTATTTAAGGAC	8.62	4.97	697
3L	11721465	11722004	FBgn0036199	.	+	37.22	CGGGTAAGA	CTCTAATAATTTTGTTATAGTAT	9.84	4.32	539
3R	5667389	5667692	FBgn0010772	.	-	36.18	AAGGTTTGA	CCGTTCTCTGTATCTTCTAGACG	5.13	9.61	303
2R	7050104	7051062	FBgn0016032	.	+	44.63	GGGGTAAGT	TTTACTGTCATAAATTTCAGTTT	9.65	8.32	958
X	16522154	16527276	FBgn0264255	.	-	44.93	ACGGTAGGT	CCCATTTCATTTACTTGCAGCAT	10.15	8.54	5122
2R	13218304	13219087	FBgn0033809	.	-	38.14	CCGGTAATT	TTGAAAACTTTATTGTACAGGCA	6.28	5.64	783
2L	4343696	4343756	FBgn0020762	.	+	39.34	CCTGTGAGT	CTGGAATCTTTAATTCGCAGTTC	7.21	4.51	60
2R	23684321	23684373	FBgn0265052	.	+	39.62	CCCGTAAGA	ATTCACTTGTAATCCTCTAGATT	5.66	6.55	52
3R	31786129	31786188	FBgn0005632	.	+	25	ATCGTCAGT	AACTATTATTTTTTTAACAGACT	3.13	7.04	59
3R	21526903	21527155	FBgn0038890	.	+	29.25	CAGGTCTGT	TGTACAAAAAAAAACAACAGTGC	6.84	-1.88	252
2L	12439465	12439520	FBgn0020443	.	+	42.86	AAAGTAAGT	TTATCATTTCTATCTTTCAGACA	9.72	10.56	55
3R	8767795	8768119	FBgn0037625	.	-	42.46	GTGGTACCA	CTTTGATGTTTCCATTGCAGAAT	0.76	10.73	324
2R	6766112	6767050	FBgn0085421	.	-	47.5	CAGGTGAGT	CCCCGACCTTCTTCCCGCAGAGC	10.67	12.01	938
X	17597927	17598010	FBgn0030847	.	+	28.57	CAGGTAGGT	GCTTTTTTTTCCATTTCCAGCGA	10.28	9.98	83
2L	17719702	17719924	FBgn0015609	.	-	26.91	GATGTGAGT	TAACTTACATTATTTTTCAGCTC	7.77	8.18	222
3L	9642758	9642822	FBgn0016081	.	-	36.92	TATGTAAGT	TCGAAAATTTCTTTAATCAGGCC	6.69	5.55	64
X	6974653	6974730	FBgn0004646	.	-	23.08	CCGGTTAGT	TTTTTATTTATTTGTTGCAGTGG	6.1	7.98	77
3R	10839554	10839621	FBgn0261053	.	+	26.47	AATGTGAGT	TCATTCCATTATGCCCGAAGGAT	7.8	4.94	67
3R	26048170	26048235	FBgn0001139	.	+	28.79	CAGGTATGA	TAATTTGTATTATCCATTAGGCG	9.46	5.36	65
3L	8516451	8516512	FBgn0035903	.	+	43.55	GATGTGAGT	CCATGTTTTATTCCCCTCAGCTC	7.77	7.78	61
X	17900305	17900615	FBgn0052495	.	+	40.84	AATGTGGGT	TAAACATTTTCATTTTCCAGTTC	2.76	8.58	310
3R	23515488	23518069	FBgn0039081	.	-	36.52	AGGGTGCGC	CTTTGATTTTCTATTCACAGATC	6.15	9.89	2581
3L	21511614	21511669	FBgn0037092	.	+	37.5	TCCGTAAGC	ATACTACTTCGATCCCACAGATT	5.75	8.71	55
2R	8480067	8480180	FBgn0050361	.	-	59.65	CAGGTGAGT	TCCATTCACTCCATTCGCAGATA	10.67	9.38	113
2R	24306139	24310721	FBgn0003888	.	+	45.89	AAGGTAGGT	AACCTTTTGCTTTCCCGCAGTTC	10.29	10.34	4582
2L	8384896	8386216	FBgn0032036	.	+	37.24	CAGGTAGAG	TTACCTACCCCTGTTTCCAGATT	7.1	8.94	1320
2R	16114867	16115353	FBgn0034075	.	+	35.73	GAGGTATGT	AACTAATATCCACCCCAAAGAAC	9.81	1.23	486
X	5487436	5491531	FBgn0029768	.	+	36.89	AAGGTAAGC	CTTTAATCCTAATTCCACAGATA	10.22	8.12	4095
3R	5542876	5542935	FBgn0037336	.	-	31.67	TAGGTGCGT	GCTTTCATAATCACTTTTAGTTG	6.6	5.96	59
3L	967538	980950	FBgn0264574	.	+	43.29	CCGGTAAGT	TTACCAATCAAAACTTCCAGGGT	10.91	5.7	13412
3R	25235199	25235261	FBgn0039296	.	-	46.03	AAGGTTAAT	TGAGCACTCTATATTTCCAGGTC	5.2	7.29	62
3L	16098393	16098548	FBgn0036568	.	+	21.15	GAGGTAAGT	TCTATTAATCGATTTCTTAGGTA	11.08	6.41	155
2L	120081	120420	FBgn0031220	.	-	32.65	CGCGTAAGT	TCACCATTTTCCTTCTCAAGGAG	9.93	8.05	339
2L	19106166	19107386	FBgn0002023	.	-	34.73	AGGGTAAAT	GCTTTTTAAACACCAAACAGGGC	5.83	4.58	1220
2R	8580911	8581022	FBgn0259226	.	-	24.11	ACAGTAAGT	TTATATATTTTTTGTTATAGACC	9.49	9.09	111
3L	4838448	4838562	FBgn0035578	.	-	48.7	AAAGTAAGG	ATTTCCACCTCACCTCGCAGGTG	6.6	10.37	114
3R	15898016	15901009	FBgn0027657	.	-	40.05	CGGGTTCGT	TCTCCCTCACTCACTTTCAGCCT	3.84	8.5	2993
2R	10295795	10295868	FBgn0033504	.	+	28.38	CAGGTAAGC	TTCATTTCTTACCTCTTCAGAGC	9.88	9.6	73
3L	9831441	9832201	FBgn0264489	.	+	37.71	CAGGTACCG	CGGTTGAATCTCAGCAGCAGCAG	10.05	-6.22	760
3R	18331807	18333275	FBgn0038606	.	-	33.7	ATTGCACTA	GTTGAAATCACCTCTTGCAGCAT	-16.4	3.52	1468
3R	6478425	6478762	FBgn0037448	.	+	32.84	TTGGTGGGA	TTTATTTTGTGTTCCAGCAGTAC	0.91	6	337
2R	20471976	20472073	FBgn0086604	.	+	50	AAGGTGGGT	CCCTTTTTTTTTTTTTGCAGACG	8.23	12.11	97
3L	980222	980950	FBgn0264574	.	+	40.19	TGTGTAATT	TTACCAATCAAAACTTCCAGGGT	-1.36	5.7	728
3R	24159540	24159647	FBgn0039157	.	-	27.78	TATGTAAGT	CTATTGTTTTTTGATTTCAGGGA	6.69	9.07	107
3R	6658098	6658167	FBgn0262801	.	+	60	CAGGTGAGC	GTGCCCTTTCCCTCCCGCAGTCG	9.6	10.65	69
3L	4505903	4508352	FBgn0261526	.	-	43.14	AAGGTGAAT	TTGCCTTTTGTCATTCGCAGACG	6.38	11.17	2449
2R	7801569	7801985	FBgn0033224	.	-	36.69	AAGGTGAGA	ATGTTTATTCTAATTTACAGCAA	8.68	7.48	416
2R	23067308	23067631	FBgn0021979	.	+	49.07	AGCGTAAGT	CACTGCCAATCATTTTTCAGTCT	10.07	7.43	323
X	13662687	13662754	FBgn0030505	.	+	26.47	AGCGTGAGT	TGATTTTCTATTGATTACAGTTT	8.2	5.11	67
3L	14228954	14229827	FBgn0013718	.	+	40.16	TCTGTAAAT	GTAATTAACAGCATTTTCAGAGA	-1.15	-2.88	873
2L	2756171	2756244	FBgn0031453	.	+	51.35	ATGGTGAGT	CCTTTCCCTTACCCGCGCAGATG	10.13	9.9	73
X	8099069	8099140	FBgn0029997	.	-	43.06	GCGGTGGGT	TCTCCCCTCCTATCTTGCAGGAG	6.6	11.89	71
2L	4564190	4570478	FBgn0053196	.	-	43.9	AAGGTAAGT	CCGCTCTCCTTCCCCCGTAGACA	11	10.88	6288
2L	108810	110405	FBgn0005278	.	+	44.99	CAGGTGAGT	GCTTACCTTATTTTTTTTAGACA	10.67	6.73	1595
2L	1355630	1355701	FBgn0031335	.	-	25	TAGGTGCAT	TTTTTTTTTTGCTCTTTCAGATA	0.81	12.99	71
3L	4291051	4291112	FBgn0041630	.	+	41.94	CGCGTACGA	AACGGTCGCTATCCTTGTAGATG	3.66	7.43	61
2R	18165351	18165417	FBgn0034310	.	-	23.88	AAGGTAAAT	TATATTGATCTGTGGCATAGCAT	8.88	2.89	66
2L	17480920	17480972	FBgn0024689	.	-	30.19	GCTGCAAGT	TATAATTCGTATTACCATAGATT	0.81	6.02	52
3L	6629006	6631300	FBgn0004619	.	+	43.62	ATGGTGAGT	CGCTTTCGGATGCCCCACAGGCT	10.13	7.49	2294
3R	4788870	4788932	FBgn0260794	.	-	22.22	ATGGTAAGA	ACTTTTCTGTTTTGTTTTAGTTG	9.48	11	62
3R	24692317	24694956	FBgn0003429	.	+	39.13	TGAGTAAGT	TCCCTCTTCCCCGCGTCTAGACT	8.82	7.28	2639
2L	4987090	4987158	FBgn0083962	.	+	34.78	AAGGTTTGG	TTATTTTGTATGATCGCCAGCAA	5.28	2.78	68
2L	20792267	20796036	FBgn0250785	.	-	40.05	ATGGCAAGT	CCGCTTCTCTGCCATTCCAGCTG	3.26	7.99	3769
2R	9254589	9254650	FBgn0020621	.	-	27.42	GAGGTATGT	ATAATAATTAATGTTTACAGTCC	9.81	3.88	61
3L	20130301	20133502	FBgn0005198	.	+	47.5	AAGGTAAGT	TGTATTTTTAAAATCTCCAGATC	11	6.84	3201
3L	13638548	13664418	FBgn0264001	.	-	44.12	ACTGTGAGT	AGATGAACCGTGCTTTACAGCTG	7.94	4.62	25870
2R	16326749	16326810	FBgn0262511	.	-	32.26	CAAGTGAGT	TATCATAACTTCACGCACAGGGT	9.1	4.9	61
3L	12890285	12890342	FBgn0264486	.	+	36.21	GAAGTAAGT	ATTCCCCACTATCAATACAGAAT	9.82	5.72	57
3R	30572536	30572598	FBgn0082582	.	+	36.51	AAGGTTTTG	TTATTTTCCCTTCCCTGTAGAAC	1.56	11.68	62
X	17849055	17849116	FBgn0030873	.	-	51.61	GGCGTGAGT	CCCTCCCGTTTGTCCCACAGTAC	7	10.01	61
2R	23684512	23686537	FBgn0265052	.	+	43.29	TCAGTAAGA	TTCTGTTCCTAACATTTTAGGGA	5.52	9.33	2025
4	66739	66839	FBgn0017545	.	-	28.71	CAGGTTAGT	AACATTTCAATATTGTTTAGGTC	8.02	7.69	100
2L	6617232	6617292	FBgn0031837	.	-	31.15	AAGGTTTGT	CTAGCTAAATCTTATTGCAGAAT	7.81	4.73	60
X	13069553	13069644	FBgn0265597	.	+	34.78	CCGGTAAGT	AAAAACTTGAATATCCATAGGGA	10.91	4.9	91
4	99476	107402	FBgn0085432	.	+	31.12	CAGGTATGT	TGTTCTTCTTTTTTACATAGGCG	9.8	9.45	7926
4	1221651	1221707	FBgn0263112	.	+	21.05	TGAGTAATT	ACTAGTATTGTTCTTTTCAGTTG	0.85	6.56	56
X	5296395	5301320	FBgn0261803	.	+	38.08	CAGGTAATT	TCGCGTTTGCTTCTTTCTAGGCA	8.55	8.88	4925
X	13770143	13770765	FBgn0003218	.	+	30.5	CAGGTGAGC	CGAAAACAATCCAAAATCAGTCC	9.6	-0.97	622
2R	5548776	5548827	FBgn0050438	.	+	28.85	GACGTGAGT	TATTAATTATTTTTCCTTAGATG	9.22	8.13	51
2R	9610756	9610866	FBgn0264878	.	+	32.43	GCGGTAAAT	GATGCATTTGTTTATTTCAGTGA	6.76	6.92	110
2L	13354649	13354941	FBgn0032506	.	-	37.54	AAGGTGATA	TTCCCATTTGTTTTGCTTAGCTT	4.18	6.46	292
3R	25130789	25130846	FBgn0259152	.	+	29.31	CAAGTAGGC	AAATGTGATATCCTTTTTAGGTT	5.3	8.84	57
X	11604674	11604735	FBgn0030318	.	+	33.87	CCAGTGAGT	TAGTAATCTGCTATGTTCAGGGA	8.28	2.6	61
3R	25060661	25060959	FBgn0266719	.	+	31.44	GTGGTAAGT	AATATTTTACCTTTTTTCAGGGA	10.36	9.38	298
X	6276297	6276369	FBgn0029854	.	-	47.95	GAGGTTAGA	TTCCCCACTTGCCTTTTCAGAGA	4.15	10.12	72
3L	571015	571079	FBgn0035142	.	+	36.92	CACGTAAGT	AATCCCTTAATCTCTCACAGTGT	10.16	7.09	64
2L	3870050	3870124	FBgn0031575	.	+	33.33	AAGGTAGCC	CATACACATTTACACTACAGACA	7.58	4.35	74
3L	10688781	10688925	FBgn0010762	.	+	41.38	CAGGTGAGA	CTCCACTCTTTTTTCGCTAGCCT	9.22	4.86	144
3L	11722419	11722471	FBgn0036199	.	+	41.51	CATGTAAGT	CTAATTTTCCCAAATTGCAGCTC	8.31	6.93	52
3R	6055988	6056208	FBgn0037398	.	-	34.84	AAGGTAAGC	ACTTAACTTGTACCTTACAGCCG	10.22	6.36	220
3R	4954279	4954335	FBgn0037288	.	-	36.84	TGCGTAAGT	TTATCAAGCTTGTTCTTCAGCTG	9.73	4.76	56
3R	31221466	31225812	FBgn0039831	.	+	45.23	TAGGTGAGA	TTCATTGCCTTTTCTTGCAGACT	6.95	10.32	4346
2R	19408056	19408123	FBgn0263391	.	-	29.41	AATGTAAGT	GCATACAACAACTTTTGCAGATA	8.62	4.39	67
3R	24761828	24764852	FBgn0015591	.	-	42.71	GCTGTAAGT	CGCTGACTTTTTCGCAGCAGCAG	8.56	2.96	3024
X	18659393	18659451	FBgn0001079	.	+	40.68	CGAGTAAGT	CTTTCCCCTTTCAATAACAGCAA	10.15	8.16	58
2R	14150455	14150516	FBgn0033897	.	-	20.97	GTCGTAAGT	ACTTATGATATAAATTGCAGGAG	9.9	6.11	61
2L	1081428	1081577	FBgn0031298	.	+	38	AGGGTAAGA	AACACCCTATCCCTTTTCAGAGC	9.21	10.08	149
3L	7930086	7930150	FBgn0024187	.	-	33.85	TACGTAAGT	TAACCTTTCTATATGGACAGCCC	9.27	5.36	64
3R	8786624	8786697	FBgn0046874	.	-	50	AAGGTGAGT	GCTCTCCCTGCCTTCCCAAGGAT	10.47	7.74	73
3L	6060455	6060512	FBgn0035669	.	+	36.21	CATGTAAGT	TAAGGTTCTACATTTTGCAGGGC	8.31	5.94	57
3R	9678649	9678719	FBgn0037728	.	+	39.44	CAAGTATAT	ATATATTTATCCCAAAACAGAGT	1.98	3.96	70
2L	2961997	2962585	FBgn0010263	.	+	32.26	CTGGTGAGT	GACATGCGACTTGATTTCAGGTC	10.1	5.93	588
3L	9632600	9632657	FBgn0016081	.	-	37.93	GACGTGAGT	AATAACGAATCCTGTTGCAGATG	9.22	7.24	57
2L	10104056	10104791	FBgn0083945	.	+	44.16	AAGGTAAGT	TGCTTCTCTCGTTTGTCCAGGTA	11	9.42	735
3R	8003160	8003219	FBgn0037536	.	+	21.67	CGTGTGAGT	TTTTATATTTATGTTTGCAGTTC	7.42	8.23	59
X	20011565	20026704	FBgn0053517	.	-	45.15	CTGGTAAGT	TCCTTCTTTTTGTTTTGCAGGTA	10.65	12.94	15139
2R	16946435	16946522	FBgn0034168	.	+	25	CAGGTATCC	TTAAATCCCTCTTTTTGCAGCAC	7.91	9.21	87
3R	19894214	19896309	FBgn0038744	.	+	37.98	AAGGTGAGT	GCATTCATATTCGTCGGCAGGTC	10.47	7.84	2095
X	2673104	2673174	FBgn0003371	.	+	49.3	ATGGTGAGT	ATGTCGCCTTCAATCCGCAGAGC	10.13	10.04	70
3R	29812999	29813060	FBgn0000247	.	+	32.26	CAGGTAATT	TGAAATCTCCTTTTTTATAGATC	8.55	8.05	61
2R	12306554	12307278	FBgn0033710	.	+	38.21	CGAGTAAGT	CACTCAATTTTGCATTGCAGCTC	10.15	8.23	724
4	1143566	1143626	FBgn0052017	.	-	21.31	GATGTAAGT	TTTTTCCATGTACCACATAGTTT	9.11	4.3	60
3R	25307629	25307688	FBgn0039321	.	-	33.33	AGGGTCAGT	AAGTTTACCTCCATTTTCAGATG	5.85	8.18	59
3R	24555963	24556235	FBgn0266758	.	+	42.49	ATGGTAGGT	TATATGTTCTCTTCTTTCAGCTG	8.6	10.57	272
2R	15459268	15464470	FBgn0263980	.	+	42.38	CAGGTCCGA	AACAACTAAAACAACAACAGCAC	4.4	-0.71	5202
2R	24007767	24007833	FBgn0053519	.	-	35.82	AACGTGAGT	TATGTTAACTGCCCGATTAGCTG	9.54	1.94	66
3L	1723934	1723991	FBgn0027594	.	-	31.03	ACTGTAAGC	ATGAATACTTTTACCTTTAGATA	4.95	7.32	57
2R	17526981	17527213	FBgn0263197	.	-	44.21	CAGGTGGGT	CCGGGATGTGGATCAAGCAGCAA	8.56	-3.05	232
3L	20390209	20390267	FBgn0011205	.	+	47.46	TCTGTAAGT	CCTAACCATACAATTTGTAGAAA	7.96	3.76	58
2L	9541264	9541317	FBgn0032124	.	+	31.48	AGCGTAAGA	TAAAAATGATTCGTTTAAAGGTG	6.21	6.18	53
X	16464793	16466494	FBgn0264255	.	-	42.48	CAGGTAAGA	TATCCTATTAAAACTGGCAGATG	10.77	4.18	1701
3R	23607050	23607524	FBgn0051145	.	-	29.26	AGAGTGAGT	CTATTTTATTTATCTGATAGCTT	7.36	6.33	474
2R	14972757	14977239	FBgn0033987	.	+	37.76	CCGGTAAGT	ATCTCCCCTCGCATTTCCAGGGA	10.91	9.54	4482
2R	19532375	19532435	FBgn0003435	.	-	29.51	AAGGTAGGA	TAACTTTAATTCTCTTTTAGATT	9.45	9.58	60
3R	11378190	11391528	FBgn0004595	.	+	38.76	CCGGTAAGT	CCTCATCTACGCATCTGCAGAGA	10.91	6.62	13338
2R	24924642	24928244	FBgn0060296	.	-	43.57	AAGGTAGTG	TGGCTGCTCTTTCTTTGCAGACC	5.56	11.76	3602
X	17603472	17603695	FBgn0026313	.	+	35.71	AGGGTAAGT	TAAATAATGTTCGTTCTTAGGTC	10.45	9.81	223
2R	7332381	7347006	FBgn0033159	.	-	46.72	ATGGTTAAT	TCATCAAACCCGACCAACAGTAC	1.23	2.62	14625
2R	17573865	17573934	FBgn0016701	.	+	37.14	AGTGTAAGT	ATTTTGATGTACCATCAAAGTCA	8.46	1.03	69
3L	3186698	3186759	FBgn0052284	.	+	24.19	CTGGTGAGG	TATGTACATATATATTTTAGTTG	8.3	6.15	61
X	13097156	13097222	FBgn0263005	.	-	40.3	AGGGTGAGT	CCATACTCCTTCCGCTTCAGCTC	9.25	6.6	66
X	21386292	21386349	FBgn0001565	.	-	32.76	CAAGTGAGT	TAAGTGTGCCATCACTTCAGGAA	9.1	6.74	57
2L	10324310	10324378	FBgn0032219	.	+	40.58	CAGGTGAGT	CATTTCGTTTGCTTGACCAGGCT	10.67	6.12	68
3L	14537849	14538003	FBgn0026409	.	+	43.23	GTCGTAAGT	GATGGTCTCTCTACTTTCAGCCG	9.9	8.1	154
2R	22662037	22662719	FBgn0260768	.	+	49.05	ATTGTAAGT	CCTGTGCTTTCTTTCTGCAGCTC	8.54	11.93	682
3L	12826628	12826961	FBgn0036316	.	-	30.54	TTGGTAAGT	TTCCAAATCCCCATCGACAGGTT	10.47	5.74	333
X	17137922	17137977	FBgn0002709	.	-	32.14	CCCGTAAGG	TAAGTTAACCTAATTTGCAGAAT	5.46	4.93	55
X	15814296	15819595	FBgn0003345	.	+	36.83	CAGGTCCGT	ATTTTGCATAATGTTTTCAGTTG	6.47	4.14	5299
3L	351779	352299	FBgn0261985	.	+	35.51	GAGGTAACA	TCCATTTGTACACCTTATAGAAA	8.1	4.72	520
3R	13643104	13643168	FBgn0263396	.	-	24.62	AGAGTAAGT	TTGCTTTTCTATTATTTCAGAGG	9.35	8.26	64
2R	6250853	6251075	FBgn0033075	.	+	28.25	ACGGTAAGT	ACTCAATTCATTTACTACAGCTA	11.81	4.98	222
3R	30774698	30783942	FBgn0004606	.	+	42.65	CAGGTGAGT	AACCTACCTCCTATTTGCAGACC	10.67	8.8	9244
3L	12812451	12812508	FBgn0262714	.	+	41.38	TTGGTAAGC	ACTGAACTGATTTCTTACAGAAT	8.72	6.92	57
2R	22851017	22851068	FBgn0034786	.	-	30.77	CCGGTAGGT	ACAGCCTATTTCTCTTTCAGGAC	9.39	11.2	51
3L	234505	234567	FBgn0000541	.	-	19.05	TGGGTATGT	GGGGATATTTTTTTCTATAGATC	7.43	6.69	62
3L	12342612	12347193	FBgn0036278	.	-	39.5	CAGGTAAGT	ATGTTGCATGTTCGTTCCAGTTC	10.86	6.56	4581
3L	2941625	2942565	FBgn0262593	.	+	40.81	CAGGTAAGA	CGAACTGTGTTTTATTTTAGGAA	10.77	10.19	940
2L	18697755	18697823	FBgn0032700	.	+	27.54	AGGGTAGGG	AATTTTACTATGTATTATAGGTT	5.76	6.75	68
2L	16741305	16741365	FBgn0032598	.	+	22.95	AACGTAAGT	TTCACTTTTATTGATTAAAGGCA	10.74	3.61	60
3L	3645207	3645874	FBgn0263239	.	+	38.77	ATGGTGTGT	TGTCCGTTTCGATTGCACAGAAA	4.84	7.07	667
2R	22731492	22731665	FBgn0028371	.	-	50	GAGGTAAGT	CTGAAACCTACCTTCGACAGGAG	11.08	3.98	173
3R	24703308	24705551	FBgn0003429	.	+	35.56	CAGGTAAGC	ATCGATCTACTTGTGTCTAGGCC	9.88	5.51	2243
3L	2046636	2046857	FBgn0086906	.	-	29.73	AAGGTAAGT	GCCAAATTTTTTTTGCACAGATG	11	6.59	221
2R	21069140	21069211	FBgn0034582	.	-	38.89	AACGTAAGT	ATTCCTGATCTGTTATCCAGGCA	10.74	6.12	71
X	17460444	17460503	FBgn0263706	.	-	30	GAGGTAAGT	GTTATCTGTTTACCTTCCAGGTG	11.08	11.02	59
X	2475356	2475415	FBgn0261451	.	-	36.67	AACGTAAGT	ACACCCTTTGTCCATTTTAGGAG	10.74	11.18	59
X	17567706	17567780	FBgn0030844	.	-	26.67	TACGTGAGT	ATTATATTTAACGCCGAAAGCTA	7.77	-0.81	74
2R	23946262	23946446	FBgn0001123	.	+	38.38	CAAGTAAGT	CAAATGTGCTGTCGACACAGGTG	10.08	5.97	184
X	19330255	19331251	FBgn0086778	.	-	32	CAGGTGAGT	TTACCATAACTCATACACAGGCA	10.67	5.24	996
X	21358394	21359511	FBgn0011710	.	+	44.45	GGCGTGAGT	ATTCACCTATTCTCGTGCAGTTT	7	7.41	1117
2R	22108781	22109586	FBgn0243516	.	-	45.78	AATGTAAGT	TGACTTCTCGTTTCTTACAGGGT	8.62	11.01	805
X	12637646	12637706	FBgn0030412	.	+	26.23	ATGGTAAGT	TCGATTTATGTATGCTTTAGCTA	11.01	4.58	60
3R	12073272	12073325	FBgn0037989	.	-	12.96	GAGGTGAGT	ATTTAAATAAAATATTATAGGAG	10.03	3.88	53
2R	24760847	24761281	FBgn0035057	.	+	37.93	TGGGTAAGT	CCATTTTGCGCCATCCGCAGACG	10.24	8.84	434
2R	8882417	8883053	FBgn0011286	.	+	41.29	CAGGTTATT	TTGAACGCATTCCTATCCAGACA	3.49	5.78	636
3L	11947744	11947803	FBgn0036226	.	+	48.33	GGGGTAAGC	ATTTCGGGTCCGTATCCTAGGTC	7.79	7.25	59
3R	5274319	5274734	FBgn0013576	.	-	32.45	AACGTAAGT	CATACCTTAATCTCGTGTAGGTA	10.74	7.47	415
3R	28705859	28705916	FBgn0027655	.	+	44.83	ATGGTAAGT	TAGAAGCTTTATCTCCTTAGCTA	11.01	2.62	57
3R	13760363	13761307	FBgn0085412	.	+	34.81	CCGGTAAGT	TGTTTTGCATATTTTTCTAGGAA	10.91	9.49	944
2L	10848469	10848543	FBgn0004363	.	-	25.33	TGGGTAAGG	ATTTAATTAAAAATCGTCAGAAA	9.08	-0.69	74
3L	7639960	7640015	FBgn0053276	.	-	26.79	CTGGTAAGT	ATAATTAACTCAACTTCTAGGGT	10.65	6.42	55
X	22487790	22493480	FBgn0027279	.	+	37.43	AACGTATGC	GCATTATTCTGTTTTCAAAGGGC	4.85	6.45	5690
3L	18089947	18090011	FBgn0036773	.	-	30.77	GAGGTGAGT	TAATTTATATATATTTCCAGGTG	10.03	8.16	64
2L	11237555	11258214	FBgn0264442	.	+	44.23	TCGGTAAGT	TACTTTAATGTATCTTACAGTTT	11.78	7.03	20659
2R	13453031	13453088	FBgn0086757	.	+	27.59	GAGGTATGC	TTTCATGTTTGTTTCTTTAGGTG	9.12	11.34	57
3R	31778759	31779359	FBgn0005632	.	+	35.61	AGTGTAAGT	TTGTCCATTTAATTAAATAGGCC	8.46	6.56	600
2R	24396176	24396232	FBgn0035001	.	-	38.6	AAAGTAAGT	TTATACTATTCCTATTACAGAGA	9.72	7.35	56
3R	19218512	19218683	FBgn0262468	.	-	37.21	AACGTAAGT	ATGGCTCTTCGATATTGCAGGTG	10.74	7.56	171
X	14996293	14996354	FBgn0000535	.	+	33.87	GGGGTTAGT	TGTAAACGATTCCGTTTCAGATC	2.75	8.34	61
X	2110667	2110744	FBgn0000382	.	+	33.33	CCGGTAAGT	TATTTATTGATTGTTCGCAGGGT	10.91	7.8	77
2L	4832597	4832794	FBgn0031634	.	-	30.81	GTGGTGGGT	ATTTCATTTGAACTTCACAGCAA	4.29	5.26	197
3L	3181021	3181085	FBgn0035411	.	+	35.38	CAAGTATAT	ATACCCTTCCACCTTCTCAGGGA	1.98	8.92	64
3L	333641	334974	FBgn0035132	.	-	46.03	CAGGTAAGT	ACCACTTCACACAAACACAGATG	10.86	3.76	1333
2L	10007179	10007254	FBgn0043456	.	+	36.84	GGAGTAAGT	CGTTTGTTCACATCTAGCAGATA	8.57	4.43	75
2L	11788769	11788833	FBgn0032374	.	+	29.23	CACGTGGGA	CTTCTCATTAATGTCGACAGGAG	-0.01	4.39	64
X	8689295	8689434	FBgn0030057	.	-	38.57	ACCGTGAGT	CTTGCATACCATACACCCAGTGA	9.4	2.26	139
3R	15300181	15300746	FBgn0003721	.	+	38.87	AAGGTTTGT	CGTTTCTCGCGTGCCAACAGCAA	7.81	7.11	565
3R	15695466	15695748	FBgn0038353	.	+	30.04	GCTGTGAGT	TATTTTTCCTTAACTTCCAGTTT	7.39	8.59	282
3R	10253532	10253589	FBgn0037801	.	+	34.48	CAGGTAAAT	ATGCGCTTCCTTCGCCACAGCGA	8.76	7.68	57
3R	23998947	23999006	FBgn0020647	.	-	43.33	AAAGTGAGT	CCACTGTCCTATCCATTCAGTTA	8.4	8.07	59
3R	21102662	21102722	FBgn0038855	.	+	54.1	GCGGTGGGT	TCGTTTTGATCCCCCAACAGATG	6.6	8.09	60
2R	24930474	24930531	FBgn0043792	.	-	27.59	GATGTAAGT	AATATCAATTTCCCATTCAGTTT	9.11	6.51	57
2L	4529729	4529791	FBgn0053196	.	-	25.4	GCAGTGAGT	TTGCTTTAACCATGATTTAGTTC	7.39	3.92	62
2R	11617841	11617901	FBgn0086712	.	-	21.31	GCAGTGAGT	ATATATTTACTCAATTATAGAGA	7.39	4.97	60
2L	18309321	18309376	FBgn0263086	.	-	21.43	TTGGTGAGT	GAAAATAATATTTTTTGTAGCCA	9.27	2.95	55
3R	15693271	15693328	FBgn0051446	.	+	31.03	CTGGTAAAA	AACTAGACATTTTGCCAAAGTTC	4.78	-1.87	57
X	13219882	13220033	FBgn0004456	.	-	26.97	AAGGTAAGC	ATCTATGCATAATATTGCAGGTA	10.22	6.87	151
2R	17089659	17089713	FBgn0010591	.	-	27.27	CTGGTATGG	AATCTTGAAACTTTAATCAGCTG	7.13	2.08	54
2R	7348011	7348130	FBgn0033159	.	-	29.17	GAGGTGGGT	AAACTTAATTCTTTCGTTAGATA	7.07	4.15	119
X	18392911	18407796	FBgn0052549	.	-	42.45	CAGGTGAGT	TTGTTTCTTTTTATAAACAGAGT	10.67	8.07	14885
X	9373938	9375003	FBgn0261260	.	-	30.68	GCTGTGAGT	ATTTTTTCGCCCATCTCCAGCTA	7.39	7.39	1065
2L	9967878	9967938	FBgn0011272	.	+	39.34	AAGGTAAGT	AACAAAATCTCTGTTTACAGGGT	11	7.46	60
X	11405996	11406071	FBgn0001624	.	+	30.26	CGGGTATGG	TTTTATTTGCCACCGAACAGGCG	8.17	5.77	75
X	3321218	3325926	FBgn0000479	.	+	38.99	AAGGTAAGT	GATTGTAACCCTTTTTCCAGGTT	11	7.31	4708
X	10797438	10797507	FBgn0262735	.	-	44.29	CAGGTAAGT	CACGATTACTCTCATTACAGTCT	10.86	5.2	69
3R	17696112	17696369	FBgn0261885	.	-	42.25	CAGGTAAGT	TGGAACAACGAACTCAACAGGTT	10.86	1.91	257
X	11398660	11398719	FBgn0001624	.	+	36.67	AAGGTGAGT	TCGTATTTGCCATCTCACAGCAA	10.47	6.39	59
3L	18600577	18600638	FBgn0036799	.	-	14.52	TTTGTAAGT	ATTTTCCTTAAAATATTTAGTTG	7.4	3.03	61
3L	7972886	7972945	FBgn0027554	.	-	35	TGCGTGAGT	CACTCTCTTGATGGTTTTAGTGC	7.55	6.08	59
3R	23187804	23187876	FBgn0262975	.	-	30.14	CAGGTAGGT	TTAATTTCTTTATCCTGCAGTAC	10.28	8.62	72
3L	19816532	19816592	FBgn0036911	.	-	32.79	TCGGTAAGG	TGATCTGTTTTGATTTGCAGTTC	10.48	8.88	60
2L	5148883	5154247	FBgn0261836	.	+	38.55	CAAGTGAGT	ACCGCTCTGTTTCCTTTCAGATT	9.1	13.29	5364
2L	7648890	7648957	FBgn0264087	.	-	32.35	AGTGTAAGT	AACGCGTGATGTATTTACAGACA	8.46	4.65	67
3L	11606199	11606256	FBgn0036180	.	-	36.21	AAGGTGAGT	TTTCTACCCATTGATGATAGGCG	10.47	3.57	57
3R	8840615	8842669	FBgn0262614	.	-	40.39	GCAGTAAGT	TCTATTATTCCTCTTTGCAGAGT	9.07	9.23	2054
2L	3325068	3325120	FBgn0053281	.	+	35.85	CAAGTAGGT	ATTGAAATCCATTTTTGCAGTAT	7.33	3.29	52
3L	10590391	10590520	FBgn0052062	.	+	26.15	GGGGTAAGT	CCTACCATTTTTTTCATTAGGCT	9.65	7.71	129
2R	10339502	10339565	FBgn0261698	.	-	45.31	ATGGTAAGT	ATCCAAATGCCAACCCATAGCTA	11.01	1.61	63
3L	20496076	20496157	FBgn0037001	.	+	39.02	TAGGTGAAC	AACCACTTTTATTTCTTCAGGAT	2.97	8.75	81
3R	23989711	23989770	FBgn0039137	.	-	25	CAAGTAAAT	CCAATTTTCTTTAATTCCAGCTG	4.44	7.32	59
X	8566057	8566296	FBgn0030049	.	+	51.67	TCGGTAATG	CCTCTTCACCACCAAAACAGCCG	6.42	3.64	239
2R	20988054	20988111	FBgn0034568	.	-	37.93	TCAGTGAGT	AGTGGTGCATATTATTGCAGAGC	7.68	4.69	57
X	15896075	15896146	FBgn0003392	.	+	30.56	AAAGTAAGT	TTTTTTTTATCTTTGAACAGATG	9.72	9.85	71
4	262063	263205	FBgn0259216	.	+	31.76	AAGGTTTGT	ACCTATTTTGTTTTTGTTAGAAC	7.81	7.06	1142
3L	21875326	21907345	FBgn0262737	.	+	41.89	CAAGTAAGT	AATTTTCTGTCTCTTTGCAGCTT	10.08	11.78	32019
2R	18973723	18973782	FBgn0267351	.	+	40	AAGGTAACC	CTAATTATTCTCGATTGCAGATA	9.24	8.48	59
2R	13874460	13874858	FBgn0013733	.	-	32.83	CAGGTAAGG	TTGTTAATTGAATCTTACAGACA	11.08	6.11	398
3L	1973945	1974000	FBgn0035300	.	+	19.64	CTTGTAAGG	ATATGTTTATATATTTTTAGTTG	5.06	6.03	55
3R	14331082	14341221	FBgn0024321	.	-	38.7	CAGGTAAGA	ATGTTCTACTGTTTTTGCAGGTA	10.77	9.77	10139
2R	19174784	19174881	FBgn0034420	.	+	42.86	GAGGTAAGT	AACCGTTGAATCACTTGCAGTTT	11.08	5.23	97
X	2673104	2673174	FBgn0003371	.	+	49.3	ATGGTGAGT	ATGTCGCCTTCAATCCGCAGAGC	10.13	10.04	70
2L	9519480	9519719	FBgn0032120	.	+	35.42	GAGGTGAGG	AAATTGATGCCGTCTTACAGAAT	8.41	6.13	239
2L	8071049	8071171	FBgn0011230	.	-	39.84	CAAGTAAGT	ATCATCTTGGTGCTTTTCAGTTT	10.08	8.11	122
3R	13661860	13662160	FBgn0004587	.	+	30.9	GTGGTGAGT	ATCACTAATTGAATTTTCAGGAA	8.95	7.04	300
3L	12850798	12850914	FBgn0036318	.	+	29.91	TGAGTAAGT	AACAAGTCCATTTCTTATAGATA	8.82	4.31	116
3R	28526051	28526109	FBgn0003137	.	-	45.76	TGCGTAAGT	TCGGCATTCTTCCAATGTAGCTA	9.73	5.51	58
3L	12417088	12417152	FBgn0020655	.	-	35.38	TCGGTAGGT	CTTTGTTTAAAAATGACTAGAAA	9.09	1.77	64
2R	23457866	23466963	FBgn0264339	.	+	46.42	CAGGTGAGT	TTCGCTTGTTGTCTCCGCAGGAT	10.67	11.07	9097
3L	4599006	4612858	FBgn0262733	.	-	41.38	AAGGTGAGC	GCTCCCATTTTGGCTCACAGGTG	9.6	8.46	13852
3L	8589261	8593466	FBgn0262508	.	+	50.1	AAGGTAAGA	ATTCCGCTTCTATTTTCCAGTGA	10.57	7.78	4205
X	13162570	13162627	FBgn0085440	.	-	31.03	AAGGTAATA	TCCAAAATGTATATTTTTAGGGT	8.49	7.27	57
3R	23966703	23972447	FBgn0051140	.	+	41.9	AAGGTAAGC	CATCTCTCCTCCACTTTCAGTTT	10.22	10	5744
X	1171699	1171815	FBgn0040364	.	+	39.32	TCGGTAAGA	TATCTCTTTATCCCTTATAGAGG	10.53	7.81	116
3R	21376742	21376818	FBgn0002781	.	-	45.45	TCGGTGAGT	TCTCTTCGCCTATCTTGCAGTAT	11.11	7.85	76
2L	17485229	17485301	FBgn0032644	.	+	26.03	CAGGTGGCT	TCTATTCTTCTTTTTTTCAGAAC	2.97	10.28	72
3L	7898240	7898302	FBgn0003041	.	-	23.81	AATGTAGGT	TTTTTACTACTCGTCTACAGCTT	5.12	7.5	62
3R	25240607	25240673	FBgn0039298	.	+	44.78	AAAGTGGGT	ACTTGCCTTGATCTTTGCAGGGG	3.99	8.88	66
3R	30878582	30878691	FBgn0039808	.	-	42.73	GAGGTGAGA	TCTTTCCCATTGAACTGTAGTAT	7.66	5.32	109
3R	8838990	8839051	FBgn0262614	.	-	20.97	ACGGTGAGT	TTTTATTTATTTACCAACAGTTC	11.45	8.47	61
2R	16757688	16757747	FBgn0267002	.	-	31.67	CAAGTACGT	ATAAACTGTTACCTTTACAGCTT	8.4	9	59
X	18822508	18822581	FBgn0259927	.	+	33.78	CGAGTGCGT	TTTTTTTATTTTGTTTCTAGGGA	5.03	10.4	73
3R	30547168	30548420	FBgn0082582	.	+	33.6	AAAGTGCAA	TTATTCATATGCATGCGCAGATA	-7.25	7.22	1252
3L	5928297	5928536	FBgn0053523	.	+	35	AGGGTAAGA	AGAGGGCTTTCCTTGATCAGGCA	9.21	4.28	239
2R	13123859	13123909	FBgn0033792	.	+	43.14	GATGTAAGT	GCTAACTCTTTTGTTTCCAGAGT	9.11	6.95	50
3L	10641795	10646862	FBgn0052066	.	-	40.57	AAGGTGAGT	TGTATATTTCTATTTTTCAGATG	10.47	10.38	5067
3R	19851131	19851831	FBgn0038735	.	+	38.8	ATTGTAAGC	GCATGTAAATAAAATCCCAGATG	5.06	1.7	700
3L	23014195	23014430	FBgn0262509	.	+	24.15	AGAGTACGT	ATTATTATTTGTAATTTTAGGAG	6.58	6.16	235
X	16302413	16302906	FBgn0030735	.	+	29.15	TCGGTGCGC	ACTATTTAATATAATTTCAGATC	7.09	6.29	493
3R	20320001	20320214	FBgn0261550	.	+	22.43	TTGGTAAAC	ATTATATTTATTTCGTTAAGGTG	3.22	4.83	213
2R	21294162	21294230	FBgn0016726	.	+	30.43	GGTGTAAGT	AACAACCTTCCCGTCTTTAGATG	8.07	8.84	68
X	15354677	15354754	FBgn0000028	.	-	52.56	GGGGTAAGT	TTTCATCATCCGGGTCGCAGGAC	9.65	6.53	77
3R	29680817	29680873	FBgn0039681	.	-	36.84	TTTGTAAGT	GGAATATTTGAAACCCCCAGTTG	7.4	1.81	56
3R	9540004	9540067	FBgn0037705	.	-	37.5	CCTGTACGT	AATGCTCATCCTTTGTATAGGGC	5.32	7.66	63
3R	9691104	9691164	FBgn0260463	.	-	44.26	AAGGTGAGC	TCACATATTCCTCCTCACAGGTG	9.6	10.34	60
3R	24220344	24220531	FBgn0011725	.	-	31.38	AAGGTTATG	CTTCTATATATACCGAACAGGCA	2.32	5	187
3R	14880795	14880957	FBgn0038268	.	+	34.36	TGGGTAAGT	AAGCATTCGGTGACTTTCAGTGG	10.24	2.04	162
3R	7907061	7907127	FBgn0037530	.	-	53.73	CTGGTGAGT	GATATGTGCGGCTTTTGCAGGCG	10.1	6.45	66
4	652585	652645	FBgn0051992	.	-	22.95	GAGGTAATA	TCGATTATATTTCAATACAGTCA	7.96	3.34	60
2L	14602253	14602326	FBgn0003016	.	-	37.84	CAGGTACAG	TTTATTTACTACATTTACAGGCC	8.68	7.2	73
2L	8916054	8925203	FBgn0085427	.	+	40.7	AAGGTGAGT	GTTGTGCTTGCCATTTACAGAAA	10.47	7.71	9149
2R	20659716	20659780	FBgn0034540	.	+	32.31	CCGGTAATT	CATAATTTGATTCCTTGCAGATC	6.28	9.95	64
2L	11141388	11141451	FBgn0010197	.	-	18.75	ATTGTAGGT	TTTAAAAACTAATATTTTAGTTC	3.34	4.7	63
2L	20441247	20441641	FBgn0263355	.	+	38.23	ATGGTGAGT	CCAATCCAATATCCTTTCAGCCC	10.13	5.74	394
2R	16116537	16116592	FBgn0034075	.	+	35.71	AAGGTGAGG	ACTAACCTGATTTGCTTTAGAAC	9.16	6.66	55
X	2035196	2036406	FBgn0000667	.	-	41.7	CACGTAGAT	TTTTCCTTCGGCAGCAGCAGCAA	-4.35	-5.76	1210
2R	15382414	15383402	FBgn0026370	.	+	43.48	ATGGTAAGT	ATGCAATTTTTGTTCATCAGATC	11.01	5.94	988
2L	8030840	8032059	FBgn0044323	.	+	45.9	AAAGTAAGA	AAAAACGTAACACCAAACAGGAT	6.91	2.7	1219
3R	10174819	10178689	FBgn0037796	.	-	40.82	AACGTGAGT	CGATACGTAATCCCCCGCAGCGA	9.54	6.27	3870
2R	8481408	8481643	FBgn0050361	.	-	47.88	CAAGTAAGT	GTGCGGTGCGTCCATTGCAGATC	10.08	9.58	235
X	10030331	10030406	FBgn0263132	.	+	36.84	ATGGTAGGT	TACGTTTCTATCAAAAACAGAAG	8.6	4.39	75
3L	236428	239054	FBgn0000541	.	-	31.52	CAAGTGAGT	TTAAACGATGTTCATTGCAGACC	9.1	7.51	2626
3L	3087891	3087956	FBgn0035397	.	+	27.27	CGAGTAAGT	ATCAATGCATTCATTTACAGCTT	10.15	7.4	65
3L	5541268	5541333	FBgn0035612	.	-	31.82	ACGGTGAGT	CATTCGACTACCATTCGCAGGTA	11.45	4.99	65
X	17134671	17134744	FBgn0260748	.	+	32.43	CGGGTAAGC	TAATTCGAATGATTTTCCAGTTA	9.14	4.3	73
3L	11158426	11158504	FBgn0052082	.	+	35.44	TTGGTAAGT	ATATCAACTATTCTGTACAGGTT	10.47	5.94	78
2L	10257123	10257394	FBgn0026379	.	-	30.51	CCGGTGAGT	TGACTTATTGAATTCGCCAGAAT	10.9	2.87	271
3R	30497817	30497872	FBgn0039780	.	-	35.71	AGCGTAAGT	GTTTAAATCCAATCCTACAGCTA	10.07	5.31	55
4	51955	52016	FBgn0004859	.	-	22.58	ACGGTATTT	TATGGATTTTTGTTTGTTAGATC	5.46	6.43	61
3R	18730257	18730322	FBgn0000303	.	+	46.97	AGTGTGGGT	CTTTGCCCCGCAACCAACAGAAG	0.29	5.15	65
X	12783590	12784701	FBgn0052647	.	-	39.84	ACGGTGGGC	CGAAACACACACGCACACAGAGT	6.83	-0.1	1111
X	16376350	16376652	FBgn0004598	.	+	30.69	AAAGTATGT	CCACAAAAATCGCTTTGTAGAAT	6.93	4.9	302
X	14795202	14795274	FBgn0003301	.	-	46.58	CAAGTAGGT	GTTTCTCCTTTGCTTTGCAGCGC	7.33	10.32	72
3R	24785588	24785786	FBgn0039223	.	-	35.18	CAGGTGAGT	ATAACGCTCTGTCTCCGCAGGTC	10.67	11.89	198
3R	15299348	15300746	FBgn0003721	.	+	40.39	AAAGTACGT	CGTTTCTCGCGTGCCAACAGCAA	7.99	7.11	1398
2R	7322957	7323021	FBgn0033159	.	-	36.92	TATGTAAGT	TTATATTGTTGGTCCTGCAGCGT	6.69	8.05	64
3R	12437071	12437188	FBgn0043043	.	+	31.36	AAAGTAATT	GATATAAAAATAATTTATAGGCA	3.64	3.32	117
2L	17476618	17476692	FBgn0027885	.	-	42.67	TCGGTAAGT	ATCTCTTGCCATTCCTATAGAAA	11.78	7.84	74
3R	17094546	17094608	FBgn0014141	.	-	22.22	AAGGTAAAT	TAATTTTCGTTTTCCAACAGGAT	8.88	10.08	62
2R	7020397	7020456	FBgn0263656	.	+	23.33	ACAGTAAGG	TCAACTTAATTATTTTTCAGGAA	5.42	8.7	59
X	134761	136054	FBgn0025836	.	+	34.93	AAGGTGCGT	CTGTTTTCTTTTCCCAACAGAAC	9.49	12.3	1293
X	8916703	9014828	FBgn0261549	.	+	38.48	TACGTGAGT	TATTATTTCTACCCAAGCAGGCG	7.77	4.89	98125
X	17849811	17849907	FBgn0030873	.	-	47.42	AAGGTGAGT	CTAATGCGGATGTCCATCAGTCC	10.47	1.61	96
X	16842224	16842332	FBgn0024941	.	-	25.69	CAGGTGAGA	ATATGATTTCATATTTCCAGGCC	9.22	7.64	108
X	16481500	16486379	FBgn0264255	.	-	37.46	CAGGTGAGA	ACCTCTTCGAACTGGAACAGGCA	9.22	4.44	4879
2R	12746662	12747677	FBgn0261545	.	+	40.75	GAAGTAAGT	TTTTCCTTTGCAATCCGCAGCAT	9.82	7.97	1015
3L	17868868	17869615	FBgn0262532	.	+	35.03	GGGGTAAGA	CTCTTGTTTTTGTATTGCAGAGC	7.83	10.17	747
X	18026360	18026422	FBgn0030887	.	+	44.44	AATGTAAGT	AGAGACTTCCTATCCCCCAGTTG	8.62	4.66	62
3R	9004452	9004508	FBgn0037652	.	+	43.86	CAGGTGAAT	TCCAATGTAATCCCCTCCAGGCT	6.6	7.28	56
3L	19651228	19651470	FBgn0036899	.	-	38.27	AAGGTGGGG	TCTTGTGTATTTCAAGACAGGCT	5.87	2.13	242
X	9105332	9105396	FBgn0004856	.	-	35.38	AAGGTGCGA	AATCTTTGCCTCGATATCAGGTT	7.16	5.03	64
3R	10299753	10303309	FBgn0262617	.	+	36.07	GAGGTGAAT	GGCATCTTAACCATTCACAGGCC	5.37	5.13	3556
X	19313439	19313524	FBgn0259834	.	-	47.67	AACGTAAGT	ATCCTCACATTCCCGCACAGTTC	10.74	5.84	85
3R	21057952	21058015	FBgn0011672	.	-	39.06	AAGGTAATT	GTTTATTATCTTCCTGGCAGACT	8.83	8.2	63
X	5081258	5081485	FBgn0052767	.	-	32.89	ATTGTAAGT	AATATTGTTCTATTTCTCAGGCT	8.54	7.38	227
2R	18849207	18849264	FBgn0034401	.	-	32.76	AGAGTAAGT	AAAACGCTTGTTTTTTACAGCAT	9.35	6.55	57
X	22871934	22872017	FBgn0263665	.	-	23.81	CCGGTATGC	TTTCTTCAATCACTCATTAGGCA	7.63	6.18	83
3L	5739017	5739105	FBgn0085447	.	+	22.47	CAGGTAAAC	TATGCCATCTTGCTCCTCAGATC	7.82	9.74	88
2R	8872425	8872478	FBgn0011286	.	+	22.22	CGTGTAAGT	AATTTAAATTTTACCTGCAGGAA	8.58	9.44	53
3R	29822981	29823039	FBgn0039704	.	+	42.37	CGGGTAAGC	TAATCACAATCATTACGAAGGTG	9.14	1.87	58
3L	6562419	6590603	FBgn0042185	.	+	41.9	GAGGTGAGT	AAATTTTTACTTATTTTTAGAAG	10.03	5.72	28184
3R	15866568	15869172	FBgn0051183	.	-	33.4	GAAGTAAGT	TGTCTATTTTATTTTTGCAGTTG	9.82	9.26	2604
3L	12746828	12746897	FBgn0010235	.	-	27.14	GAGGTGAGT	CCCATTTATTCTTGCAGAAGAAT	10.03	-1.73	69
2R	23675206	23675354	FBgn0266377	.	+	47.65	CAGGTAATC	CCCTACACTCATCCCCCCAGGCC	6.99	9.05	148
2R	12416873	12417156	FBgn0033732	.	+	26.41	ATGGTAAGA	CAAATACTTCTATGCCGCAGCTA	9.48	4.41	283
3L	7240778	7240854	FBgn0035753	.	-	45.45	AAGGTGAGG	TTCTTTGTTTGCCCCCGCAGCTG	9.16	11.09	76
2L	21121740	21122250	FBgn0040297	.	+	32.68	CAGGTGGGC	TTGTGTAAACCATTCTTTAGCCC	8.07	3.09	510
3R	7193689	7195693	FBgn0086372	.	+	35.21	CAGGTAAGT	AATGAACGTTGTCGCCGCAGGTT	10.86	7.58	2004
3R	29856575	29856640	FBgn0039710	.	-	25.76	GAAGTAAGA	TTTTTTCTTCTCCCTTGTAGACA	6.42	11.27	65
X	16337556	16337624	FBgn0011764	.	+	36.23	CGCGTATGT	TGCACTTTTGCCTTTAATAGGAG	6.14	8.36	68
2R	7322957	7323021	FBgn0033159	.	-	36.92	TATGTAAGT	TTATATTGTTGGTCCTGCAGCGT	6.69	8.05	64
2R	23057634	23059054	FBgn0265187	.	+	42.86	CAGGTAAAT	CTAAAATTGTGACTTTGTAGGTC	8.76	6.66	1420
3L	4821970	4822022	FBgn0261797	.	-	24.53	TAGGTATGA	CTAAACTAAATCTTTTATAGAGT	6.99	4.97	52
3R	9773150	9773200	FBgn0037750	.	-	31.37	ATGGTAGGT	TATAACATTTGCCTTTTAAGCCA	8.6	6.33	50
2R	22876288	22876349	FBgn0034789	.	+	37.1	TGGGTGGGT	AAGTGTTATCTGCATTTCAGTTA	3.82	5.29	61
X	20672377	20673410	FBgn0031128	.	-	33.27	CGCGTAAGT	AATGTTATATCTAATTTTAGAAG	9.93	6.05	1033
3R	12384822	12385210	FBgn0038029	.	+	30.85	TATGTAAGT	TAATTGTCAATACTTTACAGTTC	6.69	4.64	388
X	11964260	11964625	FBgn0263111	.	-	36.89	ACAGTAAGC	TACGAATATACGAATAATAGGGT	5.94	-0.29	365
3R	16503172	16512963	FBgn0259244	.	+	42.4	ATGGTACGT	CTCATTCCATGTCGTTGCAGTTG	9.89	7.87	9791
3L	14030421	14030806	FBgn0061515	.	-	29.27	GGGGTAAGT	CCTTCATATCCTTCCCACAGCAA	9.65	9.81	385
3R	7192655	7192720	FBgn0086372	.	+	36.36	AAGGTGAGT	TCCATTTATCTGCCTGTTAGTCC	10.47	5.42	65
3R	28913168	28914939	FBgn0265998	.	+	42.83	TTGGTAATC	TGTTGGGCTTCTCTTTTAAGTGC	3.39	7.56	1771
3L	14940296	14940356	FBgn0259099	.	+	49.18	CTGGTAAGT	CCAATGGAATTCCCCGGCAGAAC	10.65	3.99	60
2R	23652154	23652502	FBgn0004795	.	+	39.83	ACGGTAAGC	CTCTCCATTCTCCACTCCAGCGA	9.89	7.34	348
3R	29729553	29729614	FBgn0039688	.	+	25.81	CCAGTGAGA	AGAGTACTTTCCAATTTCAGCAC	3.73	5.48	61
3L	256594	256648	FBgn0024806	.	-	38.18	CTGGTTAGT	TCTGATCATCTGACCCCTAGAAG	6.32	6.14	54
2R	10094979	10095048	FBgn0033484	.	+	41.43	TGTGTAAGT	CATTGCATTTCCGTTTCCAGGGT	7.65	10.21	69
X	16498897	16500506	FBgn0264255	.	-	40.5	AAGGTAAGC	CCATATGTAACCATGTCCAGTAC	10.22	2.38	1609
X	11104311	11104374	FBgn0259101	.	+	42.19	TACGTGAGT	TGGATATTATTGTGCTGCAGGAT	7.77	7.18	63
X	6654081	6654145	FBgn0029882	.	-	44.62	CAGGTAAGT	ACACCCATCGAATAACACAGCTG	10.86	1.71	64
3L	7046679	7048841	FBgn0260660	.	+	41.19	GCGGTGAGT	ATCCATTCCACTTTCTTCAGCTG	10.49	5.81	2162
3R	7218916	7218990	FBgn0037486	.	-	36	TAGGTAAGT	TAACCACAATTTTCATCAAGCGT	9.66	1.44	74
3R	21067500	21068068	FBgn0000083	.	+	33.04	AAGGTGAGT	TGCCTATATTCGATTTGCAGTGC	10.47	6.8	568
3R	6006103	6008036	FBgn0003261	.	-	40.28	AATGTGAGT	GCAATTAGTTTTTATTTAAGTTT	7.8	0.93	1933
3L	23211161	23216062	FBgn0266347	.	+	38.94	GTGGTAAGT	CTTTCTTAAATTTTTTTTAGAAC	10.36	9.39	4901
3R	5641416	5641487	FBgn0027951	.	-	34.72	AATGTGAGT	TATGTTTCTTTTCTTCTTAGTTA	7.8	8.47	71
X	11936506	11936691	FBgn0263111	.	-	36.02	CATGTAAGT	ATGTTTAATTTTTCCGACAGACA	8.31	8.06	185
2L	10466303	10466357	FBgn0051719	.	-	23.64	AAAGTAAGT	GTGATGTAATAATATTTTAGGCT	9.72	5.82	54
2L	7444214	7444272	FBgn0031914	.	+	25.42	GCAGTAAGT	AAATAATTGAATTACTCCAGAAA	9.07	3.01	58
[truncated: 1,856 more rows]

## Sheet: random-4
chr	start	end	gene_id	gene_name	strand	GC	5ss	3ss	5ss_score	3ss_score	length
[truncated: 2,271 more rows]

[truncated: 1 more sheets: random-5]
