# Supplementary material for: Loss of the RNA trimethylguanosine cap is compatible with nuclear accumulation of spliceosomal snRNAs but not pre-mRNA splicing or snRNA processing during animal development
Source: PLoS Genet. 2020 Oct 21;16(10):e1009098. doi: 10.1371/journal.pgen.1009098 (PMC7605716; doi:10.1371/journal.pgen.1009098)
Supplement: S6 Table — (XLSX) [file pgen.1009098.s014.xlsx]

## Sheet: Sheet1
		5' splice site - IR ratio							3' splice site - IR ratio
Intron_loci	Intron_loci	wt-1	wt-2	mut-1	mut-2	fold_change (mut/wt)	delta	p_val	wt-1	wt-2	mut-1	mut-2	fold_change (mut/wt)	delta	p_val	GC% of intron	max_fold change	min_fold change	max_delta	intron_loci again	5'splice site sequence	3' splice site sequence	5' splice site score	3' splice site score	intron length	Essential for viability or not	Germline cell-specific gene or not	Overlap with testis or not
2R_6084008_6084168_FBgn0033062_-	Ars2	0.41	0.35	0.2	0.22	0.55	-0.17	0.032904	0.2	0.2	0.13	0.13	0.65	-0.07	0	31.68	0.65	0.55	-0.07	2R_6084008_6084168_FBgn0033062_-	AAGGTAAGA	ACTATTTTTTTTAACTGCAGGTT	10.57	9.4	160	Yes	No	No
2L_1052266_1052330_FBgn0003310_-	S	0	0	0.06	0.06	NA	0.06	0	0	0	0.07	0.05	NA	0.06	0.026671	50.77	0	0	0.06	2L_1052266_1052330_FBgn0003310_-	GAGGTGAGT	GATTCACTTTTTGCTTGCAGATC	10.03	9.3	64	Yes	No	No
3R_25749144_25749269_FBgn0066101_-	LpR1	0	0.01	0.07	0.06	13	0.06	0.013606	0	0.02	0.07	0.07	7	0.06	0.026671	47.62	13	7	0.06	3R_25749144_25749269_FBgn0066101_-	GCAGTAAGT	TTTCGATTGTGTGTGTTTAGTGA	9.07	6.55	125	No	No	No
2L_1149587_1149650_FBgn0031309_-	Tfb4	0	0	0.08	0.06	NA	0.07	0.019804	0	0.01	0.1	0.07	17	0.08	0.036913	32.81	17	17	0.08	2L_1149587_1149650_FBgn0031309_-	CCAGTGAGT	AGCCTGACTATACTTTCCAGCAC	8.28	3.28	63	No	No	No
2L_13780765_13780866_FBgn0024846_+	p38b	0	0	0.14	0.13	NA	0.135	0.001369	0	0	0.16	0.16	NA	0.16	0	41.18	0	0	0.16	2L_13780765_13780866_FBgn0024846_+	GATGTAAGT	GTACGATTACTCATTTCCAGCAA	9.11	4.79	101	No	No	No
2R_15140678_15140982_FBgn0015371_+	chn	1.03	1.05	0.88	0.8	0.81	-0.2	0.039969	1.58	1.5	1.27	1.23	0.81	-0.29	0.022965	43.93	0.81	0.81	-0.2	2R_15140678_15140982_FBgn0015371_+	TGGGTAACA	ATTTCGGTTAGCTCGTCCAGTGG	3.35	-2.87	304	Yes	No	No
X_13772486_13772557_FBgn0003218_+	rdgB	0.07	0.06	0	0	0	-0.065	0.005865	0.09	0.1	0	0	0	-0.095	0.002759	34.72	0	0	-0.065	X_13772486_13772557_FBgn0003218_+	TATGTGAGT	CTGTTTGTTATCCTTTTCAGTGG	5.56	9.7	71	No	No	No
3R_21526903_21527155_FBgn0038890_+	CG7956	0.91	0.88	0.97	0.97	1.08	0.075	0.03775	0.95	0.94	1.14	1.07	1.17	0.16	0.04552	29.25	1.17	1.08	0.16	3R_21526903_21527155_FBgn0038890_+	CAGGTCTGT	TGTACAAAAAAAAACAACAGTGC	6.84	-1.88	252	No	No	No
X_2619040_2619115_FBgn0040334_-	Tsp3A	0	0	0.09	0.07	NA	0.08	0.015268	0	0	0.1	0.15	NA	0.125	0.03775	51.32	0	0	0.125	X_2619040_2619115_FBgn0040334_-	TCGGTGAGT	CTCTCTGTCTGCGCCAACAGCCA	11.11	7.36	75	No	No	No
3L_20026590_20026646_FBgn0036931_-	CG14183	0	0	0.15	0.2	NA	0.175	0.019804	0	0	0.2	0.18	NA	0.19	0.002759	35.09	0	0	0.19	3L_20026590_20026646_FBgn0036931_-	ATTGTGAGT	GTATAACTCGTACTTAACAGCTA	7.35	3.99	56	No	No	Yes
2L_877872_877969_FBgn0002936_+	ninaA	0.5	0.6	0.12	0.25	0.34	-0.365	0.046952	0.5	0.5	0.12	0	0.12	-0.44	0.018092	41.84	0.34	0.12	-0.365	2L_877872_877969_FBgn0002936_+	GATGTGAGT	TGACACATTTTTCGTTCCAGGTA	7.77	10.3	97	No	No	No
3R_12075713_12075778_FBgn0037989_-	ATP8B	0.31	0.31	0.05	0	0.08	-0.285	0.007607	0.24	0.19	0	0	0	-0.215	0.013253	30.3	0.08	0	-0.215	3R_12075713_12075778_FBgn0037989_-	GGGGTAGAG	TACTGCATCACCAATTTCAGATC	-1.51	5.14	65	No	No	No
2R_13814185_13814242_FBgn0261041_+	stj	0	0	0.07	0.06	NA	0.065	0.005865	0	0	0.1	0.11	NA	0.105	0.00226	36.21	0	0	0.105	2R_13814185_13814242_FBgn0261041_+	ACGGTAAAC	ACAAATTCTCCGTTCAACAGATA	5.88	7.44	57	Yes	No	No
2R_15563683_15563742_FBgn0034032_-	CG8195	0.12	0.13	0.06	0.04	0.4	-0.075	0.021508	0.15	0.14	0.05	0.05	0.34	-0.095	0.002759	35	0.4	0.34	-0.075	2R_15563683_15563742_FBgn0034032_-	TCGGTGAGT	TCTTCTGACTCCCTTTTTAGGTT	11.11	12.78	59	No	No	No
3R_13874254_13874596_FBgn0008646_-	E5	0	0	0.25	0.27	NA	0.26	0.001476	0	0	0.12	0.11	NA	0.115	0.001885	32.94	0	0	0.26	3R_13874254_13874596_FBgn0008646_-	ACAGTGCGT	TAATCTACTTCGACTTGCAGAGA	5.66	6.08	342	No	No	No
2R_24599700_24599766_FBgn0035032_-	ATPsynF	0.08	0.11	0.29	0.3	3.11	0.2	0.006192	0.06	0.08	0.15	0.17	2.29	0.09	0.023813	32.84	3.11	2.29	0.2	2R_24599700_24599766_FBgn0035032_-	GAAGTAAGT	ATATATCTCAACCAAACCAGCGC	9.82	1.87	66	No	No	No
2L_155430_155545_FBgn0031228_+	ND-15	0.06	0.1	0.5	0.52	6.38	0.43	0.002693	0.07	0.12	0.6	0.59	6.26	0.5	0.00259	42.24	6.38	6.26	0.5	2L_155430_155545_FBgn0031228_+	AAGGTGTGT	TGTTTATTGTTACGTCACAGTGT	6.64	6.41	115	No	No	No
2R_14605106_14605166_FBgn0033945_-	CG12868	0.04	0.04	0.16	0.2	4.5	0.14	0.019804	0.04	0.06	0.12	0.13	2.5	0.075	0.021508	32.79	4.5	2.5	0.14	2R_14605106_14605166_FBgn0033945_-	CGGGTAATT	GATTAACAACCGATTCGCAGAAG	6.79	2.69	60	No	No	No
2R_6661242_6661298_FBgn0266518_-	Dpit47	0.01	0	0.07	0.09	16	0.075	0.021508	0.02	0	0.08	0.1	9	0.08	0.029857	38.6	16	9	0.08	2R_6661242_6661298_FBgn0266518_-	AAGGTTAGA	TAAACAAGTTATTTCCGTAGCTC	6.12	3.28	56	Yes	No	No
2R_9085665_9085720_FBgn0033372_-	CG13742	1.17	1	0	0.33	0.15	-0.92	0.038374	0.78	0.75	0.14	0.29	0.28	-0.55	0.018795	16.07	0.28	0.15	-0.55	2R_9085665_9085720_FBgn0033372_-	TCGGTTAGT	TCACTATTCTATGTTTTTAGGCT	5.63	9.36	55	No	No	No
3L_7931791_7932037_FBgn0024187_-	syd	0.15	0.18	0.05	0.05	0.3	-0.115	0.016591	0.4	0.49	0.12	0.12	0.27	-0.325	0.018637	42.11	0.3	0.27	-0.115	3L_7931791_7932037_FBgn0024187_-	CAGGTGAGA	CTTGTGGCCGAACCCTTTAGGCA	9.22	3.79	246	No	No	No
2R_13210700_13210840_FBgn0085341_-	CG34312	0	0.25	0.67	0.8	5.88	0.61	0.049424	0	0.2	1	1	10	0.9	0.012122	29.08	10	5.88	0.9	2R_13210700_13210840_FBgn0085341_-	TAAGTAAGT	CTTCTTATCGCGACCCACAGTTA	8.07	5.15	140	Not known	No	No
2L_15768046_15768105_FBgn0001990_-	wek	0	0	0.09	0.08	NA	0.085	0.003442	0	0	0.15	0.11	NA	0.13	0.02286	40	0	0	0.13	2L_15768046_15768105_FBgn0001990_-	GAGGTATGT	TTAGTTTTCCACACACGCAGATG	9.81	5.72	59	Yes	No	No
3R_25917403_25917463_FBgn0250757_+	CG42235	0	0	0.33	0.4	NA	0.365	0.00907	0	0	0.29	0.36	NA	0.325	0.0114	34.43	0	0	0.365	3R_25917403_25917463_FBgn0250757_+	GTGGTAAGT	ATTACTTACATCTTTTCCAGGGT	10.36	9.07	60	No	No	No
2L_4827101_4827172_FBgn0031632_+	CG15628	0	0	0.11	0.11	NA	0.11	0	0	0	0.1	0.14	NA	0.12	0.026671	37.5	0	0	0.12	2L_4827101_4827172_FBgn0031632_+	GGGGTGAGT	ATGCATTTATTTTCGCACAGCTA	7.93	4.83	71	No	No	No
3R_30039407_30039472_FBgn0001280_-	janA	0.03	0.08	0.36	0.35	6.45	0.3	0.007145	0.03	0.06	0.24	0.25	5.44	0.2	0.006192	36.36	6.45	5.44	0.3	3R_30039407_30039472_FBgn0001280_-	TTGGTAAGA	CCTCCAACTGCTTTCCAAAGGAC	8.85	5.92	65	No	No	Yes
2L_4965823_4965881_FBgn0083961_+	CG34125	0.22	0.24	0.08	0.07	0.33	-0.155	0.005163	0.2	0.2	0.07	0.05	0.3	-0.14	0.005063	32.2	0.33	0.3	-0.14	2L_4965823_4965881_FBgn0083961_+	ATGGTAATA	TAAAGTTTTGCGACTTCTAGCGA	5.05	2.72	58	Not known	No	No
3R_29110536_29110688_FBgn0039634_-	alpha-Man-Ib	0.19	0.13	0.02	0	0.06	-0.15	0.041685	0.08	0.12	0	0	0	-0.1	0.03775	29.41	0.06	0	-0.1	3R_29110536_29110688_FBgn0039634_-	TAAGTACGT	TAACCTCTTTTTTATTTTAGCCT	5.1	8.04	152	No	No	No
2L_2951112_2951190_FBgn0041111_+	lilli	0.1	0.15	0	0	0	-0.125	0.03775	0.12	0.15	0.02	0	0.07	-0.125	0.020173	32.91	0.07	0	-0.125	2L_2951112_2951190_FBgn0041111_+	CAGGTGATT	TACTTTGTTTTATCTTCTAGAAA	5.95	9.79	78	Yes	No	No
2R_24399184_24400199_FBgn0035001_-	Slik	0	0	0.06	0.06	NA	0.06	0	0	0	0.07	0.08	NA	0.075	0.004415	43.5	0	0	0.075	2R_24399184_24400199_FBgn0035001_-	GAGGTGAGT	CTGTATTTAATCTTTCTCAGGAA	10.03	8.67	1015	Yes	No	No
X_21319141_21319222_FBgn0064117_-	SLIRP1	0.05	0.12	0.3	0.36	3.88	0.245	0.033626	0.05	0.1	0.2	0.24	2.93	0.145	0.045453	45.12	3.88	2.93	0.245	X_21319141_21319222_FBgn0064117_-	CTGGTAAGG	CGAATTCACACCTCATTTAGCAA	9.68	2.19	81	No	No	No
3R_23696877_23696939_FBgn0043005_-	prt	0.03	0	0.17	0.17	11.33	0.155	0.009236	0.03	0	0.13	0.14	9	0.12	0.016922	17.46	11.33	9	0.155	3R_23696877_23696939_FBgn0043005_-	TAGGTAAGT	TATTTTTATCATCTTTATAGCTC	9.66	7.95	62	No	No	No
X_13716317_13716375_FBgn0265726_+	Nna1	0	0	0.22	0.25	NA	0.235	0.00405	0	0	0.27	0.38	NA	0.325	0.027465	33.9	0	0	0.325	X_13716317_13716375_FBgn0265726_+	AAGGTGGGT	ATTGGTTTACCTCTTTCAAGGAG	8.23	5.48	58	Yes	No	No
2R_13143318_13143374_FBgn0263998_-	Ack-like	0.08	0.07	0	0	0	-0.075	0.004415	0.06	0.08	0.01	0.01	0.14	-0.06	0.026671	29.82	0.14	0	-0.06	2R_13143318_13143374_FBgn0263998_-	GATGTGAGT	ATCAAATATTTATTTCACAGAGC	7.77	7.01	56	Yes	No	No
4_129443_129554_FBgn0011747_-	Ank	0.5	0.71	1.21	1.1	1.91	0.55	0.043442	0.3	0.28	0.5	0.62	1.93	0.27	0.047191	19.64	1.93	1.91	0.55	4_129443_129554_FBgn0011747_-	ATTGTAGGC	ACTTTTTTTTTAATATTTAGGCC	0.43	9.3	111	No	No	Yes
2L_10804627_10804829_FBgn0011676_-	Nos	0.05	0	0.19	0.26	9	0.2	0.04327	0	0	0.14	0.12	NA	0.13	0.005865	41.87	9	9	0.2	2L_10804627_10804829_FBgn0011676_-	CGGGTAAGT	GCTCTTTCGATTTTCCACAGGAC	10.75	10	202	No	No	No
2L_13541065_13541125_FBgn0028942_+	CG16852	0	0	1	1	NA	1	0	0	0	0.5	0.5	NA	0.5	0	32.79	0	0	1	2L_13541065_13541125_FBgn0028942_+	AAGGTAAGA	AGCCTTTGATATCTTAACAGAAG	10.57	5.15	60	No	No	No
2R_21654908_21654969_FBgn0034644_+	CG10082	0.01	0.04	0.09	0.1	3.8	0.07	0.047421	0.01	0.03	0.12	0.15	6.75	0.115	0.023704	38.71	6.75	3.8	0.115	2R_21654908_21654969_FBgn0034644_+	GAGGTGGGT	TAATCATTATTTCCTTGCAGAAT	7.07	8.72	61	No	No	No
2L_10399689_10399767_FBgn0051716_+	Cnot4	0.28	0.31	0.45	0.48	1.58	0.17	0.015216	0	0.03	0.08	0.08	5.33	0.065	0.049346	32.91	5.33	1.58	0.17	2L_10399689_10399767_FBgn0051716_+	ATGGTAATG	TAATGTTTATACCCAATCAGTCG	5.46	1.83	78	No	No	No
2R_9240686_9240741_FBgn0015037_+	Cyp4p1	0.41	0.45	0.08	0.12	0.23	-0.33	0.007266	0.5	0.51	0.09	0.17	0.26	-0.375	0.011359	30.36	0.26	0.23	-0.33	2R_9240686_9240741_FBgn0015037_+	TAAGTAAGA	CCAATGGCTTTCGTTTTTAGAAC	5.17	9.21	55	No	No	No
2R_14833479_14833534_FBgn0033970_+	CG10205	0.54	0.52	0.7	0.77	1.39	0.205	0.030112	0.49	0.52	0.74	0.7	1.43	0.215	0.013253	50	1.43	1.39	0.215	2R_14833479_14833534_FBgn0033970_+	GTGGTGAAG	TAAAAGCCTTTCCCAAGCAGAAA	-0.37	2.8	55	No	No	No
X_8400673_8400948_FBgn0030034_+	CG10555	0.57	0.65	0.37	0.29	0.54	-0.28	0.038476	0.73	0.53	0.11	0.16	0.21	-0.495	0.040732	33.33	0.54	0.21	-0.28	X_8400673_8400948_FBgn0030034_+	CCAGTAAGT	AAACATCTTTCGCCTTGCAGATC	9.09	10.34	275	No	No	No
3L_23339370_23339429_FBgn0052230_+	ND-MLRQ	0.24	0.21	0.44	0.45	1.98	0.22	0.005126	0.22	0.21	0.35	0.34	1.6	0.13	0.002946	16.67	1.98	1.6	0.22	3L_23339370_23339429_FBgn0052230_+	TAGGTAATT	ACATTTTAATTATAACGTAGACA	7.27	4.5	59	No	No	Yes
2R_6993056_6993120_FBgn0050159_+	CG30159	0.4	0.43	0.57	0.52	1.31	0.13	0.046794	0.15	0.14	0.39	0.34	2.52	0.22	0.013165	56.92	2.52	1.31	0.22	2R_6993056_6993120_FBgn0050159_+	GTGGTAAAG	AACCAGCGACCACTTTCCAGTTA	3.86	0.58	64	No	No	Yes
2R_24173256_24173315_FBgn0034985_+	CG3328	0.06	0.05	0.21	0.2	3.73	0.15	0.002215	0.06	0.05	0.22	0.18	3.64	0.145	0.019621	53.33	3.73	3.64	0.15	2R_24173256_24173315_FBgn0034985_+	CAGGTGCGT	TAGCCTCCTTTTCGTTGCAGCAA	9.73	7.7	59	No	No	No
2R_21502480_21507294_FBgn0043070_+	MESK2	0.04	0.03	0.14	0.2	4.86	0.135	0.047191	0.14	0.11	0.55	0.61	4.64	0.455	0.00539	41.95	4.86	4.64	0.455	2R_21502480_21507294_FBgn0043070_+	CAGGTGAGT	CGGCGCTGATGAATCAAAAGCAT	10.67	-1.31	4814	Yes	No	No
X_18090238_18090316_FBgn0030892_-	CG7206	0.1	0.14	0.25	0.26	2.12	0.135	0.022534	0.12	0.15	0.27	0.31	2.15	0.155	0.025042	46.84	2.15	2.12	0.155	X_18090238_18090316_FBgn0030892_-	ATGGTAAAA	TTTCCACGCAATATGGCAAGGAG	4.79	-0.82	78	No	No	No
X_21370723_21370792_FBgn0024182_+	waw	0	0.01	0.11	0.12	23	0.11	0.004107	0	0.02	0.14	0.16	15	0.14	0.010051	42.86	23	15	0.14	X_21370723_21370792_FBgn0024182_+	CCGGTGGGT	TCGTTGTTTACCTCTTTTAGTGC	7.85	7.4	69	No	No	No
3R_12680491_12680649_FBgn0038076_-	Cyp313a4	0	0	0.33	0.29	NA	0.31	0.004137	0	0	0.5	0.33	NA	0.415	0.039483	30.82	0	0	0.415	3R_12680491_12680649_FBgn0038076_-	CCCGTGAGT	ATATACTTATATGAAAGCAGAAA	8.4	-0.15	158	Not known	No	No
2R_6675541_6675606_FBgn0033089_-	CG17266	0.12	0.11	0.01	0.03	0.17	-0.095	0.013569	0.13	0.11	0.02	0.02	0.17	-0.1	0.009852	42.42	0.17	0.17	-0.095	2R_6675541_6675606_FBgn0033089_-	ACGGTGAGC	CTAACGCCTTTTGTGTGCAGGAA	9.44	7.95	65	No	No	No
3R_24309570_24309629_FBgn0259685_+	crb	0	0	0.14	0.12	NA	0.13	0.005865	0	0	0.07	0.1	NA	0.085	0.029759	40	0	0	0.13	3R_24309570_24309629_FBgn0259685_+	CGGGTAAGT	TTAACCTTCTTAATCCACAGCTA	10.75	9.9	59	Yes	No	No
2L_8937406_8937519_FBgn0032075_+	Tsp29Fb	0.29	0.3	0.5	0.54	1.76	0.225	0.008291	0.19	0.21	0.39	0.43	2.05	0.21	0.011149	39.47	2.05	1.76	0.225	2L_8937406_8937519_FBgn0032075_+	AAAGTACGT	AACACTTCCACAAATTGCAGCTG	7.99	6.5	113	No	No	No
X_14272548_14272626_FBgn0002917_+	na	0	0	0.64	0.52	NA	0.58	0.010533	0	0	0.5	0.64	NA	0.57	0.014749	27.85	0	0	0.58	X_14272548_14272626_FBgn0002917_+	CCGGTGAGT	CTAAATATTTTACTTTACAGGTA	10.9	8.85	78	Yes	No	No
3L_20392490_20392640_FBgn0053969_-	CG33969	0	0.02	0.27	0.25	26	0.25	0.003185	0.02	0.02	0.16	0.11	6.75	0.115	0.044153	22.52	26	6.75	0.25	3L_20392490_20392640_FBgn0053969_-	AAGGTAAGC	TTAATTTTTTTCTTTATCAGTGG	10.22	8.32	150	No	No	No
2R_20245911_20245963_FBgn0034489_-	ppk6	0	0	0.12	0.13	NA	0.125	0.001596	0	0	0.15	0.14	NA	0.145	0.001187	35.85	0	0	0.145	2R_20245911_20245963_FBgn0034489_-	TATGTGAGT	TTTAATTGCACTCATTTCAGCGG	5.56	6.42	52	No	No	No
2R_6662449_6662568_FBgn0284249_+	Adf1	0.26	0.22	0.38	0.35	1.52	0.125	0.03775	0.26	0.26	0.42	0.45	1.67	0.175	0.007267	60	1.67	1.52	0.175	2R_6662449_6662568_FBgn0284249_+	AAAGTGAGT	TCCCCGTCTTGTCCCCTCAGTGC	8.4	11.08	119	Yes	No	No
3R_7055139_7055193_FBgn0026563_+	CG1979	0	0	1.33	1	NA	1.165	0.019475	0	0	1	0.83	NA	0.915	0.00852	40	0	0	1.165	3R_7055139_7055193_FBgn0026563_+	AAGGTAAGC	CATTAACCCTTTCCATGCAGATA	10.22	7.97	54	No	No	Yes
3L_1949024_1949081_FBgn0035295_+	Cnb	0.25	0.22	0.08	0.05	0.28	-0.17	0.015216	0.25	0.24	0.06	0.05	0.22	-0.19	0.001382	27.59	0.28	0.22	-0.17	3L_1949024_1949081_FBgn0035295_+	AAGGTAATT	CCACATTTCTTATATATAAGCTA	8.83	1.37	57	No	No	No
X_18025120_18025180_FBgn0030887_+	CG6867	0	0	0.09	0.06	NA	0.075	0.03775	0	0	0.08	0.09	NA	0.085	0.003442	45.9	0	0	0.085	X_18025120_18025180_FBgn0030887_+	ATGGCAAGT	TTCCTTTCGCACCTCTCCAGCTG	3.26	7.79	60	No	No	No
3R_27158118_27158191_FBgn0039494_+	grass	0.15	0.1	0.31	0.26	2.28	0.16	0.04552	0.15	0.09	0.35	0.3	2.71	0.205	0.034425	45.95	2.71	2.28	0.205	3R_27158118_27158191_FBgn0039494_+	CAGGTTAGA	TACATTATTGCATGGGCCAGACT	5.94	-0.73	73	No	No	No
X_21370723_21370792_FBgn0024251_+	bbx	0	0.01	0.11	0.12	23	0.11	0.004107	0	0.02	0.14	0.16	15	0.14	0.010051	42.86	23	15	0.14	X_21370723_21370792_FBgn0024251_+	CCGGTGGGT	TCGTTGTTTACCTCTTTTAGTGC	7.85	7.4	69	No	No	No
3R_19023443_19023503_FBgn0038672_-	CG6005	0.09	0.1	0	0.03	0.16	-0.08	0.036913	0.11	0.09	0	0.03	0.15	-0.085	0.042159	31.15	0.16	0.15	-0.08	3R_19023443_19023503_FBgn0038672_-	TCTGTAAAT	TAACCCCTGAATCTCTTTAGACT	-1.15	5.34	60	No	No	No
2L_8937449_8937519_FBgn0032075_+	Tsp29Fb	0.83	0.83	1.01	1.02	1.22	0.185	0.00073	0.19	0.21	0.39	0.43	2.05	0.21	0.011149	30.99	2.05	1.22	0.21	2L_8937449_8937519_FBgn0032075_+	ACTGTATAC	AACACTTCCACAAATTGCAGCTG	-5.9	6.5	70	No	No	No
3R_20581375_20581431_FBgn0054008_-	CG34008	0	0	1.09	1	NA	1.045	0.001849	0	0	0.92	0.71	NA	0.815	0.016196	40.35	0	0	1.045	3R_20581375_20581431_FBgn0054008_-	GAGGTGCGT	AATACAATTTGGCCCTCCAGCAC	8.42	5.43	56	Not known	No	No
4_1004413_1004469_FBgn0019650_+	toy	0	0	0.13	0.2	NA	0.165	0.04217	0	0	0.18	0.19	NA	0.185	0.00073	26.32	0	0	0.185	4_1004413_1004469_FBgn0019650_+	ACTGTAAGA	CCTTATACCTTCATAAATAGGTT	4.8	7.58	56	Yes	No	No
3L_5932318_5932405_FBgn0002638_-	Rcc1	0	0.03	0.1	0.12	7.33	0.095	0.034176	0	0.01	0.11	0.11	22	0.105	0.00226	44.32	22	7.33	0.105	3L_5932318_5932405_FBgn0002638_-	ATTGTGAGT	CACAAACGCACTATTTCCAGTTT	7.35	3.9	87	Yes	No	Yes
2R_9131359_9131482_FBgn0027561_-	CG18659	0	0	0.25	0.31	NA	0.28	0.011286	0	0	0.21	0.29	NA	0.25	0.024657	67.74	0	0	0.28	2R_9131359_9131482_FBgn0027561_-	CAAGTGAGT	CCTCCCGCTCCTCCCCCCAGAAA	9.1	11.35	123	Not known	No	No
3R_8238253_8238730_FBgn0037555_-	Ada2b	0.18	0.19	0.13	0.1	0.62	-0.07	0.047421	0.26	0.28	0.21	0.22	0.8	-0.055	0.038926	33.68	0.8	0.62	-0.055	3R_8238253_8238730_FBgn0037555_-	ACCGTAAGT	TCTTGTCTCACGATATTCAGCTC	10.43	4.05	477	Yes	No	No
2L_13905719_13906565_FBgn0012037_+	Ance	0.05	0.07	0.01	0	0.08	-0.055	0.038926	0.14	0.16	0.03	0.06	0.3	-0.105	0.028236	33.53	0.3	0.08	-0.055	2L_13905719_13906565_FBgn0012037_+	AACGTAAGT	ATGCTTACTATATTTTCCAGGCG	10.74	6.87	846	Yes	No	No
2R_10308381_10308438_FBgn0028426_-	JhI-1	0.11	0.14	0	0	0	-0.125	0.014096	0.18	0.18	0	0	0	-0.18	0	25.86	0	0	-0.125	2R_10308381_10308438_FBgn0028426_-	AAGGTTGGT	TATATTTTTATTACCTGAAGGTC	8.46	6.37	57	Yes	No	No
3L_21635562_21635617_FBgn0037110_+	ORMDL	0.02	0.02	0.09	0.08	4.25	0.065	0.005865	0.02	0.02	0.08	0.1	4.5	0.07	0.019804	55.36	4.5	4.25	0.07	3L_21635562_21635617_FBgn0037110_+	GCAGTGAGT	ATCCTAATCCCTCTTGCCAGGCC	7.39	6.83	55	No	No	Yes
3L_8934939_8934995_FBgn0264305_-	CG43783	0.5	0.33	0	0	0	-0.415	0.039483	0.33	0.25	0	0	0	-0.29	0.018499	15.79	0	0	-0.29	3L_8934939_8934995_FBgn0264305_-	GATGTAATA	ATTTTGATTATTATCCATAGTTA	-1.6	4.82	56	No	No	No
3L_13426034_13426088_FBgn0036359_-	CG14105	0	0.01	0.07	0.05	12	0.055	0.038926	0.01	0.01	0.07	0.08	7.5	0.065	0.005865	27.27	12	7.5	0.065	3L_13426034_13426088_FBgn0036359_-	CAGGTTATT	TAATACGACTATCTTTGCAGTTG	3.49	5.31	54	No	No	No
3R_20326799_20326872_FBgn0038787_-	CG4360	0.05	0	0.15	0.16	6.2	0.13	0.036376	0.07	0.07	0.21	0.16	2.64	0.115	0.044153	50	6.2	2.64	0.13	3R_20326799_20326872_FBgn0038787_-	AGGGTGAGT	GCTTCGCTTACGGGCAACAGCGG	9.25	-1.91	73	No	No	Yes
2L_16353135_16353212_FBgn0028506_+	CG4455	0	0	0.12	0.14	NA	0.13	0.005865	0	0	0.12	0.11	NA	0.115	0.001885	46.15	0	0	0.13	2L_16353135_16353212_FBgn0028506_+	TAGGTGAGC	TACGCATCTCGTTATTGCAGGCG	7.96	6.94	77	No	No	No
X_1901615_1901799_FBgn0052803_-	CG32803	0	0.01	0.12	0.11	23	0.11	0.004107	0.01	0	0.09	0.07	16	0.075	0.021508	49.19	23	16	0.11	X_1901615_1901799_FBgn0052803_-	ATGGTGGGT	TGATTTGATCGACTCTGCAGGCT	6.18	5.83	184	Not known	No	No
3L_12890285_12890342_FBgn0264486_+	CG43894	0	0	0.5	0.8	NA	0.65	0.049346	0	0	0.25	0.4	NA	0.325	0.049346	36.21	0	0	0.65	3L_12890285_12890342_FBgn0264486_+	GAAGTAAGT	ATTCCCCACTATCAATACAGAAT	9.82	5.72	57	No	No	No
2L_17190231_17190296_FBgn0032629_-	beat-IIIc	0.49	0.49	0.25	0.17	0.43	-0.28	0.019804	0.48	0.48	0.18	0.24	0.44	-0.27	0.012122	42.42	0.44	0.43	-0.27	2L_17190231_17190296_FBgn0032629_-	AAGGTACGT	GTTCGTCCAACCAAATGCAGCCA	10.75	3.69	65	No	No	No
X_7914436_7914491_FBgn0029976_+	snz	0	0	0.11	0.09	NA	0.1	0.009852	0	0	0.16	0.1	NA	0.13	0.049346	42.86	0	0	0.13	X_7914436_7914491_FBgn0029976_+	AGAGTAAGA	ACTTAGTATCCTGTCCGCAGTTT	5.73	6.58	55	No	No	No
2R_6874220_6874302_FBgn0033110_-	CG9447	0.5	0.33	0	0	0	-0.415	0.039483	0.4	0.5	0	0	0	-0.45	0.012122	33.73	0	0	-0.415	2R_6874220_6874302_FBgn0033110_-	AGTGTACGT	CCATCCTAATTGCATTATAGTGC	5.37	4.62	82	No	No	No
2L_5151942_5152036_FBgn0261836_+	Msp300	0.27	0.21	0.65	0.69	2.79	0.43	0.006958	0.23	0.25	0.46	0.5	2	0.24	0.008569	36.84	2.79	2	0.43	2L_5151942_5152036_FBgn0261836_+	GATGTATGA	TTTCTATTTTCATGTTGAAGTTT	2.41	5.27	94	Yes	No	No
2R_17789849_17789918_FBgn0028744_+	CG5033	0	0	0.05	0.06	NA	0.055	0.008163	0	0	0.06	0.08	NA	0.07	0.019804	35.71	0	0	0.07	2R_17789849_17789918_FBgn0028744_+	GAGGTAAGA	GTGTGTTTGTGCTCTTTAAGGAC	10.06	9.22	69	Yes	No	No
2R_21293790_21293849_FBgn0016726_+	RpL29	0.18	0.2	0.37	0.41	2.05	0.2	0.01227	0.05	0.06	0.11	0.11	2	0.055	0.008163	33.33	2.05	2	0.2	2R_21293790_21293849_FBgn0016726_+	TCCGTAAGT	TATAATATCTTCAATTGCAGCTA	10.27	8.6	59	Not known	No	No
2R_7244516_7244987_FBgn0026602_-	Ady43A	0	0.01	0.09	0.09	18	0.085	0.003442	0	0.03	0.22	0.29	17	0.24	0.024261	32.63	18	17	0.24	2R_7244516_7244987_FBgn0026602_-	GAGGTGAGT	CCGAGTTCAATCCAATTCAGCTC	10.03	2.93	471	No	No	No
3L_12538577_12540056_FBgn0036302_-	sowah	0.63	0.65	0.46	0.48	0.73	-0.17	0.006849	0.33	0.3	0.18	0.14	0.51	-0.155	0.025042	39.53	0.73	0.51	-0.155	3L_12538577_12540056_FBgn0036302_-	GCAGTGAGT	TTGTTTTGTCCACTTTGCAGAAA	7.39	8.44	1479	No	No	No
2R_20619428_20619479_FBgn0034527_+	CG9945	0.34	0.18	0.77	0.8	3.02	0.525	0.023203	0.24	0.18	0.83	0.89	4.1	0.65	0.004233	46.15	4.1	3.02	0.65	2R_20619428_20619479_FBgn0034527_+	CATGTAGGT	TAAGTTGTTTTCCCCTTCAGTGT	4.94	8.61	51	No	No	No
4_1065184_1065855_FBgn0087002_+	apolpp	1	0.81	0.35	0.36	0.39	-0.55	0.028638	0.48	0.53	0.15	0.24	0.39	-0.31	0.026485	26.34	0.39	0.39	-0.31	4_1065184_1065855_FBgn0087002_+	CTGGTAAGT	CATTTTCTTTTTAATTTTAGAAA	10.65	8.86	671	No	No	No
3R_25329003_25329060_FBgn0045761_-	CHKov1	0	0.03	0.1	0.11	7	0.09	0.029505	0	0.03	0.13	0.1	7.67	0.1	0.042174	55.17	7.67	7	0.1	3R_25329003_25329060_FBgn0045761_-	AGGGTGAGT	ATCAAATTTCTGCCTTCCAGATG	9.25	9.01	57	No	No	No
3R_10788049_10788111_FBgn0037834_-	Art1	0	0	0.1	0.13	NA	0.115	0.016591	0	0	0.1	0.14	NA	0.12	0.026671	50.79	0	0	0.12	3R_10788049_10788111_FBgn0037834_-	ATGGTAAGT	CTGACGAACCCGATTCGCAGGCC	11.01	4.85	62	Yes	No	No
2L_9894726_9894979_FBgn0063449_-	Uhg2	0.04	0.03	1.51	1.94	49.29	1.69	0.01581	0.08	0.08	0.46	0.56	6.38	0.43	0.013253	35.43	49.29	6.38	1.69	2L_9894726_9894979_FBgn0063449_-	ATGGTAAGT	AAGTTCTGTATTTCTTGCAGTGA	11.01	6.28	253	Not known	No	No
2R_8096244_8096303_FBgn0033257_+	sand	0.08	0	0.22	0.24	5.75	0.19	0.044006	0.1	0.1	0.21	0.19	2	0.1	0.009852	30	5.75	2	0.19	2R_8096244_8096303_FBgn0033257_+	CGGGTATGA	ATGAAACTTTATAAATAAAGGTA	7.63	1.34	59	No	No	No
2R_6928837_6929072_FBgn0053558_-	mim	0.3	0.27	0.15	0.18	0.58	-0.12	0.029857	0.27	0.28	0.15	0.13	0.51	-0.135	0.006789	49.15	0.58	0.51	-0.12	2R_6928837_6929072_FBgn0053558_-	GCCGTAAGT	TGACACACATTCACGACCAGACG	10.11	2.47	235	No	No	No
X_9605706_9605761_FBgn0264691_-	Lst8	0	0	0.06	0.08	NA	0.07	0.019804	0	0	0.08	0.08	NA	0.08	0	41.07	0	0	0.08	X_9605706_9605761_FBgn0264691_-	TCGGTAGGA	GAACATGCTTTAACTTGCAGCAA	7.45	7.17	55	No	No	No
2R_21502480_21507321_FBgn0043070_+	MESK2	0.04	0.03	0.14	0.2	4.86	0.135	0.047191	0.47	0.48	0.61	0.66	1.34	0.16	0.024463	41.84	4.86	1.34	0.16	2R_21502480_21507321_FBgn0043070_+	CAGGTGAGT	TATAAAAAACTTGAAAACAGAAA	10.67	0.67	4841	Yes	No	No
2R_17001619_17001769_FBgn0034176_-	ste24a	0	0	0.07	0.06	NA	0.065	0.005865	0	0	0.06	0.07	NA	0.065	0.005865	46.36	0	0	0.065	2R_17001619_17001769_FBgn0034176_-	CAGGTAAGT	TACCCTGCCGTCGCCACCAGGTG	10.86	9.36	150	No	No	No
2R_7825546_7825599_FBgn0003082_+	phr	0.17	0.08	1.5	1.25	11	1.25	0.011108	0.17	0.11	0.67	0.81	5.29	0.6	0.015732	29.63	11	5.29	1.25	2R_7825546_7825599_FBgn0003082_+	ATTGTGGGT	GATTTTTCATTCATGTTCAGGTT	0.62	8.65	53	No	No	No
3R_5559803_5560074_FBgn0037339_-	Pi4KIIalpha	0.06	0.09	0	0	0	-0.075	0.03775	0.1	0.08	0.02	0	0.11	-0.08	0.029857	41.54	0.11	0	-0.075	3R_5559803_5560074_FBgn0037339_-	CATGTGAGT	CTTATGATGCTCCCCCTTAGCAA	7.83	4.57	271	No	No	No
X_13739861_13739948_FBgn0030519_+	CG11151	0.02	0.06	0.18	0.2	4.75	0.15	0.021508	0.05	0.06	0.16	0.19	3.18	0.12	0.016922	37.5	4.75	3.18	0.15	X_13739861_13739948_FBgn0030519_+	AGCGTAAGC	ACAAAACCGCATACACACAGAAA	6.06	0.08	87	No	No	No
2L_6047781_6047899_FBgn0029161_-	slmo	0.14	0.13	0.26	0.27	1.96	0.13	0.002946	0.17	0.18	0.3	0.28	1.66	0.115	0.00932	48.74	1.96	1.66	0.13	2L_6047781_6047899_FBgn0029161_-	AAGGTCAGC	CGTTCCGTCTGCCCCCGCAGGCT	7.09	11.23	118	Yes	No	No
3L_21139822_21139949_FBgn0024150_-	Ac78C	0	0	0.09	0.06	NA	0.075	0.03775	0	0	0.12	0.11	NA	0.115	0.001885	48.44	0	0	0.115	3L_21139822_21139949_FBgn0024150_-	CCGGTGCGT	ACCCCATCTACTCCATTCAGATC	9.74	8.08	127	No	No	No
2R_22331204_22331257_FBgn0017482_-	T3dh	0.1	0.07	0	0	0	-0.085	0.029759	0.09	0.06	0	0	0	-0.075	0.03775	35.19	0	0	-0.075	2R_22331204_22331257_FBgn0017482_-	GAGGTGAGG	ACCACTTGAATTCCATTTAGATA	8.41	6.11	53	No	No	No
3L_3176846_3176905_FBgn0035410_-	CG14964	0	0	0.11	0.12	NA	0.115	0.001885	0	0	0.1	0.15	NA	0.125	0.03775	48.33	0	0	0.125	3L_3176846_3176905_FBgn0035410_-	GAGGTGGGT	TAACTCGCTTCCCATTGCAGGTC	7.07	10.87	59	No	No	No
3R_28925603_28925741_FBgn0039617_-	DIP-gamma	0.18	0.15	0	0	0	-0.165	0.008163	0.13	0.12	0	0	0	-0.125	0.001596	29.5	0	0	-0.125	3R_28925603_28925741_FBgn0039617_-	GAGGTGAGT	TTTTGCTTTTATCGCCACAGGTC	10.03	11.32	138	Yes	No	No
3R_10319380_10319436_FBgn0266717_-	Bruce	0	0	0.14	0.12	NA	0.13	0.005865	0	0	0.07	0.1	NA	0.085	0.029759	35.09	0	0	0.13	3R_10319380_10319436_FBgn0266717_-	AGTGTATGT	TTTGCATATTTTCACTGTAGGAG	4.8	8.08	56	No	No	Yes
2L_2770192_2770258_FBgn0031459_+	CG2862	0.13	0.16	0.32	0.29	2.1	0.16	0.017128	0.12	0.15	0.24	0.23	1.74	0.1	0.0241	40.3	2.1	1.74	0.16	2L_2770192_2770258_FBgn0031459_+	CAGGTGAGT	ATACTGTATTTACGCTGCAGCTC	10.67	5.78	66	Not known	No	Yes
X_2739233_2739296_FBgn0024980_-	Syx4	0.15	0.18	0.25	0.24	1.48	0.08	0.036913	0.15	0.18	0.26	0.24	1.52	0.085	0.042159	51.56	1.52	1.48	0.085	X_2739233_2739296_FBgn0024980_-	AAGGTGGGC	ATTTTCCCTTGTATTTGCAGAAA	7.93	10.27	63	Yes	No	Yes
3R_10851489_10851540_FBgn0259740_+	CG42394	0.2	0.21	0.26	0.27	1.29	0.06	0.013606	0.2	0.21	0.25	0.27	1.27	0.055	0.038926	26.92	1.29	1.27	0.06	3R_10851489_10851540_FBgn0259740_+	ATGGTAAAA	ATAGGCATTCAATAAACTAGAAT	4.79	-0.17	51	Not known	No	No
3R_22529119_22529179_FBgn0053099_-	CG33099	0.08	0.08	0	0.01	0.06	-0.075	0.004415	0.07	0.07	0	0	0	-0.07	0	22.95	0.06	0	-0.07	3R_22529119_22529179_FBgn0053099_-	CAAGTGAGT	GTTTTATTTTAAACCCCAAGAGT	9.1	2.57	60	No	No	No
2R_17543369_17543428_FBgn0263113_+	Cc2d2a	0	0	0.2	0.25	NA	0.225	0.012122	0	0	0.33	0.25	NA	0.29	0.018499	43.33	0	0	0.29	2R_17543369_17543428_FBgn0263113_+	TCGGTGGGT	CTAATGGCTTCAGTCCACAGAGC	6.9	2.21	59	No	No	Yes
3R_12999525_12999582_FBgn0038108_+	CG7518	0	0	0.07	0.08	NA	0.075	0.004415	0	0	0.17	0.11	NA	0.14	0.04298	36.21	0	0	0.14	3R_12999525_12999582_FBgn0038108_+	ACGGTGTGT	GTACTCCTAATCCATTGTAGCTA	6.96	6.57	57	No	No	No
X_17857359_17857472_FBgn0030876_+	CG6762	0.12	0.14	0.19	0.2	1.5	0.065	0.028334	0.19	0.2	0.28	0.3	1.49	0.095	0.013569	50	1.5	1.49	0.095	X_17857359_17857472_FBgn0030876_+	ACAGTAAGC	AAATTTCACAACTGGCCAAGATC	5.94	-3.87	113	No	No	No
3L_16107787_16109621_FBgn0263603_-	Zn72D	0.1	0.11	0.05	0.02	0.33	-0.07	0.047421	0.29	0.29	0.24	0.23	0.81	-0.055	0.008163	43.43	0.81	0.33	-0.055	3L_16107787_16109621_FBgn0263603_-	CAGGTAAGT	CATTGCTCTCTTGATTTCAGGCG	10.86	8.19	1834	Yes	No	No
2R_7969509_7969589_FBgn0027548_+	nito	0.69	0.75	0.96	0.91	1.3	0.215	0.031443	0.8	0.85	0.94	0.94	1.14	0.115	0.044153	37.04	1.3	1.14	0.215	2R_7969509_7969589_FBgn0027548_+	CATGTAAGT	CTACATTTGATGCCGGCCAGTGT	8.31	2.01	80	Yes	No	No
2L_5808412_5808472_FBgn0031741_+	CG11034	0	0	0.46	0.48	NA	0.47	0.000452	0	0	0.31	0.35	NA	0.33	0.003653	32.79	0	0	0.47	2L_5808412_5808472_FBgn0031741_+	ATGGTTTGT	TGTTCAATGTTCTATTATAGATA	4.88	8.75	60	No	No	No
3R_31779509_31779562_FBgn0005632_+	faf	0.24	0.28	0.11	0.06	0.33	-0.175	0.031878	0.27	0.25	0.08	0.03	0.21	-0.205	0.016818	33.33	0.33	0.21	-0.175	3R_31779509_31779562_FBgn0005632_+	CTGGTAAGT	TAAAGTCAATTTATTTGCAGGTG	10.65	6.4	53	Yes	No	No
3R_23157711_23157778_FBgn0004395_-	unk	0	0	0.15	0.13	NA	0.14	0.005063	0	0	0.09	0.1	NA	0.095	0.002759	41.18	0	0	0.14	3R_23157711_23157778_FBgn0004395_-	CACGTAAAT	CTTTCCGCCAACCGTTTCAGCTA	-0.12	6.95	67	Yes	No	No
3R_5475402_5475462_FBgn0037332_+	Hcs	0	0	0.13	0.09	NA	0.11	0.031504	0	0	0.12	0.08	NA	0.1	0.03775	54.1	0	0	0.11	3R_5475402_5475462_FBgn0037332_+	TCGGTAAGT	ACTGCCTGCTTCCTCCACAGATC	11.78	12.73	60	No	No	No
2L_22643701_22643756_FBgn0058006_-	CG40006	0.04	0	0.23	0.29	13	0.24	0.021833	0.03	0	0.16	0.17	11	0.15	0.010929	41.07	13	11	0.24	2L_22643701_22643756_FBgn0058006_-	ATCGTAAGT	TTGTGAATTGTATATTTCAGATG	10.44	8.14	55	Not known	No	No
3L_12521876_12521937_FBgn0020388_-	Gcn5	0.01	0.01	0.17	0.18	17.5	0.165	0.000917	0.01	0.01	0.15	0.14	14.5	0.135	0.001369	40.32	17.5	14.5	0.165	3L_12521876_12521937_FBgn0020388_-	CTGGTTAGT	ACTCCAATTCTTCCTTTCAGTAA	6.32	8.13	61	Yes	No	No
3L_570200_570262_FBgn0035142_+	Hipk	0.11	0.09	0	0	0	-0.1	0.009852	0.14	0.09	0	0	0	-0.115	0.044153	38.1	0	0	-0.1	3L_570200_570262_FBgn0035142_+	CAGGTGAGT	TTCTGTACTTCATATCTTAGGTA	10.67	7.98	62	Yes	No	No
2R_13507659_13507714_FBgn0024556_+	mEFTu1	0.02	0.09	0.26	0.33	5.36	0.24	0.04	0.03	0.08	0.24	0.28	4.73	0.205	0.023533	44.64	5.36	4.73	0.24	2R_13507659_13507714_FBgn0024556_+	CTCGTAAGT	ATTCTAATCCACACATTTAGTTA	9.63	2.7	55	Yes	No	Yes
2R_17687493_17687555_FBgn0034261_+	HPS4	0	0	0.09	0.06	NA	0.075	0.03775	0	0	0.25	0.16	NA	0.205	0.044961	30.16	0	0	0.205	2R_17687493_17687555_FBgn0034261_+	CTGGTAAAT	TGGAGTATTCTGTTTTCCAGGCA	6.06	5.99	62	No	No	No
2R_13221377_13221439_FBgn0043010_-	Fsn	0.01	0.01	0.09	0.09	9	0.08	0	0.01	0.01	0.09	0.08	8.5	0.075	0.004415	44.44	9	8.5	0.08	2R_13221377_13221439_FBgn0043010_-	GGGGTAAGG	TATGCACTTTCACCTTGCAGGCC	8.05	10.24	62	No	No	Yes
2L_6656142_6656195_FBgn0051633_-	CG31633	0	0	0.23	0.26	NA	0.245	0.003727	0	0	0.23	0.17	NA	0.2	0.021768	38.89	0	0	0.245	2L_6656142_6656195_FBgn0051633_-	GCTGTAAGT	TCGGCATAATCGTTGAATAGTAA	8.56	-0.44	53	Not known	No	Yes
3L_20302503_20303066_FBgn0036967_+	SCCRO4	0.05	0.05	0.31	0.43	7.4	0.32	0.033405	0.09	0.06	0.21	0.28	3.27	0.17	0.046687	53.55	7.4	3.27	0.32	3L_20302503_20303066_FBgn0036967_+	ATGGTAAAA	GATTCTTTCATACCCCACAGATA	4.79	9.98	563	No	No	No
3R_18251279_18251343_FBgn0038589_+	CG18598	0.75	0.81	0.97	0.93	1.22	0.17	0.042159	0.84	0.91	1.32	1.43	1.57	0.5	0.016578	52.31	1.57	1.22	0.5	3R_18251279_18251343_FBgn0038589_+	GAGGTGAGT	CCATGCCATACTCCTTGCAGTCC	10.03	7.03	64	Not known	No	Yes
2R_23422567_23431762_FBgn0034861_-	CG9815	0.03	0.04	0.5	0.45	13.57	0.44	0.003341	0.01	0	0.2	0.17	37	0.18	0.007628	42.77	37	13.57	0.44	2R_23422567_23431762_FBgn0034861_-	AAGGTAAAG	TACCACGCCTCTTCTTCCAGATA	9.06	9.08	9195	No	No	No
2R_12847817_12847868_FBgn0050488_-	antr	0	0.1	0.5	0.67	11.7	0.535	0.032338	0	0.06	0.5	0.5	16.67	0.47	0.00405	40.38	16.67	11.7	0.535	2R_12847817_12847868_FBgn0050488_-	AAGGTAGTA	TTTAACCACCTCATCTGCAGGCA	5.69	8.02	51	No	Yes (accessory gland, male)	No
2L_11011380_11011471_FBgn0250837_+	dUTPase	0.47	0.46	0.78	0.87	1.77	0.36	0.015452	0.4	0.43	0.59	0.61	1.45	0.185	0.009363	41.3	1.77	1.45	0.36	2L_11011380_11011471_FBgn0250837_+	CAAGTAAGC	CGATTTCGCCGACATTCCAGCTG	7.47	2.04	91	No	No	No
3R_29487252_29487304_FBgn0039663_-	CG2321	0.1	0.06	0.2	0.22	2.62	0.13	0.028334	0.08	0.08	0.2	0.22	2.62	0.13	0.005865	43.4	2.62	2.62	0.13	3R_29487252_29487304_FBgn0039663_-	AAGGTGAGT	AGTAAACCTCTATTCCGCAGGAC	10.47	6.13	52	No	No	No
3L_18992726_18995430_FBgn0036837_-	CG18135	0.05	0.08	0	0	0	-0.065	0.049346	0.19	0.2	0.11	0.12	0.59	-0.08	0.007722	44.18	0.59	0	-0.065	3L_18992726_18995430_FBgn0036837_-	AATGTAATT	CCGTTGCCTTGTCCTTGCAGTGT	1.5	10.38	2704	No	No	No
3R_7803221_7803280_FBgn0037520_-	CG18268	0	0	0.09	0.07	NA	0.08	0.015268	0	0	0.1	0.08	NA	0.09	0.012122	40	0	0	0.09	3R_7803221_7803280_FBgn0037520_-	TGGGTAAGT	TTAACTATTGTCTTCTTTAGCTC	10.24	8.71	59	No	No	No
2R_12627392_12627597_FBgn0033756_+	CG17760	0	0	0.27	0.25	NA	0.26	0.001476	0	0	0.14	0.19	NA	0.165	0.022195	29.13	0	0	0.26	2R_12627392_12627597_FBgn0033756_+	ATAGTGAGT	TTCATTTTTCATCCAATTAGCTT	6.97	5.92	205	No	No	No
2R_6993061_6993120_FBgn0050159_+	CG30159	0.19	0.16	0.41	0.37	2.23	0.215	0.013253	0.15	0.14	0.39	0.34	2.52	0.22	0.013165	60	2.52	2.23	0.22	2R_6993061_6993120_FBgn0050159_+	AAAGTGAGA	AACCAGCGACCACTTTCCAGTTA	4.23	0.58	59	No	No	Yes
2L_6656934_6657002_FBgn0051636_-	CG31636	0	0	1.05	0.91	NA	0.98	0.005063	0	0	0.85	0.95	NA	0.9	0.003072	34.78	0	0	0.98	2L_6656934_6657002_FBgn0051636_-	CGGGTGAGT	AAAATTATGATTTCGCCTAGATC	9.89	3.31	68	No	No	No
3R_18980752_18980819_FBgn0038666_-	Smu1	0	0	0.09	0.09	NA	0.09	0	0	0	0.17	0.12	NA	0.145	0.028463	42.65	0	0	0.145	3R_18980752_18980819_FBgn0038666_-	GGAGTAAGT	GATTTCCCCCCCAAACAAAGTGT	8.57	0.45	67	No	No	No
2R_24052589_24052654_FBgn0003353_+	sei	0	0	0.1	0.1	NA	0.1	0	0	0	0.08	0.1	NA	0.09	0.012122	51.52	0	0	0.1	2R_24052589_24052654_FBgn0003353_+	GATGTGAGT	CCATATCCTGTTCCTTTCAGGAC	7.77	9.88	65	No	No	No
3R_18980629_18980684_FBgn0038666_-	Smu1	0	0	0.14	0.13	NA	0.135	0.001369	0	0	0.08	0.07	NA	0.075	0.004415	39.29	0	0	0.135	3R_18980629_18980684_FBgn0038666_-	CAGGTTAGT	CAATGATCTTAAACTTTCAGGAG	8.02	6.31	55	No	No	No
3R_18751520_18751577_FBgn0038651_-	Epg5	0.11	0.1	0.02	0.03	0.24	-0.08	0.007722	0.1	0.11	0.02	0.04	0.29	-0.075	0.021508	29.31	0.29	0.24	-0.075	3R_18751520_18751577_FBgn0038651_-	CAAGTATAA	TGGCCCTTAATGGTTTTCAGCAT	-0.82	5.21	57	No	No	No
X_14839424_14840872_FBgn0264078_+	Flo2	0.62	0.6	0.29	0.27	0.46	-0.33	0.001832	0.84	0.83	0.48	0.5	0.59	-0.345	0.001049	36.51	0.59	0.46	-0.33	X_14839424_14840872_FBgn0264078_+	ACGGTAAAA	TTGTTTCGTTTTTGCGGCAGAAC	6.53	7.38	1448	No	No	No
2L_566439_566497_FBgn0021874_-	Nle	0.15	0.2	0.02	0.05	0.2	-0.14	0.040736	0.22	0.24	0.14	0.12	0.57	-0.1	0.019419	30.51	0.57	0.2	-0.1	2L_566439_566497_FBgn0021874_-	GCTGTAAGT	ACTCTAATTGTATCTTTCAGATG	8.56	9.81	58	Yes	No	No
X_7285785_7285913_FBgn0029941_-	CG1677	0.83	0.74	0.59	0.58	0.75	-0.2	0.047619	0.71	0.7	0.6	0.62	0.87	-0.095	0.013569	25.58	0.87	0.75	-0.095	X_7285785_7285913_FBgn0029941_-	TAGGTAAGC	TGAAATGAAAACTGAACTAGAGA	8.89	-1.39	128	Yes	No	No
X_21613476_21613598_FBgn0052820_-	CG32820	0	0	0.11	0.1	NA	0.105	0.00226	0	0	0.09	0.09	NA	0.09	0	45.53	0	0	0.105	X_21613476_21613598_FBgn0052820_-	TCGGTAAGT	TGATTCATCGTGTCTTTCAGCAA	11.78	8.01	122	Not known	No	No
2L_2856569_2856630_FBgn0015521_+	RpS21	0.51	0.45	0.07	0.07	0.15	-0.41	0.005311	2.05	1.71	0.13	0.15	0.07	-1.74	0.009443	51.61	0.15	0.07	-0.41	2L_2856569_2856630_FBgn0015521_+	CAAGTGAGT	GCGCATTTTTCGCCTTGCAGGAA	9.1	9.77	61	Yes	No	Yes
3R_8822126_8822468_FBgn0040532_+	CG8369	0.16	0.14	0.39	0.33	2.4	0.21	0.021932	0.25	0.26	0.46	0.48	1.84	0.215	0.002693	28.28	2.4	1.84	0.215	3R_8822126_8822468_FBgn0040532_+	TAGGTACAT	ACATGACCAAACTTATTTAGCAC	4.36	2.09	342	No	No	No
3R_23705729_23705780_FBgn0051414_+	Gba1b	0	0	0.08	0.12	NA	0.1	0.03775	0	0	0.07	0.1	NA	0.085	0.029759	25	0	0	0.1	3R_23705729_23705780_FBgn0051414_+	TAGGTGAGT	TTTAACTAGTTATTTTGCAGATC	8.83	5.63	51	No	No	No
3L_22263499_22263552_FBgn0015075_+	Ddx1	0	0	0.1	0.08	NA	0.09	0.012122	0	0	0.06	0.07	NA	0.065	0.005865	35.19	0	0	0.09	3L_22263499_22263552_FBgn0015075_+	AAGGTAAGT	TTATTTGACTTGCCTCGCAGAGT	11	8.88	53	Yes	No	No
3R_10121806_10121871_FBgn0051477_+	ATPsynepsilonL	0.14	0.04	0.57	0.46	5.72	0.425	0.029253	0.1	0.09	0.28	0.27	2.89	0.18	0.00154	27.27	5.72	2.89	0.425	3R_10121806_10121871_FBgn0051477_+	GAGGTAGCA	GCAATTAAATATTAACATAGGCT	4.75	1.61	65	No	No	No
X_15723125_15723232_FBgn0030674_+	CG8184	0.5	0.7	1.2	1.33	2.11	0.665	0.030694	0.5	0.62	1	0.95	1.74	0.415	0.023665	56.48	2.11	1.74	0.665	X_15723125_15723232_FBgn0030674_+	ATGGTGCGT	TGATTCGGATCCTTCCACAGAGA	8.27	8.44	107	Yes	No	No
3L_19540217_19540277_FBgn0036882_-	CG9279	0	0	0.33	0.33	NA	0.33	0	0	0.06	0.4	0.33	12.17	0.335	0.018414	29.51	12.17	12.17	0.335	3L_19540217_19540277_FBgn0036882_-	TTGGTAAGT	AAGTAAACTCATTATGACAGGTC	10.47	3.29	60	No	No	No
3R_9776686_9776745_FBgn0037751_+	topi	0	0	0.25	0.25	NA	0.25	0	0	0	0.25	0.2	NA	0.225	0.012122	35	0	0	0.25	3R_9776686_9776745_FBgn0037751_+	TCGGTAAGC	TTCTCTATTCTCTGTACTAGGTG	9.86	10.15	59	No	No	No
4_549622_549713_FBgn0026869_-	Thd1	0	0	0.17	0.12	NA	0.145	0.028463	0	0	0.06	0.08	NA	0.07	0.019804	26.09	0	0	0.145	4_549622_549713_FBgn0026869_-	ATAGTGAGT	TTTGCATGTGCGCTTTACAGGTC	6.97	9.56	91	No	No	No
X_14268904_14268958_FBgn0002917_+	na	0	0.03	0.55	0.65	40	0.585	0.007869	0	0.09	0.59	0.7	14.33	0.6	0.013739	45.45	40	14.33	0.6	X_14268904_14268958_FBgn0002917_+	CATGTGAGT	TCATCGATACTCTTTTGCAGGGT	7.83	7.51	54	Yes	No	No
X_1858798_1858867_FBgn0026090_-	CG14812	0.02	0.02	0.12	0.16	7	0.12	0.026671	0.03	0.03	0.13	0.19	5.33	0.13	0.049346	41.43	7	5.33	0.13	X_1858798_1858867_FBgn0026090_-	AATGTAGGC	AATCCATAACGTATTTTCAGCGC	3.19	5.15	69	No	No	No
2L_10253075_10253138_FBgn0010407_+	Ror	0	0	0.12	0.12	NA	0.12	0	0	0	0.1	0.12	NA	0.11	0.008163	17.19	0	0	0.12	2L_10253075_10253138_FBgn0010407_+	CAGGTAATT	TTATATTTAAATCTCGTTAGAAA	8.55	3.96	63	No	No	No
2R_16293944_16294002_FBgn0034109_-	CG7747	0	0	0.07	0.05	NA	0.06	0.026671	0	0	0.08	0.05	NA	0.065	0.049346	38.98	0	0	0.065	2R_16293944_16294002_FBgn0034109_-	AATGTAAGT	ACTACCCATTGCTTTAACAGGTA	8.62	9.26	58	No	No	No
2R_9090486_9090542_FBgn0033373_-	CG8080	0.02	0.03	0.12	0.12	4.8	0.095	0.002759	0.01	0.01	0.1	0.07	8.5	0.075	0.03775	36.84	8.5	4.8	0.095	2R_9090486_9090542_FBgn0033373_-	GAGGTAAGA	CTTACAAGCTGTCTACATAGGTA	10.06	5.03	56	No	No	No
2L_155430_155566_FBgn0031228_+	ND-15	0.06	0.1	0.5	0.52	6.38	0.43	0.002693	0.09	0.13	0.63	0.65	5.82	0.53	0.001775	44.53	6.38	5.82	0.53	2L_155430_155566_FBgn0031228_+	AAGGTGTGT	GTGTGTGCTTCGCTCCACAGACA	6.64	10.81	136	No	No	No
2L_9918708_9918874_FBgn0032160_+	CG4598	0	0	0.07	0.07	NA	0.07	0	0	0.01	0.09	0.08	17	0.08	0.007722	33.53	17	17	0.08	2L_9918708_9918874_FBgn0032160_+	TAGGTAAAT	ACGTCTTTTGTGCTCTTCAGATC	6.62	10.52	166	No	No	No
3R_9063341_9063405_FBgn0037660_-	beag	0.08	0.09	0	0.02	0.12	-0.075	0.021508	0.1	0.11	0	0.03	0.14	-0.09	0.029505	29.23	0.14	0.12	-0.075	3R_9063341_9063405_FBgn0037660_-	CAGGTATGT	TATTTTTCTTTGCCATTTAGACA	9.8	6.54	64	No	No	Yes
3L_9108192_9112161_FBgn0011206_-	bol	1.48	1.53	1.15	1.08	0.74	-0.39	0.011946	0.33	0.35	0.21	0.25	0.68	-0.11	0.038926	38.56	0.74	0.68	-0.11	3L_9108192_9112161_FBgn0011206_-	TAGGTACGG	ATTAAAAAAAAAAAAAATAGGGT	7.82	-1.49	3969	No	No	No
X_8517758_8531696_FBgn0264975_+	Nrg	1.03	1.02	1.14	1.12	1.1	0.105	0.011149	0.38	0.43	0.52	0.55	1.32	0.13	0.046794	41.13	1.32	1.1	0.13	X_8517758_8531696_FBgn0264975_+	TGTGTGAGT	TCATAATCTCATTTTTGCAGTGC	5.84	7.19	13938	Yes	No	No
3R_12627576_12627639_FBgn0005671_-	Vha55	0.02	0.02	0.13	0.14	6.75	0.115	0.001885	0.02	0.03	0.13	0.14	5.4	0.11	0.004107	39.06	6.75	5.4	0.115	3R_12627576_12627639_FBgn0005671_-	ATTGTATGT	AAAATCGTATCTAATTGCAGCTC	4.34	6.46	63	Yes	No	Yes
X_21319141_21319222_FBgn0064116_-	CG33713	0.05	0.12	0.3	0.36	3.88	0.245	0.033626	0.05	0.1	0.2	0.24	2.93	0.145	0.045453	45.12	3.88	2.93	0.245	X_21319141_21319222_FBgn0064116_-	CTGGTAAGG	CGAATTCACACCTCATTTAGCAA	9.68	2.19	81	No	No	No
3R_4310655_4310786_FBgn0037231_-	Vps24	0.01	0.01	0.08	0.06	7	0.06	0.026671	0.02	0.02	0.1	0.08	4.5	0.07	0.019804	38.64	7	4.5	0.07	3R_4310655_4310786_FBgn0037231_-	CAGGTAACG	GAAATGTAAATTCCCATTAGGTG	10.52	4.33	131	No	No	No
X_19244658_19244718_FBgn0031003_+	CG7889	0.01	0	0.07	0.06	13	0.06	0.013606	0.01	0	0.07	0.07	14	0.065	0.005865	47.54	14	13	0.065	X_19244658_19244718_FBgn0031003_+	TGGGTGAGT	CTAAGCATATTATCCTCCAGGTG	8.73	8.02	60	Not known	No	No
2R_15140096_15140982_FBgn0015371_+	chn	0.49	0.41	0.23	0.26	0.54	-0.205	0.040788	1.58	1.5	1.27	1.23	0.81	-0.29	0.022965	47.69	0.81	0.54	-0.205	2R_15140096_15140982_FBgn0015371_+	GCAGTAAGT	ATTTCGGTTAGCTCGTCCAGTGG	9.07	-2.87	886	Yes	No	No
3L_11690982_11691039_FBgn0036192_-	Pldn	0.07	0.08	0.23	0.23	3.07	0.155	0.001039	0.13	0.1	0.24	0.21	1.96	0.11	0.035236	41.38	3.07	1.96	0.155	3L_11690982_11691039_FBgn0036192_-	GATGTAAGC	GACTGCAAGTCTCATTTCAGCGG	6.16	1.69	57	No	No	No
2R_13894970_13899449_FBgn0013733_-	shot	0.25	0.26	0.16	0.12	0.55	-0.115	0.030666	0.07	0.06	0.01	0	0.08	-0.06	0.013606	40.04	0.55	0.08	-0.06	2R_13894970_13899449_FBgn0013733_-	CTGGTGAGT	TGCTTTCATTTGGCATTTAGCAA	10.1	3.87	4479	Yes	No	No
2L_105456_105511_FBgn0026787_-	Nhe1	0.12	0.12	0.02	0.04	0.25	-0.09	0.012122	0.07	0.08	0.01	0.03	0.27	-0.055	0.038926	26.79	0.27	0.25	-0.055	2L_105456_105511_FBgn0026787_-	GCGGTATAT	AACATTTTTTTCAACTATAGGTA	5.01	9.23	55	No	No	No
X_2921454_2921537_FBgn0025643_+	CG3588	0.18	0.23	0.35	0.39	1.8	0.165	0.035648	0.16	0.18	0.33	0.33	1.94	0.16	0.003884	50	1.94	1.8	0.165	X_2921454_2921537_FBgn0025643_+	CAGGTATAC	CTTTGGTTTATTACCAACAGCCC	7.48	6.58	83	No	No	No
2R_13210700_13210840_FBgn0050058_-	CG30058	0	0.25	0.67	0.8	5.88	0.61	0.049424	0	0.2	1	1	10	0.9	0.012122	29.08	10	5.88	0.9	2R_13210700_13210840_FBgn0050058_-	TAAGTAAGT	CTTCTTATCGCGACCCACAGTTA	8.07	5.15	140	No	No	No
3R_9754339_9754396_FBgn0037741_-	CG16908	0.22	0.33	0	0	0	-0.275	0.03775	0.2	0.25	0	0	0	-0.225	0.012122	55.17	0	0	-0.225	3R_9754339_9754396_FBgn0037741_-	CGGGTAAGT	GAAGACTGTCTCTTCCGCAGAGA	10.75	7.78	57	Yes	No	No
4_1065023_1065083_FBgn0087002_+	apolpp	0.37	0.36	0.18	0.23	0.56	-0.16	0.024463	0.3	0.3	0.16	0.19	0.58	-0.125	0.014096	29.51	0.58	0.56	-0.125	4_1065023_1065083_FBgn0087002_+	AAGGTAAAA	GTGGCGTTTGCTATTCCCAGGCT	8.38	4.85	60	No	No	No
3L_14017882_14017945_FBgn0036398_+	upSET	0	0	0.14	0.1	NA	0.12	0.026671	0	0	0.13	0.11	NA	0.12	0.006873	32.81	0	0	0.12	3L_14017882_14017945_FBgn0036398_+	TAGGTATGT	GAATGCCTTTCAATCCATAGTAA	7.76	5.14	63	Yes	No	No
2R_14501297_14501353_FBgn0024698_-	Cpsf160	0.14	0.14	0	0	0	-0.14	0	0.14	0.2	0	0	0	-0.17	0.029759	22.81	0	0	-0.14	2R_14501297_14501353_FBgn0024698_-	CAGGTTAGT	ATTATTTCTTTATTCATTAGGTC	8.02	7.92	56	Yes	No	No
2R_22922340_22922396_FBgn0010660_-	Nup214	0	0.1	0.33	0.28	6.1	0.255	0.04485	0	0.1	0.33	0.31	6.4	0.27	0.033864	31.58	6.4	6.1	0.27	2R_22922340_22922396_FBgn0010660_-	AGAGTGGGT	AACCCGTAATTTTCGTTTAGGAT	1.31	6.38	56	Yes	No	No
2R_17004698_17004752_FBgn0026402_-	NiPp1	0	0	0.08	0.11	NA	0.095	0.024036	0	0	0.05	0.07	NA	0.06	0.026671	38.18	0	0	0.095	2R_17004698_17004752_FBgn0026402_-	CCAGTAGGT	TATCCATTTACTTTTGACAGCTC	5.41	7.07	54	No	No	No
2R_7666947_7667003_FBgn0033205_+	CG2064	0.03	0.03	0.12	0.1	3.67	0.08	0.015268	0.01	0.04	0.16	0.13	5.8	0.12	0.029857	38.6	5.8	3.67	0.12	2R_7666947_7667003_FBgn0033205_+	GAAGTAAGT	ATACCTGTTAACCTTCCTAGGTT	9.82	7.2	56	No	No	No
3L_2593500_2593560_FBgn0016794_+	dos	0	0	0.09	0.09	NA	0.09	0	0	0	0.08	0.09	NA	0.085	0.003442	34.43	0	0	0.09	3L_2593500_2593560_FBgn0016794_+	TGGGTAAGT	TAAACAAAGATTTCTCACAGATC	10.24	1.89	60	Yes	No	No
2L_2192091_2192146_FBgn0031395_-	CG10874	0	0.02	0.11	0.09	10	0.09	0.023813	0	0.01	0.12	0.09	21	0.1	0.0241	50	21	10	0.1	2L_2192091_2192146_FBgn0031395_-	AATGTAAGA	TTCATCCTCGTTTCTTGCAGATC	5.55	11.72	55	Not known	No	No
3L_3613883_3614069_FBgn0035452_+	CG10359	0.68	0.62	0.45	0.49	0.72	-0.18	0.03786	0.48	0.45	0.33	0.36	0.74	-0.12	0.029857	37.97	0.74	0.72	-0.12	3L_3613883_3614069_FBgn0035452_+	AAGGTGAAA	AGTTATTTCTTTATCGGCAGATA	4.51	7.51	186	No	No	No
3R_4094075_4094148_FBgn0259821_+	CG42402	0	0	0.2	0.23	NA	0.215	0.004832	0	0	0.38	0.33	NA	0.355	0.004923	32.43	0	0	0.355	3R_4094075_4094148_FBgn0259821_+	AAGGTAAGC	TATACGCACCCGCTTTACAGACG	10.22	7.21	73	No	No	No
2R_11651225_11651323_FBgn0033639_-	CG9003	0.18	0.29	1.04	1.07	4.49	0.82	0.004799	0.25	0.35	0.87	0.87	2.9	0.57	0.007607	29.29	4.49	2.9	0.82	2R_11651225_11651323_FBgn0033639_-	GATGTAGGC	ATAACAACAACTACTGACAGAAC	2.52	1.01	98	No	No	Yes
3R_9332868_9332929_FBgn0037679_-	Aduk	0.05	0.03	0.09	0.1	2.38	0.055	0.038926	0.04	0.03	0.1	0.11	3	0.07	0.010051	33.87	3	2.38	0.07	3R_9332868_9332929_FBgn0037679_-	TATGTATGA	CGTCCTCCTCCATTTTTTAGATG	-0.16	11.15	61	No	No	No
2L_5208994_5209055_FBgn0031688_+	Cyp28d2	0.04	0.01	0.11	0.14	5	0.1	0.042174	0.02	0.01	0.11	0.1	7	0.09	0.006116	27.42	7	5	0.1	2L_5208994_5209055_FBgn0031688_+	CAGGTTGGT	AAGTCGATCTCTACATTTAGGAA	8.08	5.64	61	No	No	No
2L_343730_344041_FBgn0004611_+	Plc21C	0.38	0.29	0.03	0.09	0.18	-0.275	0.036569	0.68	0.61	0.44	0.46	0.7	-0.195	0.033124	42.95	0.7	0.18	-0.195	2L_343730_344041_FBgn0004611_+	CGTGTGAGT	AGTCGTTTTCGTCCAAGTAGGTG	7.42	5.79	311	No	No	No
X_9571149_9571213_FBgn0052702_-	Cubn	0	0	1	0.75	NA	0.875	0.019804	0	0	0.5	0.33	NA	0.415	0.039483	33.85	0	0	0.875	X_9571149_9571213_FBgn0052702_-	CTCGTAAGG	AATAACACAATTGCTTTTAGGCC	5.75	4.46	64	No	No	No
2L_8210862_8210978_FBgn0003607_-	Su(var)205	0.09	0.15	0.38	0.36	3.08	0.25	0.015626	0.11	0.08	0.26	0.26	2.74	0.165	0.008163	42.74	3.08	2.74	0.25	2L_8210862_8210978_FBgn0003607_-	TAGGTGAGC	TTATTTTTTGTCGTGTGAAGTAT	7.96	6.28	116	Yes	No	No
2L_17420114_17427655_FBgn0011274_-	Dif	0	0	0.18	0.25	NA	0.215	0.025492	0	0	0.17	0.15	NA	0.16	0.003884	35.57	0	0	0.215	2L_17420114_17427655_FBgn0011274_-	AAGGTTAGC	CACACTGCTTTATTTTTCAGGCA	5.61	10.29	7541	Yes	No	No
3R_25903634_25903694_FBgn0051089_+	CG31089	0.1	0.12	0	0	0	-0.11	0.008163	0.12	0.12	0	0	0	-0.12	0	16.39	0	0	-0.11	3R_25903634_25903694_FBgn0051089_+	ATGGTGAGT	AATAATTGTAAAATCATTAGACT	10.13	-0.05	60	No	No	No
X_1689124_1689179_FBgn0024897_+	b6	0	0	0.16	0.15	NA	0.155	0.001039	0	0	0.27	0.2	NA	0.235	0.02147	50	0	0	0.235	X_1689124_1689179_FBgn0024897_+	TCGGTAAGT	CACGCCAGACCTCCATTCAGATT	11.78	2.07	55	No	No	No
3R_24370368_24370423_FBgn0039194_+	CG13614	0	0	0.09	0.07	NA	0.08	0.015268	0	0	0.08	0.07	NA	0.075	0.004415	26.79	0	0	0.08	3R_24370368_24370423_FBgn0039194_+	GCTGTAAGG	ACTTCTTTATAATACTTTAGTTT	4.86	5.72	55	No	No	No
2L_15073431_15073488_FBgn0283442_+	vas	0	0	0.14	0.18	NA	0.16	0.015268	0	0	0.12	0.14	NA	0.13	0.005865	32.76	0	0	0.16	2L_15073431_15073488_FBgn0283442_+	ATAGTAAGT	TTATATTCTATTCTCTTTAGGAA	8.65	9.94	57	Yes	Yes ( ovary, female)	No
2R_25073215_25073277_FBgn0004919_-	gol	0.25	0.23	0.09	0.12	0.44	-0.135	0.017369	0.23	0.24	0.09	0.08	0.36	-0.15	0.002215	31.75	0.44	0.36	-0.135	2R_25073215_25073277_FBgn0004919_-	CAGGTAATA	CAAATGCTGTCTCCATTAAGCAA	8.55	3.74	62	No	No	No
2R_10645155_10645337_FBgn0033539_-	Git	0	0	0.48	0.43	NA	0.455	0.003005	0	0.11	0.47	0.38	7.73	0.37	0.034965	44.81	7.73	7.73	0.455	2R_10645155_10645337_FBgn0033539_-	AAAGTAATT	TTTTCGTATCTCCCCTGCAGCTT	3.64	10.62	182	No	No	No
X_10805470_10806468_FBgn0285926_-	Imp	1.17	1.26	1	0.96	0.81	-0.235	0.041216	1.1	1.02	0.84	0.88	0.81	-0.2	0.046537	40.84	0.81	0.81	-0.2	X_10805470_10806468_FBgn0285926_-	ACAGTGAGT	TAATAAAACCGAGAGAATAGATC	8.34	-13.36	998	Yes	No	No
2R_8584099_8584165_FBgn0259226_-	CG42326	0.41	0.45	0.65	0.74	1.62	0.265	0.03284	0.5	0.48	0.82	0.89	1.74	0.365	0.0098	53.73	1.74	1.62	0.365	2R_8584099_8584165_FBgn0259226_-	CATGTAAGA	CCTCCCTCTCCCACTTGAAGTTA	5.58	7.51	66	No	No	No
2R_13210700_13210840_FBgn0085264_-	CG34235	0	0.25	0.67	0.8	5.88	0.61	0.049424	0	0.2	1	1	10	0.9	0.012122	29.08	10	5.88	0.9	2R_13210700_13210840_FBgn0085264_-	TAAGTAAGT	CTTCTTATCGCGACCCACAGTTA	8.07	5.15	140	Not known	No	No
3L_3043206_3043271_FBgn0040308_+	Jafrac2	0.09	0.08	0.02	0.04	0.35	-0.055	0.038926	0.1	0.11	0.02	0.05	0.33	-0.07	0.047421	43.94	0.35	0.33	-0.055	3L_3043206_3043271_FBgn0040308_+	TCAGTGAGT	TGCTACCCTTATTTCCCCAGTTT	7.68	7.34	65	No	No	No
3L_16715512_16715572_FBgn0000414_+	Dab	0	0	0.08	0.12	NA	0.1	0.03775	0	0	0.08	0.12	NA	0.1	0.03775	26.23	0	0	0.1	3L_16715512_16715572_FBgn0000414_+	GAGGTAAGA	GTGATCTTTCGAAATTTAAGGTG	10.06	5.52	60	Yes	No	No
X_2177538_2177593_FBgn0011576_+	Cyp4d2	0.07	0.08	0.21	0.26	3.13	0.16	0.024463	0.03	0.07	0.23	0.24	4.7	0.185	0.012191	32.14	4.7	3.13	0.185	X_2177538_2177593_FBgn0011576_+	CAGGTGAGT	GCTTAATACTCGCCGTTTAGAAA	10.67	2.53	55	No	No	No
2R_20595664_20595757_FBgn0267791_+	HnRNP-K	0.62	0.69	0.4	0.41	0.62	-0.25	0.019419	0.56	0.6	0.28	0.28	0.48	-0.3	0.004415	27.66	0.62	0.48	-0.25	2R_20595664_20595757_FBgn0267791_+	AGTGTAAGT	TATCTTTTATAATTCAACAGATT	8.46	7.8	93	Yes	No	No

## Sheet: Sheet3
Intron_loci	gene			Intron_loci	Intron_loci
Ars2	CR43433			2R_6084008_6084168_FBgn0033062_-	3L_17167046_17167109_FBgn0263381_+
S	GABA-B-R1			2L_1052266_1052330_FBgn0003310_-	2L_15026838_15029588_FBgn0260446_+
LpR1	CG15471			3R_25749144_25749269_FBgn0066101_-	X_4782715_4782768_FBgn0029726_-
Tfb4	lbl			2L_1149587_1149650_FBgn0031309_-	3R_21410651_21410702_FBgn0008651_-
p38b	CG43702			2L_13780765_13780866_FBgn0024846_+	3L_21298705_21298788_FBgn0263841_+
chn	CG18661			2R_15140678_15140982_FBgn0015371_+	2L_8997669_8997722_FBgn0040964_+
rdgB	CG31907			X_13772486_13772557_FBgn0003218_+	2L_7060768_7060831_FBgn0051907_-
CG7956	Gyc32E			3R_21526903_21527155_FBgn0038890_+	2L_11143289_11143338_FBgn0010197_-
Tsp3A	Unc-76			X_2619040_2619115_FBgn0040334_-	X_2080635_2080744_FBgn0040395_+
CG14183	CG31826			3L_20026590_20026646_FBgn0036931_-	2L_15772404_15772462_FBgn0051826_-
ninaA	CG3776			2L_877872_877969_FBgn0002936_+	2R_24969747_24969812_FBgn0035088_+
ATP8B	D			3R_12075713_12075778_FBgn0037989_-	3L_14178493_14178568_FBgn0000411_-
stj	Obp58b			2R_13814185_13814242_FBgn0261041_+	2R_22704758_22704940_FBgn0034768_+
CG8195	Cad88C			2R_15563683_15563742_FBgn0034032_-	3R_14641144_14641202_FBgn0038247_+
E5	DIP-gamma			3R_13874254_13874596_FBgn0008646_-	3R_28925802_28925912_FBgn0039617_-
ATPsynF	CG8500			2R_24599700_24599766_FBgn0035032_-	3R_9784761_9785751_FBgn0037754_+
ND-15	CR44893			2L_155430_155545_FBgn0031228_+	X_15641763_15641829_FBgn0266198_-
CG12868	CG9593			2R_14605106_14605166_FBgn0033945_-	3R_15802288_15802339_FBgn0038365_+
Dpit47	Slik			2R_6661242_6661298_FBgn0266518_-	2R_24401772_24401834_FBgn0035001_-
CG13742	CG12963			2R_9085665_9085720_FBgn0033372_-	2R_15557935_15558007_FBgn0034031_+
syd	wmd			3L_7931791_7932037_FBgn0024187_-	2R_23547876_23547983_FBgn0034876_-
CG34312	Gr43a			2R_13210700_13210840_FBgn0085341_-	2R_7391499_7391554_FBgn0041243_-
wek	CG12128			2L_15768046_15768105_FBgn0001990_-	2R_10026876_10026950_FBgn0033473_+
CG42235	DCP2			3R_25917403_25917463_FBgn0250757_+	3L_15823990_15824167_FBgn0036534_-
CG15628	UQCR-11L			2L_4827101_4827172_FBgn0031632_+	2R_8677271_8677326_FBgn0050354_+
janA	CG15172			3R_30039407_30039472_FBgn0001280_-	2L_19023087_19023139_FBgn0032740_+
CG34125	CG31752			2L_4965823_4965881_FBgn0083961_+	2L_18841163_18841218_FBgn0051752_-
alpha-Man-Ib	CG14074			3R_29110536_29110688_FBgn0039634_-	3L_18866262_18866319_FBgn0036818_+
lilli	CG13585			2L_2951112_2951190_FBgn0041111_+	2R_24531637_24532439_FBgn0035020_+
Slik	CG42693			2R_24399184_24400199_FBgn0035001_-	3R_31708158_31708220_FBgn0261583_-
SLIRP1	unc80			X_21319141_21319222_FBgn0064117_-	3R_27664826_27664880_FBgn0039536_+
prt	CG7309			3R_23696877_23696939_FBgn0043005_-	2L_10908742_10908804_FBgn0032314_-
Nna1	CR42545			X_13716317_13716375_FBgn0265726_+	2L_21577550_21577605_FBgn0260718_-
Ack-like	CG13457			2R_13143318_13143374_FBgn0263998_-	3L_15131211_15131267_FBgn0036482_-
Ank	CG13457			4_129443_129554_FBgn0011747_-	3L_15131218_15131267_FBgn0036482_-
Nos	CR43097			2L_10804627_10804829_FBgn0011676_-	2L_19911638_19911703_FBgn0262543_-
CG16852	CG17047			2L_13541065_13541125_FBgn0028942_+	2R_13301294_13301365_FBgn0033827_+
CG10082	CG12992			2R_21654908_21654969_FBgn0034644_+	X_17588931_17588987_FBgn0030846_+
Cnot4	CG7884			2L_10399689_10399767_FBgn0051716_+	X_19235134_19235313_FBgn0031001_+
Cyp4p1	CG13409			2R_9240686_9240741_FBgn0015037_+	3R_22030741_22030815_FBgn0038926_-
CG10205	CG42571			2R_14833479_14833534_FBgn0033970_+	3L_15716841_15716894_FBgn0260777_+
CG10555	CG13376			X_8400673_8400948_FBgn0030034_+	X_266842_266950_FBgn0029518_-
ND-MLRQ	CG13376			3L_23339370_23339429_FBgn0052230_+	X_266842_266957_FBgn0029518_-
CG30159	CG13376			2R_6993056_6993120_FBgn0050159_+	X_266842_266962_FBgn0029518_-
CG3328	ppk10			2R_24173256_24173315_FBgn0034985_+	2L_10451131_10451194_FBgn0065110_-
MESK2	CG2681			2R_21502480_21507294_FBgn0043070_+	X_2709687_2710319_FBgn0024997_+
CG7206	squ			X_18090238_18090316_FBgn0030892_-	2L_16680277_16680449_FBgn0267347_+
waw	CR43840			X_21370723_21370792_FBgn0024182_+	2L_16216653_16216721_FBgn0264392_-
Cyp313a4	CR44208			3R_12680491_12680649_FBgn0038076_-	2R_9788606_9788667_FBgn0265106_+
CG17266	dpr2			2R_6675541_6675606_FBgn0033089_-	2L_10918212_10918744_FBgn0261871_-
crb	cl			3R_24309570_24309629_FBgn0259685_+	2L_5520236_5520286_FBgn0000318_+
Tsp29Fb	cl			2L_8937406_8937519_FBgn0032075_+	2L_5520236_5520301_FBgn0000318_+
na	CG34030			X_14272548_14272626_FBgn0002917_+	3L_7074984_7075041_FBgn0054030_-
CG33969	unc80			3L_20392490_20392640_FBgn0053969_-	3R_27670579_27670638_FBgn0039536_+
ppk6	CG5327			2R_20245911_20245963_FBgn0034489_-	2R_18616138_18616196_FBgn0034363_+
Adf1	CG31206			2R_6662449_6662568_FBgn0284249_+	3R_20107779_20107838_FBgn0051206_-
CG1979	janB			3R_7055139_7055193_FBgn0026563_+	3R_30038529_30038586_FBgn0001281_-
Cnb	CG8909			3L_1949024_1949081_FBgn0035295_+	X_15914095_15914155_FBgn0030706_+
CG6867	CG30187			X_18025120_18025180_FBgn0030887_+	2R_22917470_22917533_FBgn0050187_-
grass	CG42263			3R_27158118_27158191_FBgn0039494_+	3L_19955192_19955246_FBgn0259148_-
bbx	TBC1D16			X_21370723_21370792_FBgn0024251_+	2L_10433779_10433852_FBgn0032249_-
CG6005	CG13409			3R_19023443_19023503_FBgn0038672_-	3R_22031207_22031272_FBgn0038926_-
Tsp29Fb	CG33468			2L_8937449_8937519_FBgn0032075_+	2R_14606862_14606928_FBgn0053468_-
CG34008	Cad88C			3R_20581375_20581431_FBgn0054008_-	3R_14636845_14636899_FBgn0038247_+
toy	eEF1alpha2			4_1004413_1004469_FBgn0019650_+	3R_31739710_31739776_FBgn0000557_+
Rcc1	CR44950			3L_5932318_5932405_FBgn0002638_-	3R_26071268_26071404_FBgn0266255_-
CG18659	CG12511			2R_9131359_9131482_FBgn0027561_-	2L_5678730_5678782_FBgn0031729_+
Ada2b	GC2			3R_8238253_8238730_FBgn0037555_-	3R_11971832_11971893_FBgn0037970_+
Ance	CG8800			2L_13905719_13906565_FBgn0012037_+	2R_9395865_9395928_FBgn0033408_-
JhI-1	CG32112			2R_10308381_10308438_FBgn0028426_-	3L_12741801_12741860_FBgn0052112_+
ORMDL	CR44269			3L_21635562_21635617_FBgn0037110_+	2L_21798952_21799020_FBgn0265255_-
CG43783	CG8184			3L_8934939_8934995_FBgn0264305_-	X_15713816_15713900_FBgn0030674_+
CG14105	CG33125			3L_13426034_13426088_FBgn0036359_-	2L_2652063_2652122_FBgn0053125_-
CG4360	CG30334			3R_20326799_20326872_FBgn0038787_-	2R_12441121_12441187_FBgn0050334_-
CG4455	CG30334			2L_16353135_16353212_FBgn0028506_+	2R_12441138_12441187_FBgn0050334_-
CG32803	CG13325			X_1901615_1901799_FBgn0052803_-	2R_13124929_13124986_FBgn0033792_+
CG43894	CG30075			3L_12890285_12890342_FBgn0264486_+	2R_14375945_14375998_FBgn0050075_+
beat-IIIc	CG32301			2L_17190231_17190296_FBgn0032629_-	3L_2246588_2246653_FBgn0052301_+
snz	CG6569			X_7914436_7914491_FBgn0029976_+	3R_21867745_21867808_FBgn0038909_-
CG9447	CG31286			2R_6874220_6874302_FBgn0033110_-	3R_6641373_6641427_FBgn0051286_+
Msp300	Dh44-R2			2L_5151942_5152036_FBgn0261836_+	2R_12486311_12486585_FBgn0033744_+
CG5033	CG30268			2R_17789849_17789918_FBgn0028744_+	2R_22715040_22715101_FBgn0050268_+
RpL29	Tsp66A			2R_21293790_21293849_FBgn0016726_+	3L_7465615_7465669_FBgn0035786_+
Ady43A	CG42660			2R_7244516_7244987_FBgn0026602_-	3L_7465615_7465669_FBgn0261536_+
sowah	CG42661			3L_12538577_12540056_FBgn0036302_-	3L_7465615_7465669_FBgn0261537_+
CG9945	CR44045			2R_20619428_20619479_FBgn0034527_+	3R_30034740_30034805_FBgn0264837_-
apolpp	Hat1			4_1065184_1065855_FBgn0087002_+	3R_5788945_5789328_FBgn0037376_-
CHKov1	Gr32a			3R_25329003_25329060_FBgn0045761_-	2L_11115320_11115375_FBgn0041246_+
Art1	CG5681			3R_10788049_10788111_FBgn0037834_-	2L_17986465_17986517_FBgn0032658_+
Uhg2	CG30472			2L_9894726_9894979_FBgn0063449_-	2R_15423625_15423683_FBgn0050472_-
sand	RhoGAP102A			2R_8096244_8096303_FBgn0033257_+	4_261725_261776_FBgn0259216_+
mim	CG43198			2R_6928837_6929072_FBgn0053558_-	X_7453020_7453076_FBgn0262827_-
Lst8	CG42263			X_9605706_9605761_FBgn0264691_-	3L_19955548_19955607_FBgn0259148_-
MESK2	CG43844			2R_21502480_21507321_FBgn0043070_+	3R_21889604_21889664_FBgn0264426_+
ste24a	CG12963			2R_17001619_17001769_FBgn0034176_-	2R_15556657_15556714_FBgn0034031_+
phr	CR44981			2R_7825546_7825599_FBgn0003082_+	2L_20874784_20874840_FBgn0266316_+
Pi4KIIalpha	Gr64a			3R_5559803_5560074_FBgn0037339_-	3L_4027213_4027274_FBgn0045479_+
CG11151	CG13409			X_13739861_13739948_FBgn0030519_+	3R_22030897_22030949_FBgn0038926_-
slmo	ND-B17.2			2L_6047781_6047899_FBgn0029161_-	2L_2579956_2580014_FBgn0031436_-
Ac78C	CG13409			3L_21139822_21139949_FBgn0024150_-	3R_22030584_22030640_FBgn0038926_-
T3dh	CG8908			2R_22331204_22331257_FBgn0017482_-	2R_20265159_20265222_FBgn0034493_+
CG14964	Ppm1			3L_3176846_3176905_FBgn0035410_-	3L_581505_581556_FBgn0035143_+
DIP-gamma	Usp10			3R_28925603_28925741_FBgn0039617_-	3L_888246_888296_FBgn0052479_+
Bruce	CG12914			3R_10319380_10319436_FBgn0266717_-	2R_10247973_10248049_FBgn0033499_+
CG2862	CG15296			2L_2770192_2770258_FBgn0031459_+	X_10566499_10566558_FBgn0030215_-
Syx4	ACXB			X_2739233_2739296_FBgn0024980_-	2L_12920101_12920154_FBgn0040509_+
CG42394	CG33322			3R_10851489_10851540_FBgn0259740_+	2L_20815075_20815137_FBgn0053322_-
CG33099	CG42758			3R_22529119_22529179_FBgn0053099_-	3L_14567484_14567546_FBgn0261816_+
Cc2d2a	CG34307			2R_17543369_17543428_FBgn0263113_+	3R_11897902_11897960_FBgn0085336_+
CG7518	CG8958			3R_12999525_12999582_FBgn0038108_+	X_16083484_16083541_FBgn0030725_+
CG6762	Pfk			X_17857359_17857472_FBgn0030876_+	2R_10109886_10109932_FBgn0003071_+
Zn72D	Pfk			3L_16107787_16109621_FBgn0263603_-	2R_10109886_10109950_FBgn0003071_+
nito	CG15296			2R_7969509_7969589_FBgn0027548_+	X_10566499_10566562_FBgn0030215_-
CG11034	CR43876			2L_5808412_5808472_FBgn0031741_+	3L_20266011_20266076_FBgn0264468_-
faf	CG5380			3R_31779509_31779562_FBgn0005632_+	3R_22367279_22367353_FBgn0038951_-
unk	CR32582			3R_23157711_23157778_FBgn0004395_-	X_15836209_15836281_FBgn0052582_+
Hcs	CG42571			3R_5475402_5475462_FBgn0037332_+	3L_15717235_15717291_FBgn0260777_+
CG40006	CR31144			2L_22643701_22643756_FBgn0058006_-	3R_11222843_11222899_FBgn0051144_-
Gcn5	CG9259			3L_12521876_12521937_FBgn0020388_-	2L_21089432_21089490_FBgn0032913_+
Hipk	Rpn13			3L_570200_570262_FBgn0035142_+	2R_13960110_13960318_FBgn0033886_-
mEFTu1	CR44370			2R_13507659_13507714_FBgn0024556_+	2R_15227113_15227167_FBgn0265508_+
HPS4	ACXB			2R_17687493_17687555_FBgn0034261_+	2L_12919731_12919788_FBgn0040509_+
Fsn	CG44163			2R_13221377_13221439_FBgn0043010_-	2R_22091057_22091112_FBgn0265046_-
CG31633	CG32181			2L_6656142_6656195_FBgn0051633_-	3L_17760347_17760400_FBgn0052181_+
SCCRO4	CG31010			3L_20302503_20303066_FBgn0036967_+	3R_30705990_30706054_FBgn0051010_-
CG18598	CG11807			3R_18251279_18251343_FBgn0038589_+	2R_15201320_15201466_FBgn0033996_+
CG9815	CG11808			2R_23422567_23431762_FBgn0034861_-	2R_15216879_15216941_FBgn0034000_+
antr	CG30268			2R_12847817_12847868_FBgn0050488_-	2R_22715392_22715451_FBgn0050268_+
dUTPase	Vha16-3			2L_11011380_11011471_FBgn0250837_+	3L_11473346_11473394_FBgn0028667_+
CG2321	CG32320			3R_29487252_29487304_FBgn0039663_-	3L_1399417_1399468_FBgn0052320_+
CG18135	park			3L_18992726_18995430_FBgn0036837_-	3L_21196713_21196775_FBgn0041100_-
CG18268	CG10862			3R_7803221_7803280_FBgn0037520_-	3L_3654640_3654698_FBgn0035455_-
CG17760	CG11145			2R_12627392_12627597_FBgn0033756_+	2R_7428456_7428511_FBgn0033168_-
CG30159	ArfGAP3			2R_6993061_6993120_FBgn0050159_+	3L_22717364_22717490_FBgn0037182_-
CG31636	Oscillin			2L_6656934_6657002_FBgn0051636_-	2L_5547757_5547807_FBgn0031717_+
Smu1	CG12511			3R_18980752_18980819_FBgn0038666_-	2L_5678726_5678782_FBgn0031729_+
sei	Obp49a			2R_24052589_24052654_FBgn0003353_+	2R_12690817_12690872_FBgn0050052_-
Smu1	fal			3R_18980629_18980684_FBgn0038666_-	3L_19296297_19296350_FBgn0028380_+
Epg5	Appl			3R_18751520_18751577_FBgn0038651_-	X_575090_575167_FBgn0000108_+
Flo2	Dh44-R2			X_14839424_14840872_FBgn0264078_+	2R_12485854_12485913_FBgn0033744_+
Nle	CG33136			2L_566439_566497_FBgn0021874_-	2R_18665598_18665649_FBgn0053136_-
CG1677	dao			X_7285785_7285913_FBgn0029941_-	2L_15252391_15252451_FBgn0028862_+
CG32820	CG32320			X_21613476_21613598_FBgn0052820_-	3L_1399056_1399105_FBgn0052320_+
RpS21	CG31406			2L_2856569_2856630_FBgn0015521_+	3R_10349740_10349795_FBgn0051406_+
CG8369	Obp50e			3R_8822126_8822468_FBgn0040532_+	2R_14375001_14375059_FBgn0033931_-
Gba1b	CG7768			3R_23705729_23705780_FBgn0051414_+	3L_14218291_14218344_FBgn0036415_+
Ddx1	CG7768			3L_22263499_22263552_FBgn0015075_+	3L_14218291_14218382_FBgn0036415_+
ATPsynepsilonL	CG13700			3R_10121806_10121871_FBgn0051477_+	3L_18298845_18298894_FBgn0036785_-
CG8184	CG14691			X_15723125_15723232_FBgn0030674_+	3R_10754148_10754205_FBgn0037829_-
CG9279	Trpgamma			3L_19540217_19540277_FBgn0036882_-	2L_16665111_16665161_FBgn0032593_-
topi	CG17005			3R_9776686_9776745_FBgn0037751_+	2L_9327961_9328012_FBgn0032109_+
Thd1	CG42655			4_549622_549713_FBgn0026869_-	3L_19953414_19953462_FBgn0261507_-
na	CG14693			X_14268904_14268958_FBgn0002917_+	3R_10814559_10814612_FBgn0037837_-
CG14812	CG13742			X_1858798_1858867_FBgn0026090_-	2R_9085893_9085944_FBgn0033372_-
Ror	CG8336			2L_10253075_10253138_FBgn0010407_+	3L_9630104_9630158_FBgn0036020_+
CG7747	hiw			2R_16293944_16294002_FBgn0034109_-	X_15055318_15055370_FBgn0030600_-
CG8080	CG32313			2R_9090486_9090542_FBgn0033373_-	3L_1545606_1545652_FBgn0052313_-
ND-15	CR44515			2L_155430_155566_FBgn0031228_+	3L_5369721_5369783_FBgn0265708_+
CG4598	CG7220			2L_9918708_9918874_FBgn0032160_+	2R_10731553_10731658_FBgn0033544_+
beag	Sod3			3R_9063341_9063405_FBgn0037660_-	2R_11381029_11381572_FBgn0033631_-
bol	AQP			3L_9108192_9112161_FBgn0011206_-	2R_13213932_13214070_FBgn0033807_-
Nrg	Obp50e			X_8517758_8531696_FBgn0264975_+	2R_14374787_14374843_FBgn0033931_-
Vha55	CG42816			3R_12627576_12627639_FBgn0005671_-	3L_17792429_17792483_FBgn0261998_-
CG33713	CG33773			X_21319141_21319222_FBgn0064116_-	3R_31035449_31035506_FBgn0053773_+
Vps24	Mst84Da			3R_4310655_4310786_FBgn0037231_-	3R_7365972_7366026_FBgn0004172_+
CG7889	CG14011			X_19244658_19244718_FBgn0031003_+	2L_5580911_5580965_FBgn0031722_-
chn	CR43810			2R_15140096_15140982_FBgn0015371_+	2R_13784212_13784265_FBgn0264358_+
Pldn	CG3494			3L_11690982_11691039_FBgn0036192_-	2R_24474396_24474446_FBgn0035008_+
shot	CG42235			2R_13894970_13899449_FBgn0013733_-	3R_25920542_25920602_FBgn0250757_+
Nhe1	Gr64c			2L_105456_105511_FBgn0026787_-	3L_4031437_4031494_FBgn0045477_+
CG3588	Gr64b			X_2921454_2921537_FBgn0025643_+	3L_4031437_4031494_FBgn0045478_+
CG30058	CG42446			2R_13210700_13210840_FBgn0050058_-	3R_16359644_16359697_FBgn0259917_-
CG16908	squ			3R_9754339_9754396_FBgn0037741_-	2L_16680651_16680705_FBgn0267347_+
apolpp	CG43209			4_1065023_1065083_FBgn0087002_+	2R_23602324_23602373_FBgn0262845_-
upSET	CG32313			3L_14017882_14017945_FBgn0036398_+	3L_1545606_1545655_FBgn0052313_-
Cpsf160	Tsp66E			2R_14501297_14501353_FBgn0024698_-	3L_8926795_8928015_FBgn0035936_+
Nup214	Calx			2R_22922340_22922396_FBgn0010660_-	3R_20986084_20986146_FBgn0013995_+
NiPp1	Pzl			2R_17004698_17004752_FBgn0026402_-	3R_3061174_3061234_FBgn0267430_-
CG2064	CG31286			2R_7666947_7667003_FBgn0033205_+	3R_6642033_6642083_FBgn0051286_+
dos	CG31870			3L_2593500_2593560_FBgn0016794_+	2L_10790368_10790415_FBgn0051870_+
CG10874	CG31870			2L_2192091_2192146_FBgn0031395_-	2L_10790368_10790426_FBgn0051870_+
CG10359	CG14011			3L_3613883_3614069_FBgn0035452_+	2L_5580903_5580965_FBgn0031722_-
CG42402	CG14011			3R_4094075_4094148_FBgn0259821_+	2L_5580906_5580965_FBgn0031722_-
CG9003	CG33792			2R_11651225_11651323_FBgn0033639_-	2R_12632743_12632795_FBgn0053792_+
Aduk	PIG-V			3R_9332868_9332929_FBgn0037679_-	2R_16955678_16955737_FBgn0265174_+
Cyp28d2	CG32320			2L_5208994_5209055_FBgn0031688_+	3L_1400736_1400798_FBgn0052320_+
Plc21C	Gr64f			2L_343730_344041_FBgn0004611_+	3L_4037388_4037446_FBgn0052255_+
Cubn	Tace			X_9571149_9571213_FBgn0052702_-	3R_30002387_30002446_FBgn0039734_+
Su(var)205	CG42650			2L_8210862_8210978_FBgn0003607_-	3R_7391964_7392015_FBgn0261502_+
Dif	Myb			2L_17420114_17427655_FBgn0011274_-	X_15857546_15857640_FBgn0002914_-
CG31089	CG14071			3R_25903634_25903694_FBgn0051089_+	2L_10888218_10888275_FBgn0032312_-
b6	CR43819			X_1689124_1689179_FBgn0024897_+	2L_17085813_17085863_FBgn0264367_+
CG13614	CG3294			3R_24370368_24370423_FBgn0039194_+	2L_4795976_4796092_FBgn0031628_+
vas	Eaat2			2L_15073431_15073488_FBgn0283442_+	2L_740691_740799_FBgn0026438_-
gol	CG33225			2R_25073215_25073277_FBgn0004919_-	2R_21590391_21590452_FBgn0053225_+
Git	Mlp60A			2R_10645155_10645337_FBgn0033539_-	2R_24076284_24076345_FBgn0259209_+
Imp	CG12362			X_10805470_10806468_FBgn0285926_-	3L_10412902_10412961_FBgn0036082_+
CG42326	pip			2R_8584099_8584165_FBgn0259226_-	3L_19304074_19304139_FBgn0003089_-
CG34235	CG5623			2R_13210700_13210840_FBgn0085264_-	3R_15767240_15767305_FBgn0038357_-
Jafrac2	MEP-1			3L_3043206_3043271_FBgn0040308_+	3L_2631917_2631976_FBgn0035357_+
Dab	CG42245			3L_16715512_16715572_FBgn0000414_+	3L_2631917_2631976_FBgn0250911_+
Cyp4d2	CR45190			X_2177538_2177593_FBgn0011576_+	3R_31590284_31590340_FBgn0266700_-
HnRNP-K	Gr32a			2R_20595664_20595757_FBgn0267791_+	2L_11115586_11115659_FBgn0041246_+
	CG32301				3L_2244611_2244665_FBgn0052301_+
	CG18178				3L_9719067_9719115_FBgn0036035_-
	CG14691				3R_10754148_10754209_FBgn0037829_-
	CG9399				3R_9573596_9573793_FBgn0037715_-
	CG42655				3L_19953499_19953549_FBgn0261507_-
	CG42764				3L_20465541_20465620_FBgn0261832_-
	CR45173				3L_6666382_6666443_FBgn0266683_-
	Gr32a				2L_11115439_11115495_FBgn0041246_+
	CG6614				2L_11646890_11646946_FBgn0032369_-
	CG43291				3R_14236739_14236801_FBgn0262983_-
	Vti1b				3R_18397504_18399811_FBgn0264751_+
	vig2				3R_25123484_25123631_FBgn0046214_+
	Vha14-2				3R_6122711_6122772_FBgn0037402_+
	CG14810				X_1820119_1820182_FBgn0029589_-
	CG14810				X_1820122_1820182_FBgn0029589_-
	Pfk				2R_10110174_10110231_FBgn0003071_+
	CG12866				2R_14668439_14668498_FBgn0033955_+
	CG42691				2R_19946525_19946571_FBgn0261581_-
	CG12426				3R_27872230_27872292_FBgn0039552_-
	CR44995				2L_10242965_10245877_FBgn0266330_+
	CG42531				2R_11864307_11864371_FBgn0260436_+
	CG15909				2R_6683256_6683315_FBgn0033090_+
	CR45212				3R_16049161_16049220_FBgn0266739_-
	eIF4E6				3R_29027029_29027078_FBgn0039622_-
	CG43137				X_5864969_5865028_FBgn0262611_-
	CG15394				2L_2592010_2592070_FBgn0250835_+
	CR43605				2R_10761098_10761176_FBgn0263802_+
	CG9406				2R_21142488_21142545_FBgn0034592_+
	mRpL36				3L_8125039_8125092_FBgn0042112_-
	CG43445				3R_17911695_17911766_FBgn0263399_+
	CR44308				2L_3538005_3538067_FBgn0265367_+
	ND-B8				2L_4454995_4455055_FBgn0040705_+
	RpS28-like				2L_9436870_9436928_FBgn0085211_+
	CG7691				3R_18560054_18560119_FBgn0038626_+
	CG31752				2L_18840853_18840913_FBgn0051752_-
	CG42597				2L_22065197_22065260_FBgn0260996_-
	CG44296				2R_10050561_10050621_FBgn0265342_+
	CG12963				2R_15557048_15557528_FBgn0034031_+
	janA				3R_30039407_30039472_FBgn0001280_-
	CG12589				3R_5137495_5137540_FBgn0040684_-
	CG18749				3R_8244142_8244196_FBgn0042182_+
	CG33722				3R_8244142_8244196_FBgn0064126_+
	CG31874				2L_10191185_10191238_FBgn0051874_-
	CG42493				2R_11779008_11779063_FBgn0260007_+
	CG30268				2R_22714793_22714846_FBgn0050268_+
	DCP2				3L_15823756_15823814_FBgn0036534_-
	CG43192				2R_13477495_13477548_FBgn0262821_+
	CG10734				2R_16158601_16158679_FBgn0034082_-
	emp				2R_24984503_24984558_FBgn0010435_-
	CG7888				3L_11057953_11058014_FBgn0036116_+
	CG14605				3R_7219294_7219357_FBgn0037486_-
	Tengl2				2L_2239129_2239191_FBgn0052463_-
	CG15880				2L_817183_817243_FBgn0031283_-
	Dhit				2R_17794551_17795118_FBgn0028743_+
	CG34027				3R_25108024_25108076_FBgn0054027_-
	CG12426				3R_27871678_27871742_FBgn0039552_-
	ACXB				2L_12918804_12918860_FBgn0040509_+
	ND-15				2L_155179_155249_FBgn0031228_+
	CG31601				2L_22043701_22043755_FBgn0051601_-
	CG43237				2R_17205255_17205308_FBgn0262882_+
	CG14744				2R_8707861_8707915_FBgn0033324_-
	CG18170				3L_1603250_1603306_FBgn0035239_+
	CG33791				3L_1603250_1603306_FBgn0035240_+
	CG33286				3L_20973868_20973925_FBgn0053286_-
	CG43998				3R_23928780_23928836_FBgn0264740_-
	CG43999				3R_23928780_23928836_FBgn0264741_-
	CG8958				X_16083647_16083706_FBgn0030725_+
	CG13989				2L_6160962_6161016_FBgn0031786_+
	kto				3L_19843130_19843193_FBgn0001324_+
	CG43078				3L_8583767_8585970_FBgn0262508_+
	CG14856				3R_14799411_14799474_FBgn0038261_+
	CG44954				3R_30618885_30618937_FBgn0266259_-
	Lam				2L_5543273_5543324_FBgn0002525_+
	Ucp4B				2L_5970560_5970628_FBgn0031758_+
	Ucp4B				2L_5970560_5970638_FBgn0031758_+
	CG4438				2L_9397765_9397832_FBgn0032115_-
	CG4438				2L_9397773_9397832_FBgn0032115_-
	CG13344				2R_13862105_13862166_FBgn0033884_+
	CR44169				2R_6879808_6879858_FBgn0265058_+
	CG42654				3L_19953875_19953931_FBgn0261506_-
	CG9356				3R_9404179_9404237_FBgn0037688_-
	CG14200				X_19511346_19511396_FBgn0031023_+
	CG14200				X_19511346_19511399_FBgn0031023_+
	CR44983				2L_3845335_3845389_FBgn0266318_-
	TTLL3B				2L_6735731_6735783_FBgn0031853_+
	CG30048				2R_12395980_12396032_FBgn0050048_+
	CG43127				3L_10625336_10625394_FBgn0262592_-
	CG32301				3L_2244807_2244862_FBgn0052301_+
	Ubi-p63E				3L_3902708_3902854_FBgn0003943_-
	CG12589				3R_5137495_5137613_FBgn0040684_-
	Rh5				2L_12008685_12008742_FBgn0014019_+
	s-cup				2R_12496200_12498277_FBgn0050044_+
	CG30156				2R_6981910_6981968_FBgn0050156_-
	CG7804				3L_15473643_15473702_FBgn0036496_-
	CG33234				3L_2662940_2662995_FBgn0053234_+
	ndl				3L_6594836_6594898_FBgn0002926_-
	tbrd-1				3R_23893290_23893350_FBgn0039124_-
	CG6614				2L_11645546_11645600_FBgn0032369_-
	CR44055				2L_2084226_2084277_FBgn0264864_+
	CG30268				2R_22714384_22714448_FBgn0050268_+
	CG44253				2R_23058466_23058543_FBgn0265188_+
	--				3R_13030155_13030221_FBgn0038111_-
	CG6656				3R_21876689_21876760_FBgn0038912_+
	p-cup				X_17446840_17446909_FBgn0030840_-
	CR43358				2L_18293946_18293998_FBgn0263090_-
	CG30428				2R_25253762_25253819_FBgn0050428_+
	coro				2R_6866942_6866996_FBgn0265935_-
	CSN4				2R_7972422_7972497_FBgn0027054_+
	dila				2R_9827036_9827098_FBgn0033447_-
	CR46061				3R_26235607_26235655_FBgn0267730_+
	CG8918				X_17202133_17202183_FBgn0030823_-
	Ubr3				X_7936720_7936779_FBgn0260970_+
	CR42767				X_9558262_9558323_FBgn0261835_-
	CG12902				2R_10355440_10355500_FBgn0033512_-
	CG43397				2R_10355440_10355500_FBgn0263271_-
	Obp50d				2R_14373211_14373265_FBgn0050074_+
	CG43318				3R_15833284_15833390_FBgn0263023_-
	CG31156				3R_22610953_22611009_FBgn0051156_-
	CG32944				3R_4413368_4413435_FBgn0052944_-
	CG33293				3R_5240579_5240639_FBgn0053293_-
	CR44030				4_962348_962400_FBgn0264822_+
	CR43807				2L_10862735_10862803_FBgn0264351_-
	CG17010				2L_12356593_12356645_FBgn0032424_+
	CR43620				2L_19979044_19979105_FBgn0263611_+
	CG13541				2R_23284849_23284911_FBgn0034841_+
	d-cup				3R_12892569_12892621_FBgn0038089_+
	CG10317				3R_16369945_16370002_FBgn0038423_-
	Fancd2				3R_20815093_20815197_FBgn0038827_-
	CR32690				X_10204492_10204556_FBgn0052690_+
	CG42685				2L_14728458_14728516_FBgn0261571_-
	CG34230				2R_11861789_11861844_FBgn0085259_+
	Ptr				2R_6189231_6189290_FBgn0262867_-
	CR45026				3L_5780750_5780818_FBgn0266384_-
	CG2217				3R_30419485_30421277_FBgn0027544_-
	CG42740				3R_30419485_30421277_FBgn0261704_-
	CG31805				2L_16898388_16898440_FBgn0051805_-
	CG30156				2R_6981686_6981742_FBgn0050156_-
	CG11504				3R_29998207_29998270_FBgn0039733_+
	CG42675				3R_5814850_5814938_FBgn0261561_+
	CR44969				2L_123073_123139_FBgn0266304_+
	Cdlc2				2L_1344516_1344569_FBgn0026141_+
	CG32305				3L_2252197_2252247_FBgn0052305_+
	Tengl4				3R_10950820_10950873_FBgn0037857_+
	Ubc87F				3R_13718049_13718111_FBgn0267383_-
	CG5071				3R_25619982_25620045_FBgn0039347_+
	CG5071				3R_25619982_25620048_FBgn0039347_+
	CG14013				2L_5553333_5553385_FBgn0031720_-
	PAPLA1				2L_8134513_8134577_FBgn0031990_-
	CG30472				2R_15423444_15423500_FBgn0050472_-
	CG31735				2L_15895702_15895754_FBgn0051735_+
	Spn42Db				2R_6879806_6879863_FBgn0033112_-
	CNT1				2R_9084602_9084661_FBgn0033371_+
	CR44049				3R_27260416_27260466_FBgn0264841_+
	CG43077				X_17068305_17068370_FBgn0262487_-
	CG2861				X_4803619_4803689_FBgn0029728_-
	Rrp42				2R_16015506_16015559_FBgn0034065_+
	CG14154				3L_10641982_10642048_FBgn0036093_+
	CG42654				3L_19954328_19954389_FBgn0261506_-
	Rcc1				3L_5932318_5932524_FBgn0002638_-
	Rcc1				3L_5932465_5932524_FBgn0002638_-
	CG15922				3R_20559837_20559897_FBgn0040575_-
	CR43476				3R_27369681_27369790_FBgn0263453_-
	Nmdar1				3R_5512228_5512294_FBgn0010399_-
	ms(2)35Ci				2L_15292679_15292735_FBgn0011239_+
	barr				2L_20060725_20060828_FBgn0014127_-
	CG11018				2R_19662597_19662649_FBgn0034464_+
	CG42559				2R_23599821_23599879_FBgn0260761_-
	CG42560				2R_23599821_23599879_FBgn0260762_-
	didum				2R_7503029_7503171_FBgn0261397_+
	CG13842				3R_22704488_22704542_FBgn0039009_-
	CR43476				3R_27369685_27369790_FBgn0263453_-
	CG18109				2L_15784170_15784230_FBgn0028901_+
	CR43414				2L_20297166_20297223_FBgn0263333_-
	CG14077				3L_18913743_18913805_FBgn0036830_-
	Droj2				3R_13383345_13383463_FBgn0038145_+
	CG17819				3R_21885333_21885394_FBgn0038915_-
	janA				3R_30039407_30039476_FBgn0001280_-
	CG13330				2R_13515352_13515416_FBgn0033848_+
	CG6805				2R_17007059_17007132_FBgn0034179_+
	CG4975				2R_17732276_17732344_FBgn0034266_+
	CG4984				2R_17732276_17732344_FBgn0034267_+
	tbrd-2				2R_19260068_19260121_FBgn0034423_+
	CG30222				2R_21583612_21583678_FBgn0050222_+
	CG30222				2R_21583616_21583678_FBgn0050222_+
	CG33934				3R_20042877_20042934_FBgn0064119_+
	Indy-2				3R_20042877_20042934_FBgn0260466_+
	CG13202				2R_11356266_11356326_FBgn0033623_-
	--				2R_9892048_9892101_FBgn0050007_+
	Tengl4				3R_10950591_10950642_FBgn0037857_+
	CG9399				3R_9573596_9573802_FBgn0037715_-
	CG9492				3R_9669478_9669540_FBgn0037726_-
	CG5968				2L_16549647_16549702_FBgn0032588_-
	qtc				2L_5070300_5070352_FBgn0028572_+
	CR43415				2R_16078644_16078714_FBgn0263334_-
	YME1L				2R_22885812_22885915_FBgn0034792_-
	CG13541				2R_23284845_23284911_FBgn0034841_+
	CG11404				3L_22548753_22548805_FBgn0037169_+
	CG4538				3R_19899328_19899613_FBgn0038745_-
	CG31068				3R_27235985_27236059_FBgn0051068_+
	eIF4E6				3R_29027029_29027087_FBgn0039622_-
	sunz				3R_6630599_6630653_FBgn0037462_+
	CG42650				3R_7391790_7391840_FBgn0261502_+
	CG34160				2L_10579922_10579996_FBgn0250826_+
	CCDC53				2L_8041699_8041758_FBgn0031979_+
	CG30048				2R_12395975_12396032_FBgn0050048_+
	Kdm4B				2R_13198160_13198212_FBgn0053182_-
	CngA				2R_16244083_16244148_FBgn0261612_-
	CG43110				2R_17483741_17483821_FBgn0262570_-
	CG30275				2R_22708977_22709030_FBgn0050275_+
	CG30275				2R_22710937_22710994_FBgn0050275_+
	CG12983				3L_20963621_20963689_FBgn0037040_-
	CR43487				3R_6127413_6127468_FBgn0263498_-
	Pif2				3R_6549145_6549205_FBgn0046873_+
	CG8260				X_15756513_15756573_FBgn0030684_+
	CG6614				2L_11647390_11647449_FBgn0032369_-
	CG3838				2L_9571415_9571476_FBgn0032130_+
	CG34312				2R_13210700_13210749_FBgn0085341_-
	CG14744				2R_8707861_8707919_FBgn0033324_-
	Pldn				3L_11691250_11691307_FBgn0036192_-
	CG18223				3L_18919949_18920003_FBgn0036832_-
	CG18223				3L_18919949_18920007_FBgn0036832_-
	Srpk79D				3L_22283150_22283202_FBgn0025702_+
	CG43845				3R_5522712_5522763_FBgn0264427_-
	CG5445				X_17282845_17282903_FBgn0030838_+
	yuri				2L_15264096_15264150_FBgn0045842_-
	CG31805				2L_16898378_16898440_FBgn0051805_-
	CG17375				2L_6805543_6805593_FBgn0031861_-
	CG17375				2L_6805543_6805597_FBgn0031861_-
	Mlf				2R_15939258_15939309_FBgn0034051_-
	CG43775				2R_24123683_24123736_FBgn0264297_-
	CG43776				2R_24123683_24123736_FBgn0264298_-
	CG43777				2R_24123683_24123736_FBgn0264299_-
	CR45202				2R_8898153_8898220_FBgn0266729_-
	CG31156				3R_22611200_22611251_FBgn0051156_-
	Spn47C				2R_10940439_10940506_FBgn0033574_-
	CG6404				3L_10885791_10885901_FBgn0027615_-
	CG34258				3L_19951797_19951853_FBgn0085287_-
	Snup				3L_2653907_2653969_FBgn0259199_+
	CG42304				3L_2653907_2653969_FBgn0259200_+
	DOR				3L_4418717_4418781_FBgn0035542_+
	CG14841				3R_14262228_14262299_FBgn0038218_-
	CR43299				X_15664276_15664344_FBgn0262991_-
	CG1416				2L_21758143_21758201_FBgn0032961_+
	CG4712				2R_13249332_13249400_FBgn0033818_-
	CG8389				2R_16011839_16011954_FBgn0034063_+
	CG18539				2R_18298477_18298542_FBgn0034325_+
	CG30268				2R_22713381_22713439_FBgn0050268_+
	CG13029				3L_16861042_16861153_FBgn0036670_+
	dpr17				3R_12111034_12111087_FBgn0051361_+
	Muted				3R_22362947_22363006_FBgn0083967_+
	CG7071				3R_22362947_22363006_FBgn0260467_+
	CG11286				3R_7771152_7771210_FBgn0037516_-
	CG7309				2L_10908230_10908281_FBgn0032314_-
	CG32971				2L_14277401_14277461_FBgn0052971_+
	CG31817				2L_16337465_16337527_FBgn0028899_-
	CR43464				2L_2000352_2000413_FBgn0263441_+
	CG3558				2L_2992948_2993013_FBgn0025681_+
	LUBEL				2L_6770271_6770334_FBgn0031857_-
	CG11807				2R_15204176_15204234_FBgn0033996_+
	CG5348				2R_16768480_16768541_FBgn0034156_+
	Snup				3L_2653658_2653717_FBgn0259199_+
	CG42304				3L_2653658_2653717_FBgn0259200_+
	pav				3L_4242889_4242947_FBgn0011692_+
	CG4520				3R_15746046_15746105_FBgn0038355_+
	CG31459				3R_19841070_19841127_FBgn0051459_+
	GatB				3R_24129317_24129371_FBgn0039153_-
	CG31848				2L_13265717_13265781_FBgn0051848_-
	CG4218				2L_14548586_14548650_FBgn0250844_-
	CG31709				2L_9579448_9579510_FBgn0051709_-
	CG6758				2R_22176758_22176814_FBgn0034704_+
	CG30187				2R_22917299_22917350_FBgn0050187_-
	dpr17				3R_12111034_12111103_FBgn0051361_+
	CG31287				3R_16203594_16203647_FBgn0051287_+
	ZnT33D				2L_12165593_12165792_FBgn0051860_+
	loqs				2L_13382788_13382895_FBgn0032515_+
	CG8617				2R_14356951_14357135_FBgn0033925_-
	CG12983				3L_20963393_20963448_FBgn0037040_-
	CR44971				2L_12841680_12841742_FBgn0266306_+
	CG31627				2L_21173843_21173898_FBgn0051627_+
	CG13771				2L_6663375_6663435_FBgn0031844_-
	--				2R_10354037_10354105_FBgn0250840_+
	CG9003				2R_11651225_11651323_FBgn0033639_-
	FLASH				2R_13208194_13208252_FBgn0033806_+
	CG8043				3R_8677048_8677112_FBgn0037610_+
	Tyler				X_19612876_19612964_FBgn0031038_+
	Shawn				X_19612876_19612964_FBgn0031039_+
	Tyler				X_19612886_19612964_FBgn0031038_+
	Shawn				X_19612886_19612964_FBgn0031039_+
	Dap160				2L_21142013_21142238_FBgn0023388_-
	LUBEL				2L_6770534_6770590_FBgn0031857_-
	PI31				2R_11968480_11968546_FBgn0033669_-
	mthl14				3L_248622_248675_FBgn0052476_+
	CG3982				3L_9417037_9417095_FBgn0035988_-
	CG32581				X_15797372_15797436_FBgn0052581_-
	CG32719				X_7511929_7511992_FBgn0052719_-
	CR44370				2R_15227339_15227405_FBgn0265508_+
	Arp53D				2R_16774350_16774402_FBgn0011743_+
	Pcyt2				3L_1554402_1554460_FBgn0035231_+
	CG33287				3L_20969864_20969917_FBgn0053287_-
	CG6422				3R_25038880_25038943_FBgn0039261_-
	CG42557				3R_29933580_29933636_FBgn0260759_+
	CG42558				3R_29933580_29933636_FBgn0260760_+
	CG10801				X_3461196_3461246_FBgn0029660_+
	CG5122				2L_13130761_13130820_FBgn0032471_+
	ms(2)34Fe				2L_14328719_14328774_FBgn0261529_+
	CG31751				2L_18683301_18683369_FBgn0086909_+
	COX4L				2R_5354046_5354108_FBgn0033020_+
	JTBR				3L_1802754_1802803_FBgn0025820_-
	Pitslre				3L_20771609_20771667_FBgn0016696_+
	trio				3L_999683_1000377_FBgn0024277_-
	CG14740				3R_12061126_12061182_FBgn0037988_-
	l(3)05822				3R_18291504_18291654_FBgn0010877_-
	att-ORFB				3R_20554200_20554252_FBgn0067782_-
	DPCoAC				3R_20554200_20554252_FBgn0067783_-
	CG13978				3R_27465038_27465087_FBgn0039518_+
	Trc8				3R_29499316_29499371_FBgn0039668_-
	Ank				4_115203_115257_FBgn0011747_-
	CG11227				X_20933264_20933320_FBgn0031139_-
	CG4096				X_5707311_5707372_FBgn0029791_+
	CG15136				2L_17048066_17048128_FBgn0032625_-
	vlc				2R_5702813_5702866_FBgn0259978_+
	CG18659				2R_9128311_9128370_FBgn0027561_-
	CG32301				3L_2245593_2245645_FBgn0052301_+
	CG31517				3R_13948999_13949082_FBgn0047199_+
	CG31029				3R_30130405_30130457_FBgn0051029_-
	CG1172				3R_5394103_5394230_FBgn0264712_+
	kra				3R_5600168_5600287_FBgn0250753_-
	CG43675				3R_9356326_9356423_FBgn0263750_+
	CG45050				3R_9356326_9356423_FBgn0266410_+
	CG45154				X_21146604_21146699_FBgn0266647_-
	Erk7				X_9264329_9264401_FBgn0052703_-
	CG31642				2L_6118569_6118629_FBgn0051642_+
	CG1407				2R_10032126_10032213_FBgn0033474_-
	Pka-C2				3R_30696205_30696258_FBgn0000274_-
	--				X_10821489_10821596_FBgn0262735_-
	CG43230				2L_15215543_15215613_FBgn0262875_+
	Ca-alpha1D				2L_16177252_16177335_FBgn0001991_+
	Prosbeta5R1				2R_23309523_23309578_FBgn0034842_-
	Snm1				3R_5556713_5556769_FBgn0037338_+
	Asator				4_481705_481810_FBgn0039908_-
	Tango5				X_10762435_10764169_FBgn0052675_-
	CG7990				X_19198782_19199272_FBgn0030997_-
	Mst36Fa				2L_18676173_18676237_FBgn0086681_-
	polyph				2R_10904100_10904157_FBgn0033572_+
	Obp50c				2R_14371450_14371503_FBgn0050072_+
	Obp50b				2R_14371450_14371503_FBgn0050073_+
	CG14744				2R_8709233_8709293_FBgn0033324_-
	Grx1				3L_18869331_18869426_FBgn0036820_+
	CG11333				3R_31463485_31463541_FBgn0039850_+
	glob3				3R_5830348_5830394_FBgn0037385_+
	Taf7				3R_7907498_7907561_FBgn0024909_+
	CG15728				X_12627145_12627215_FBgn0030409_+
	CR44969				2L_123259_123324_FBgn0266304_+
	CG34345				2L_6624768_6624827_FBgn0085374_+
	CR44304				2R_11844673_11844818_FBgn0265363_-
	CG30271				2R_22819584_22819641_FBgn0050271_+
	Mst89B				3R_16267438_16267512_FBgn0020399_+
	CG13650				3R_25109913_25109979_FBgn0039277_-
	CG9776				3R_4330249_4331001_FBgn0027866_-
	CR32657				X_12087277_12087350_FBgn0052657_+
	CG3347				2L_3269987_3270043_FBgn0031513_+
	capu				2L_3887557_3889430_FBgn0000256_-
	polyph				2R_10904096_10904157_FBgn0033572_+
	CG30065				2R_13433341_13433400_FBgn0050065_+
	CG7394				3L_11562738_11562860_FBgn0036173_+
	CR43872				3L_20299476_20299534_FBgn0264464_+
	--				3L_317657_317719_FBgn0085293_+
	CG14736				3R_12040736_12040793_FBgn0037986_+
	CG18598				3R_18251279_18251343_FBgn0038589_+
	CG31459				3R_19841489_19841552_FBgn0051459_+
	DPCoAC				3R_20554200_20557406_FBgn0067783_-
	Graf				X_15755287_15755346_FBgn0030685_-
	CG9098				2L_6008038_6008095_FBgn0031762_-
	PGAP5				2L_8200281_8200345_FBgn0031997_+
	CG42690				2R_19945387_19945438_FBgn0261580_-
	CG43195				2R_19945387_19945438_FBgn0262824_-
	CG13445				3L_15809532_15809593_FBgn0036532_+
	CG16984				3L_2595976_2596031_FBgn0062517_+
	CG33234				3L_2662749_2662818_FBgn0053234_+
	CG42726				3R_15348443_15348501_FBgn0261679_+
	CG42727				3R_15348443_15348501_FBgn0261680_+
	Acyp2				3R_15793152_15793209_FBgn0038363_+
	CR43818				2L_12808057_12808110_FBgn0264366_-
	CG43231				2L_17704911_17704972_FBgn0262876_+
	CG31639				2L_6154883_6154948_FBgn0051639_-
	CG31639				2L_6154896_6154948_FBgn0051639_-
	TbCMF46				2L_9923301_9923365_FBgn0032163_-
	CG34459				2R_16825678_16825735_FBgn0085488_+
	CR43881				3L_4755702_4755820_FBgn0264473_+
	alph				3R_29593205_29593271_FBgn0086361_+
	CG11983				3R_9008906_9008963_FBgn0037654_+
	yuri				2L_15258106_15258172_FBgn0045842_-
	CG15144				2L_17528667_17528718_FBgn0032648_-
	crc				2L_21311033_21311192_FBgn0000370_+
	CG8360				2L_8213024_8213108_FBgn0032001_+
	CG15233				2R_6600873_6600926_FBgn0033076_-
	can				3L_10266953_10267026_FBgn0011569_-
	--				3L_11522507_11522557_FBgn0036169_-
	CG11714				3L_11522507_11522557_FBgn0036170_-
	ash1				3L_19598094_19598155_FBgn0005386_-
	ash1				3L_19598257_19598370_FBgn0005386_-
	CG12034				3L_3219345_3219430_FBgn0035421_+
	kuk				3R_17082508_17082663_FBgn0038476_+
	CG34289				3R_23507259_23507328_FBgn0085318_-
	CG14262				3R_27264676_27264728_FBgn0039503_-
	Pcd				3R_29723357_29723437_FBgn0024841_+
	pan				4_108373_108426_FBgn0085432_+
	CR43639				2L_14291235_14291300_FBgn0263648_+
	CG4270				2L_2264043_2264096_FBgn0031407_+
	CG31633				2L_6656142_6656195_FBgn0051633_-
	CG13223				2R_11258298_11258354_FBgn0033599_+
	CG9062				2R_11281151_11281273_FBgn0033607_-
	CG30192				2R_23138778_23138843_FBgn0050192_+
	CG43775				2R_24123312_24123364_FBgn0264297_-
	CG43776				2R_24123312_24123364_FBgn0264298_-
	CG43777				2R_24123312_24123364_FBgn0264299_-
	CG9410				2R_6669233_6669329_FBgn0033086_+
	CG7707				3L_17243766_17243813_FBgn0036703_+
	Ir75d				3L_18909885_18909980_FBgn0036829_-
	CG14077				3L_18909908_18909980_FBgn0036830_-
	Atg2				3L_2774494_2774567_FBgn0044452_+
	CR44175				3R_19327224_19327277_FBgn0265064_-
	CG16833				2L_10989591_10989655_FBgn0026147_+
	nrv2				2L_6798517_6798678_FBgn0015777_-
	CG7745				2R_11308098_11308155_FBgn0033616_+
	JIL-1				3L_11079763_11080426_FBgn0020412_-
	Tsp66A				3L_7467664_7467723_FBgn0035786_+
	CG7886				3R_14641963_14642019_FBgn0038248_-
	gish				3R_16274876_16274953_FBgn0250823_+
	gish				3R_16274882_16274953_FBgn0250823_+
	CG43998				3R_23928554_23928610_FBgn0264740_-
	CG43999				3R_23928554_23928610_FBgn0264741_-
	CG12069				3R_30694348_30694400_FBgn0039796_-
	LManI				2L_10454194_10454250_FBgn0032253_-
	CG14926				2L_11343046_11343099_FBgn0032360_-
	CG7653				2L_15879507_15879559_FBgn0028935_-
	tai				2L_9176381_9177121_FBgn0041092_+
	Topors				2R_18972939_18972997_FBgn0267351_+
	PIG-M				2R_21669694_21669754_FBgn0034649_-
	CG42379				2R_21669694_21669754_FBgn0259725_-
	CG42380				2R_21669694_21669754_FBgn0259726_-
	CG42381				2R_21669694_21669754_FBgn0259727_-
	CG30196				2R_22655082_22655173_FBgn0050196_-
	Tsp42A				2R_5796327_5796384_FBgn0033042_+
	Pabp2				2R_8133076_8133140_FBgn0005648_+
	CG34140				3L_184261_184317_FBgn0083976_-
	Mkp				3L_184261_184317_FBgn0083992_-
	ash1				3L_19598257_19598385_FBgn0005386_-
	Dnah3				3L_4883829_4883952_FBgn0035581_+
	CG32396				3L_6530920_6530971_FBgn0052396_+
	CG31406				3R_10349608_10349667_FBgn0051406_+
	CG7966				3R_13049642_13049710_FBgn0038115_-
	CG14642				3R_4241920_4241977_FBgn0037222_-
	wcy				X_17077468_17077680_FBgn0030812_-
	CG9581				X_20169417_20169473_FBgn0031093_-
	ND-B16.6				X_6350239_6350292_FBgn0029868_-
	CG15144				2L_17528493_17528558_FBgn0032648_-
	CG11327				2L_6686500_6686562_FBgn0031849_-
	CG12831				2R_7073144_7073200_FBgn0033141_-
	sut3				2R_8090718_8090779_FBgn0028561_+
	CG42764				3L_20465352_20465411_FBgn0261832_-
	Leash				3R_10895119_10895175_FBgn0037856_+
	spn-E				3R_15837681_15837737_FBgn0003483_+
	CG14305				3R_18598853_18598913_FBgn0038630_+
	Gld2				3R_22212022_22212084_FBgn0038934_+
	laf				3R_4878426_4878476_FBgn0020280_-
	CG1988				3R_7062510_7062575_FBgn0037464_+
	CG2061				X_11092719_11092780_FBgn0027498_+
	Sclp				X_11920338_11920409_FBgn0030357_-
	CR32660				X_11920338_11920409_FBgn0052660_-
	ARY				Y_702654_702712_FBgn0058064_+
	ACXB				2L_12917000_12917046_FBgn0040509_+
	CG15144				2L_17528200_17528257_FBgn0032648_-
	CG42659				2L_18007494_18007547_FBgn0261531_+
	CG12209				2R_10246853_10246903_FBgn0033498_-
	CG4714				2R_13252424_13252497_FBgn0033819_-
	CG3511				2R_24574216_24574283_FBgn0035027_+
	cbx				2R_9865228_9865289_FBgn0011241_-
	CG9692				3L_16705047_16705109_FBgn0036654_+
	CG9692				3L_16705047_16705113_FBgn0036654_+
	CG42816				3L_17793542_17793612_FBgn0261998_-
	CG10841				3R_13632098_13632174_FBgn0038163_+
	CG10841				3R_13632098_13632177_FBgn0038163_+
	CG2267				3R_30628667_30628720_FBgn0039792_-
	CG8958				X_16084020_16084073_FBgn0030725_+
	trr				X_1889295_1889357_FBgn0023518_-
	CG32817				X_479510_479629_FBgn0052817_+
	CG34161				2L_10581441_10581501_FBgn0085190_-
	CG6785				2L_12043582_12044099_FBgn0032399_-
	CR43160				2R_20897755_20897830_FBgn0262690_+
	TAF1C-like				2R_21501548_21501624_FBgn0034631_-
	CG30222				2R_21584327_21584386_FBgn0050222_+
	CG12084				3L_1492230_1492313_FBgn0043458_-
	CG10038				3R_12350466_12350543_FBgn0038013_-
	CG6726				3R_23093776_23093829_FBgn0039049_+
	CG17110				3R_23093776_23093829_FBgn0039050_+
	ssh				3R_24939805_24939872_FBgn0029157_-
	lobo				3R_25171695_25171758_FBgn0083946_-
	CG2772				2L_3447090_3447143_FBgn0031533_+
	CG7115				2L_7824352_7824427_FBgn0027515_+
	casp				2R_16027987_16028104_FBgn0034068_-
	CG14480				2R_17565104_17565163_FBgn0034242_+
	ord				2R_23272977_23273039_FBgn0003009_-
	CG43775				2R_24125788_24125841_FBgn0264297_-
	CG43776				2R_24125788_24125841_FBgn0264298_-
	CG43777				2R_24125788_24125841_FBgn0264299_-
	CNT1				2R_9083977_9084032_FBgn0033371_+
	CR43876				3L_20265807_20265865_FBgn0264468_-
	CG33287				3L_20970446_20970500_FBgn0053287_-
	CG31206				3R_20107525_20107572_FBgn0051206_-
	CR44047				3R_20827339_20827925_FBgn0264839_+
	GatB				3R_24129688_24129751_FBgn0039153_-
	CG14506				3R_29296994_29297054_FBgn0039659_-
	CR45188				3R_4946508_4946571_FBgn0266698_+
	CR45053				3R_9632342_9632446_FBgn0266413_-
	CG16964				2L_11948035_11948104_FBgn0032385_+
	Smg5				2L_13903932_13904397_FBgn0019890_-
	ProtA				2L_14879189_14879237_FBgn0013300_-
	CG7220				2R_10731527_10731658_FBgn0033544_+
	CG33465				2R_15820818_15820886_FBgn0053465_-
	CG4984				2R_17732276_17732323_FBgn0034267_+
	Reep1				2R_22925485_22925548_FBgn0261564_+
	CR18217				3L_16602490_16602548_FBgn0036646_-
	CR7448				3L_21950401_21950455_FBgn0037143_+
	Jafrac2				3L_3042773_3043044_FBgn0040308_+
	Nf-YA				3L_9441967_9442123_FBgn0035993_-
	woc				3R_27259798_27259856_FBgn0010328_-
	CG7903				3R_29995079_29995149_FBgn0039730_-
	CG11333				3R_31463752_31463813_FBgn0039850_+
	CG14644				3R_4252243_4252297_FBgn0250821_-
	CG14339				2L_1110424_1110479_FBgn0031301_+
	PGAP5				2L_8200281_8200350_FBgn0031997_+
	CG4712				2R_13249498_13250008_FBgn0033818_-
	CG12866				2R_14669924_14669973_FBgn0033955_+
	CG13510				2R_22659978_22660035_FBgn0034758_+
	CG13511				2R_22659978_22660035_FBgn0034759_+
	CG42565				2R_22659978_22660035_FBgn0260767_+
	CG3565				2R_24602912_24602968_FBgn0035034_+
	Aps				3L_10898445_10898735_FBgn0036111_-
	CG34258				3L_19951572_19951625_FBgn0085287_-
	CG14740				3R_12062755_12062801_FBgn0037988_-
	P5CDh2				3R_21878072_21878171_FBgn0053092_+
	CG17819				3R_21884846_21884902_FBgn0038915_-
	CG2267				3R_30628667_30628723_FBgn0039792_-
	CG7309				2L_10907951_10908012_FBgn0032314_-
	CG18063				2L_15957976_15958030_FBgn0028856_+
	CG31601				2L_22043194_22043246_FBgn0051601_-
	CG42493				2R_11778841_11778904_FBgn0260007_+
	mIF3				2R_12321651_12321711_FBgn0033712_+
	CG12853				2R_14933597_14933666_FBgn0040747_+
	CG33017				2R_16276537_16276589_FBgn0053017_+
	CG30268				2R_22714012_22714087_FBgn0050268_+
	CG8777				2R_9100837_9100892_FBgn0033376_+
	app				3L_12213298_12213353_FBgn0260941_-
	Dic61B				3L_152299_152340_FBgn0263988_-
	CG42816				3L_17793871_17793937_FBgn0261998_-
	CG42494				3L_3185423_3185480_FBgn0260026_+
	CG31206				3R_20107501_20107572_FBgn0051206_-
	AdipoR				3R_22546032_22546086_FBgn0038984_-
	Tsp33B				2L_11791213_11791267_FBgn0032376_-
	CG7311				2L_13708896_13708948_FBgn0028848_+
	CG33308				2L_14802972_14803022_FBgn0250834_+
	CG33322				2L_20814919_20814985_FBgn0053322_-
	CG31601				2L_22043467_22043536_FBgn0051601_-
	CG17377				2L_6802655_6802707_FBgn0031859_-
	CG30048				2R_12395570_12395619_FBgn0050048_+
	CG43775				2R_24123525_24123583_FBgn0264297_-
	CG43776				2R_24123525_24123583_FBgn0264298_-
	CG43777				2R_24123525_24123583_FBgn0264299_-
	Pcyt2				3L_1554011_1554077_FBgn0035231_+
	CG33791				3L_1616763_1616819_FBgn0035240_+
	CG3744				3R_24876000_24876246_FBgn0039240_-
	scrib				3R_26568671_26573423_FBgn0263289_+
	CG31999				4_222599_222653_FBgn0051999_-
	CR33218				X_2330356_2330412_FBgn0053218_+
	CG6614				2L_11646446_11646557_FBgn0032369_-
	CG5126				2L_1183472_1183528_FBgn0031320_-
	CG34177				2L_4434057_4434114_FBgn0085206_+
	CG34178				2L_4434057_4434114_FBgn0085207_+
	CG8785				2R_12641984_12642039_FBgn0033760_-
	CG3788				2R_22933319_22933383_FBgn0034800_-
	ymp				3R_25593532_25593585_FBgn0261287_-
	CR32658				X_12091493_12091569_FBgn0040859_+
	CR32658				X_12091519_12091569_FBgn0040859_+
	CG5877				X_15294267_15294336_FBgn0030625_+
	ebo				X_476293_476393_FBgn0266572_-
	CG6441				2L_7476712_7476773_FBgn0031920_+
	CG30058				2R_13210408_13210458_FBgn0050058_-
	CG34235				2R_13210408_13210458_FBgn0085264_-
	CG34312				2R_13210408_13210458_FBgn0085341_-
	Duba				3L_11606472_11606535_FBgn0036180_-
	Dic61B				3L_152273_152340_FBgn0263988_-
	RhoGEF3				3L_300774_300894_FBgn0264707_+
	Tsp66A				3L_7467658_7467723_FBgn0035786_+
	CG42660				3L_7467658_7467723_FBgn0261536_+
	CG42661				3L_7467658_7467723_FBgn0261537_+
	CG31459				3R_19841667_19841726_FBgn0051459_+
	CG31286				3R_6641566_6641621_FBgn0051286_+
	CR44291				3R_8563330_8563408_FBgn0265318_-
	HDAC6				X_15334675_15334989_FBgn0026428_+
	hydra				X_20672047_20672119_FBgn0031128_-
	swaPsi				X_6362836_6362900_FBgn0016974_-
	CG34162				2L_11532180_11532235_FBgn0085191_+
	Pih1D1				2L_12713376_12713442_FBgn0032455_-
	dpr3				2L_2061908_2061974_FBgn0053516_-
	CG12866				2R_14669924_14669982_FBgn0033955_+
	pns				3L_1540958_1541655_FBgn0035229_+
	Usp32				3L_19879955_19880010_FBgn0036913_+
	ND-MLRQ				3L_23339370_23339429_FBgn0052230_+
	CG31245				3R_19376759_19376824_FBgn0051245_-
	CG31542				3R_5370424_5370485_FBgn0051542_+
	CG34277				3R_5370424_5370485_FBgn0085306_+
	CG2911				3R_5622689_5622747_FBgn0037350_-
	CG15446				X_21102052_21102130_FBgn0031155_-
	CG15278				2L_14875698_14875756_FBgn0032554_-
	mEFTu1				2R_13507659_13507714_FBgn0024556_+
	CG30447				2R_19947251_19947323_FBgn0050447_+
	CG30275				2R_22710273_22710322_FBgn0050275_+
	Dic61B				3L_150297_150348_FBgn0263988_-
	CG43206				3L_16566933_16567051_FBgn0262842_+
	CycT				3L_17556420_17556495_FBgn0025455_-
	Ssl1				3L_22879431_22879483_FBgn0037202_+
	Atg2				3L_2774487_2774567_FBgn0044452_+
	CG14380				3R_13188887_13188950_FBgn0038124_+
	CG6136				3R_15370264_15370318_FBgn0038332_-
	CG31279				3R_16430942_16430997_FBgn0051279_+
	CR44160				3R_17391886_17391959_FBgn0265043_-
	sll				3R_17606330_17606377_FBgn0038524_+
	sll				3R_17606330_17606384_FBgn0038524_+
	CG13611				3R_24280011_24280069_FBgn0039177_+
	ana1				3R_24532602_24532678_FBgn0262167_+
	CR43157				X_11919453_11919524_FBgn0262687_-
	CG34171				2L_18378853_18378905_FBgn0085200_+
	CG12128				2R_10027644_10027707_FBgn0033473_+
	CG30192				2R_23138925_23138982_FBgn0050192_+
	CR41443				2R_5254466_5254520_FBgn0084008_+
	CR41443				2R_5254466_5254528_FBgn0084008_+
	PGAP3				2R_6673818_6673873_FBgn0033088_+
	--				2R_9896105_9896167_FBgn0050007_+
	CG32181				3L_17760661_17760720_FBgn0052181_+
	CG13700				3L_18299014_18299073_FBgn0036785_-
	CG32388				3L_6984280_6984342_FBgn0250849_-
	CG43439				3L_6984280_6984342_FBgn0263387_-
	mfr				3L_8908935_8908987_FBgn0266757_-
	CG33098				3R_12387638_12387704_FBgn0053098_+
	ATPsynE				3R_14327184_14327252_FBgn0038224_+
	CG5515				3R_24188608_24188669_FBgn0039163_-
	CG3795				X_1709776_1709840_FBgn0025378_-
	CG4896				2L_1177862_1177947_FBgn0031319_+
	CG4896				2L_1177869_1177947_FBgn0031319_+
	CG43339				2L_18672287_18672339_FBgn0263078_-
	CG15219				2L_22105068_22105115_FBgn0040519_-
	CG30039				2R_12051555_12051606_FBgn0050039_-
	CG14480				2R_17565325_17565387_FBgn0034242_+
	CG42559				2R_23599695_23599756_FBgn0260761_-
	CG42560				2R_23599695_23599756_FBgn0260762_-
	CG15233				2R_6600625_6600683_FBgn0033076_-
	CR44068				2R_8157718_8157759_FBgn0264877_+
	CG7707				3L_17244048_17244109_FBgn0036703_+
	CG9449				3L_19494422_19494819_FBgn0036875_-
	CG1146				3L_2490848_2490979_FBgn0035346_+
	RhoGEF3				3L_300849_300894_FBgn0264707_+
	CG12605				3L_3962670_3962750_FBgn0035481_-
	--				3R_20016758_20016821_FBgn0038762_+
	--				3R_20016758_20016825_FBgn0038762_+
	CG31156				3R_22613285_22613342_FBgn0051156_-
	ana1				3R_24530915_24530991_FBgn0262167_+
	DppIII				3R_8345024_8345092_FBgn0037580_+
	CG11986				3R_9015520_9015568_FBgn0037656_+
	CG15445				X_21117405_21117458_FBgn0031161_+
	CG15445				X_21117412_21117458_FBgn0031161_+
	squ				2L_16680277_16680705_FBgn0267347_+
	CG31805				2L_16898679_16898745_FBgn0051805_-
	CG31788				2L_18257774_18257833_FBgn0051788_-
	Cul2				2L_21658855_21659094_FBgn0032956_+
	CG34394				2L_3362719_3362998_FBgn0085423_-
	CG14017				2L_5554305_5554366_FBgn0031721_+
	Obp50c				2R_14372394_14372456_FBgn0050072_+
	Obp50b				2R_14372394_14372456_FBgn0050073_+
	Dic61B				3L_150019_150083_FBgn0263988_-
	CG42816				3L_17793190_17793252_FBgn0261998_-
	Rich				3L_22262697_22262753_FBgn0028500_-
	Kah				3L_584410_584478_FBgn0035144_-
	foxo				3R_14080464_14080710_FBgn0038197_+
	CG17186				3R_19877283_19877341_FBgn0038741_-
	asl				3R_5606274_5606329_FBgn0261004_-
	CG31735				2L_15895812_15895868_FBgn0051735_+
	dac				2L_16481552_16483807_FBgn0005677_-
	tweek				2L_16889126_16891457_FBgn0261671_+
	papi				2L_2225358_2225409_FBgn0031401_+
	CG9641				2L_2976555_2976818_FBgn0031483_-
	CG44434				2R_18680074_18680129_FBgn0265626_-
	CG44435				2R_18680074_18680129_FBgn0265627_-
	coil				2R_8125474_8125532_FBgn0033265_-
	BHD				3L_7239986_7240043_FBgn0261111_+
	foxo				3R_14080464_14080692_FBgn0038197_+
	CG5432				3R_26415953_26416013_FBgn0039425_+
	mRpL44				3R_5470460_5470511_FBgn0037330_-
	CG32655				X_12235126_12235191_FBgn0052655_-
	CG17209				X_15763126_15763180_FBgn0030687_+
	CG11227				X_20933264_20933353_FBgn0031139_-
	CG9014				2L_13723476_13723531_FBgn0028847_-
	CG9014				2L_13723485_13723531_FBgn0028847_-
	CG31601				2L_22042348_22042401_FBgn0051601_-
	lilli				2L_2886134_2946708_FBgn0041111_+
	CG34021				2R_12337269_12337337_FBgn0054021_+
	CG4714				2R_13252270_13252326_FBgn0033819_-
	Ice1				2R_23368425_23368481_FBgn0034853_+
	Dgk				2R_7844973_7845033_FBgn0085390_-
	CG18170				3L_1616763_1616828_FBgn0035239_+
	CG33791				3L_1616763_1616828_FBgn0035240_+
	CG12983				3L_20965756_20966128_FBgn0037040_-
	CG12983				3L_20965912_20966128_FBgn0037040_-
	CG12983				3L_20966064_20966128_FBgn0037040_-
	CG32846				3L_2951441_2951495_FBgn0052846_-
	CG5844				3R_12434179_12434239_FBgn0038049_+
	RpS19b				3R_23933411_23933476_FBgn0039129_-
	ssh				3R_24943522_24943589_FBgn0029157_-
	CG12069				3R_30694913_30694968_FBgn0039796_-
	cindr				3R_30817125_30817197_FBgn0027598_+
	kkv				3R_5384859_5384937_FBgn0001311_-
	CG14605				3R_7219122_7219181_FBgn0037486_-
	CG2694				X_2715281_2715337_FBgn0024991_+
	CG43050				2L_13119936_13119995_FBgn0262352_+
	Psi				2R_16867247_16867325_FBgn0014870_-
	CG6665				2R_16958193_16958260_FBgn0034172_+
	CG9945				2R_20620751_20620816_FBgn0034527_+
	sei				2R_24051973_24052029_FBgn0003353_+
	CG43775				2R_24124813_24124870_FBgn0264297_-
	CG43776				2R_24124813_24124870_FBgn0264298_-
	CG43777				2R_24124813_24124870_FBgn0264299_-
	phtf				2R_6744778_6744837_FBgn0028579_+
	cep290				3L_844684_844740_FBgn0035168_+
	CG1137				3R_6559905_6560149_FBgn0037454_-
	CG16736				3R_9257167_9257286_FBgn0037668_-
	wcy				X_17077441_17077680_FBgn0030812_-
	CG18641				2L_2412027_2414808_FBgn0031426_-
	Fsn				2R_13221377_13221439_FBgn0043010_-
	Usp20-33				2R_14240114_14240210_FBgn0033916_+
	CG15109				2R_19059487_19059595_FBgn0034416_+
	CG45071				3L_15108959_15109337_FBgn0266441_+
	Mtch				3L_184682_184774_FBgn0027786_+
	Mtch				3L_184682_184777_FBgn0027786_+
	Wnk				3L_21554181_21554553_FBgn0037098_-
	CG31406				3R_10349483_10349544_FBgn0051406_+
	Vha55				3R_12627562_12627639_FBgn0005671_-
	Vha55				3R_12627576_12627639_FBgn0005671_-
	Ank				4_129443_129554_FBgn0011747_-
	Syx4				X_2739233_2739296_FBgn0024980_-
	CG18063				2L_15957973_15958030_FBgn0028856_+
	Kebab				2L_2046219_2046427_FBgn0028952_+
	CG31690				2L_2718775_2718839_FBgn0051690_+
	Tep3				2L_7709702_7709761_FBgn0041181_+
	CG12917				2R_10138334_10138391_FBgn0033490_+
	Menl-2				2R_16418965_16419018_FBgn0029153_-
	Menl-1				2R_16418965_16419018_FBgn0029154_-
	CG30275				2R_22711570_22711619_FBgn0050275_+
	CG30270				2R_22784397_22784452_FBgn0061435_+
	Cad74A				3L_17368584_17368643_FBgn0036715_-
	CG11248				3L_21680233_21680299_FBgn0037117_+
	CR32252				3L_4222361_4222411_FBgn0052252_-
	Fer3HCH				X_13107900_13107961_FBgn0030449_-
	CG7206				X_18089925_18089982_FBgn0030892_-
	Cubn				X_9568572_9568637_FBgn0052702_-
	CG16890				2L_13782946_13782996_FBgn0028932_-
	Mst36Fb				2L_18674061_18674113_FBgn0261349_-
	Mst36Fa				2L_18675509_18675565_FBgn0086681_-
	--				2L_21914749_21914801_FBgn0051600_-
	CG42531				2R_11864455_11864518_FBgn0260436_+
	Eb1				2R_6754845_6754898_FBgn0027066_+
	CG30159				2R_6993061_6993120_FBgn0050159_+
	Atg12				3L_12137296_12137352_FBgn0036255_+
	CG18170				3L_1608068_1608133_FBgn0035239_+
	CG33791				3L_1608068_1608133_FBgn0035240_+
	CG12983				3L_20965912_20965977_FBgn0037040_-
	CG33934				3R_20046471_20046523_FBgn0064119_+
	Indy-2				3R_20046471_20046523_FBgn0260466_+
	SMC1				3R_24058800_24058854_FBgn0040283_+
	CG1638				3R_31590737_31590792_FBgn0039855_+
	CG14667				3R_5375217_5375277_FBgn0037317_+
	CG1137				3R_6559031_6559097_FBgn0037454_-
	CG17600				X_22540887_22540939_FBgn0031195_+
	CG43288				X_4213063_4213117_FBgn0262980_+
	Caper				2L_7032840_7032903_FBgn0031883_+
	egr				2R_10083494_10083573_FBgn0033483_+
	rho-7				2R_11988297_11988361_FBgn0033672_-
	CG30275				2R_22712360_22712416_FBgn0050275_+
	CG30268				2R_22716320_22716374_FBgn0050268_+
	CG15873				2R_24429959_24430011_FBgn0035003_-
	Dgk				2R_7837475_7837587_FBgn0085390_-
	Sprn				3L_11880677_11880727_FBgn0036218_+
	fbl				3L_20388568_20388668_FBgn0011205_+
	E(bx)				3L_236502_236553_FBgn0000541_-
	CG12078				3L_3244080_3244146_FBgn0035426_-
	Strip				3L_3322843_3322909_FBgn0035437_-
	Oseg1				3L_8407467_8407521_FBgn0265102_-
	CG31465				3R_21882883_21882940_FBgn0051465_+
	CG14260				3R_27265949_27265996_FBgn0039504_+
	CG7910				3R_8087713_8087785_FBgn0037547_+
	CG8136				3R_8721562_8721622_FBgn0037616_+
	CG1801				X_21309273_21309330_FBgn0031171_-
	Grip71				2L_18709482_18709543_FBgn0032705_+
	CG10600				2L_18838796_18838882_FBgn0032717_-
	CG42559				2R_23599957_23600046_FBgn0260761_-
	CG42560				2R_23599957_23600046_FBgn0260762_-
	tor				2R_7707307_7707362_FBgn0003733_-
	coil				2R_8125210_8125266_FBgn0033265_-
	Tom20				3L_20000673_20000990_FBgn0036928_+
	Tsp66A				3L_7467076_7467128_FBgn0035786_+
	CG42660				3L_7467076_7467128_FBgn0261536_+
	CG42661				3L_7467076_7467128_FBgn0261537_+
	Ppi1				3R_30127850_30127900_FBgn0051025_-
	CG34300				3R_30306292_30306347_FBgn0085329_-
	CG34300				3R_30306295_30306347_FBgn0085329_-
	alpha-Est3				3R_7539502_7539562_FBgn0015571_-
	CG15445				X_21117412_21117462_FBgn0031161_+
	CG2861				X_4798042_4798098_FBgn0029728_-
	CG34173				2L_22054118_22054171_FBgn0085202_-
	CG8372				2L_8212693_8212766_FBgn0032000_-
	SmydA-1				2R_14244070_14244127_FBgn0033917_+
	RpL22-like				2R_23247726_23247777_FBgn0034837_-
	CG3565				2R_24603077_24603137_FBgn0035034_+
	Adgf-A2				3L_17755574_17755632_FBgn0043025_-
	CG33287				3L_20970004_20970053_FBgn0053287_-
	CG32276				3L_3198867_3198992_FBgn0047135_-
	CG13405				3L_74392_74453_FBgn0035097_-
	CG14712				3R_11629721_11629783_FBgn0037924_+
	jvl				3R_14791253_14793442_FBgn0263929_+
	CG16734				3R_9256016_9256071_FBgn0037667_+
	CG32568				X_16741858_16741903_FBgn0052568_+
	Ing3				X_18652788_18652863_FBgn0030945_-
	Klp3A				X_2599719_2599778_FBgn0011606_-
	CG14269				X_3435663_3435712_FBgn0029658_-
	CG11145				2R_7428092_7428150_FBgn0033168_-
	CG6845				3L_147884_147935_FBgn0035099_+
	Pex3				3L_15144536_15144668_FBgn0036484_+
	CR43426				3L_22850373_22852410_FBgn0263345_+
	CG32391				3L_7068999_7069050_FBgn0052391_-
	CG6709				3L_9893655_9893708_FBgn0036056_-
	CG14164				3L_9893655_9893708_FBgn0036057_-
	CG31211				3R_11953056_11953112_FBgn0051211_+
	CG13827				3R_23260042_23260101_FBgn0039068_+
	Pka-C2				3R_30695865_30695926_FBgn0000274_-
	MSBP				X_15889965_15890031_FBgn0030703_-
	CG12689				X_7586011_7586070_FBgn0029952_-
	ACXA				2L_12923706_12923765_FBgn0040510_+
	yuri				2L_15258442_15258503_FBgn0045842_-
	CG31910				2L_6745108_6745162_FBgn0051910_-
	CG30159				2R_6993056_6993120_FBgn0050159_+
	zormin				3L_2139943_2140057_FBgn0052311_-
	eIF5B				3L_3460629_3460706_FBgn0026259_-
	CG42795				3R_10240314_10240375_FBgn0261928_+
	CG6629				3R_11115534_11115586_FBgn0037860_-
	CG31287				3R_16203951_16204007_FBgn0051287_+
	CG31231				3R_18667158_18667221_FBgn0051231_+
	CG10899				3R_24856900_24856954_FBgn0039235_-
	CG6443				2L_10729103_10729180_FBgn0032290_+
	CG4970				2L_11518953_11519009_FBgn0032364_+
	CG43052				2L_14352346_14352397_FBgn0262354_+
	Dhc36C				2L_17524883_17524947_FBgn0013810_+
	CG2862				2L_2770192_2770258_FBgn0031459_+
	Fign				2L_3318910_3318969_FBgn0031519_-
	CG3008				2L_4883588_4883645_FBgn0031643_+
	Pms2				2R_15368434_15368485_FBgn0011660_-
	CG16896				2R_24874301_24874359_FBgn0035073_-
	CG8368				3L_6603894_6603962_FBgn0035707_+
	CG31156				3R_22611804_22611862_FBgn0051156_-
	nod				X_11581041_11581104_FBgn0002948_+
	CG1571				X_8077681_8077743_FBgn0029993_+
	CG2278				X_8169421_8169489_FBgn0030017_-
	gny				2L_10381111_10381162_FBgn0032234_+
	CG17005				2L_9328355_9328412_FBgn0032109_+
	CG34230				2R_11861466_11861515_FBgn0085259_+
	stum				2R_21677857_21677924_FBgn0050263_+
	CG6931				3L_11991085_11991141_FBgn0036236_+
	CG42676				3L_1805459_1805530_FBgn0261562_+
	Fibp				3L_19817550_19817616_FBgn0036911_-
	CG32219				3L_19950937_19951002_FBgn0052219_-
	Clc				3L_20242668_20242784_FBgn0024814_+
	CG6695				3R_24658605_24658660_FBgn0039215_+
	CG10899				3R_24856697_24856748_FBgn0039235_-
	Vps13B				3R_29942698_29942759_FBgn0039727_+
	Ppi1				3R_30128329_30128388_FBgn0051025_-
	Tyler				X_19615106_19615183_FBgn0031038_+
	Shawn				X_19615106_19615183_FBgn0031039_+
	pn				X_2181348_2181415_FBgn0003116_+
	CG3347				2L_3269850_3269912_FBgn0031513_+
	cnn				2R_13443693_13443752_FBgn0013765_-
	CG30108				2R_17669633_17669686_FBgn0050108_+
	--				2R_18288389_18289534_FBgn0010575_-
	EloC				2R_19446140_19446217_FBgn0266711_-
	CG3124				2R_23283854_23283911_FBgn0034840_-
	CG10904				2R_23969533_23969595_FBgn0034945_-
	PPP1R15				2R_23976088_23976147_FBgn0034948_-
	Spn43Ab				2R_7151853_7151918_FBgn0024293_-
	CG14744				2R_8708571_8708626_FBgn0033324_-
	CG9130				3L_1254325_1254397_FBgn0035197_+
	CG9133				3L_1254325_1254397_FBgn0035198_+
	CG32181				3L_17759883_17759967_FBgn0052181_+
	CG32354				3L_8416524_8416584_FBgn0052354_-
	Doc3				3L_9006297_9006363_FBgn0035954_+
	Taf2				3L_9888457_9888519_FBgn0011836_-
	sim				3R_13076306_13076393_FBgn0004666_+
	CG31231				3R_18666993_18667060_FBgn0051231_+
	CR42836				3R_20139543_20139623_FBgn0262025_-
	CG18596				3R_22378155_22378216_FBgn0038953_+
	CG1638				3R_31591142_31591201_FBgn0039855_+
	Syt14				3R_4318289_4318347_FBgn0261086_-
	CG8420				3R_9246943_9247244_FBgn0037664_+
	Fs(2)Ket				2L_20735091_20735252_FBgn0262743_+
	NTPase				2L_2882834_2882919_FBgn0024947_-
	CG18011				2R_10143671_10143729_FBgn0033491_+
	CR43466				2R_24881402_24881476_FBgn0263443_-
	CG14744				2R_8707652_8707720_FBgn0033324_-
	CG32112				3L_12743978_12744036_FBgn0052112_+
	CG6845				3L_148414_148461_FBgn0035099_+
	Prp3				3L_19910433_19910501_FBgn0036915_+
	CG1233				3L_361700_361752_FBgn0035137_+
	CG32391				3L_7068407_7068470_FBgn0052391_-
	CG6171				3R_15363098_15363151_FBgn0026737_-
	CG18596				3R_22379605_22379665_FBgn0038953_+
	CG43998				3R_23927935_23927995_FBgn0264740_-
	CG43999				3R_23927935_23927995_FBgn0264741_-
	CG14194				X_19193870_19193947_FBgn0030996_+
	l(1)G0196				X_22496314_22496367_FBgn0027279_+
	CG4896				2L_1182105_1182169_FBgn0031319_+
	Ing5				2L_13387114_13387176_FBgn0032516_-
	CG46059				2L_19183462_19183511_FBgn0267726_-
	AQP				2R_13212933_13213022_FBgn0033807_-
	CG15657				2R_21147971_21148029_FBgn0034595_-
	CG32202				3L_18682378_18682438_FBgn0052202_+
	CG33286				3L_20972994_20973189_FBgn0053286_-
	Wnk				3L_21554181_21554380_FBgn0037098_-
	UbcE2M				3L_8197703_8197778_FBgn0035853_-
	UbcE2M				3L_8197706_8197778_FBgn0035853_-
	Dscam4				3L_8279210_8279275_FBgn0263219_+
	AstA				3R_24761329_24761389_FBgn0015591_-
	XNP				3R_25482384_25482703_FBgn0039338_-
	CG31055				3R_27686407_27686466_FBgn0051055_-
	Prtl99C				3R_29836833_29836888_FBgn0039707_+
	CG16908				3R_9752631_9752679_FBgn0037741_-
	REG				X_13212393_13212449_FBgn0029133_+
	REG				X_13212393_13212463_FBgn0029133_+
	tho2				2L_2137927_2137983_FBgn0031390_-
	CR42859				2L_2245495_2245544_FBgn0262106_+
	Zmynd10				3L_13024881_13024937_FBgn0266709_-
	CG17233				3L_20234869_20234928_FBgn0036958_-
	CG7634				3L_21566268_21566325_FBgn0037101_+
	ida				3L_3905540_3905601_FBgn0041147_+
	Tektin-C				3L_5796062_5796129_FBgn0035638_-
	CG34148				3R_21878078_21878232_FBgn0083984_-
	CG34148				3R_21878078_21878245_FBgn0083984_-
	CG7069				3R_22373014_22373065_FBgn0038952_+
	GatB				3R_24130069_24130121_FBgn0039153_-
	Hcf				4_369745_369809_FBgn0039904_+
	CG18508				X_3172988_3173044_FBgn0028746_-
	ACXC				2L_12912889_12912944_FBgn0040508_+
	CG31855				2L_13369324_13369385_FBgn0051855_+
	Hasp				2L_19515108_19515167_FBgn0032797_-
	mtDNA-helicase				2L_9893070_9893127_FBgn0032154_-
	l(2)41Ab				2R_1367714_1367771_FBgn0262123_+
	CG33017				2R_16272642_16272704_FBgn0053017_+
	CG6262				2R_16359903_16359970_FBgn0034121_+
	Fis1				2R_5604651_5604709_FBgn0039969_-
	ORMDL				3L_21635562_21635617_FBgn0037110_+
	GC2				3R_11972029_11972083_FBgn0037970_+
	jvl				3R_14742592_14788056_FBgn0263929_+
	CG11779				3R_19156547_19156658_FBgn0038683_-
	cnc				3R_23189130_23190839_FBgn0262975_-
	CG6059				3R_27122941_27122998_FBgn0039491_-
	CG9990				3R_28694925_28694983_FBgn0039594_+
	Vps13B				3R_29942982_29943041_FBgn0039727_+
	Upf1				X_11904977_11905034_FBgn0030354_-
	CG14785				X_1455950_1456022_FBgn0027795_-
	Tim9b				X_19618188_19618249_FBgn0027358_-
	CG12788				X_19618188_19618249_FBgn0031041_-
	CG7653				2L_15879293_15879350_FBgn0028935_-
	CG10466				2L_19792452_19792509_FBgn0032822_+
	CR42859				2L_2245495_2245550_FBgn0262106_+
	Spn47C				2R_10940652_10940709_FBgn0033574_-
	Cep89				2R_15688714_15688764_FBgn0266708_-
	GM130				2R_22127205_22127305_FBgn0034697_-
	CG32181				3L_17761142_17761201_FBgn0052181_+
	CG32298				3L_2390186_2390268_FBgn0052298_-
	CG32299				3L_2390186_2390268_FBgn0052299_-
	CG5276				3R_11432941_11432994_FBgn0037900_+
	GC2				3R_11972029_11972099_FBgn0037970_+
	CG9920				3R_14097911_14097984_FBgn0038200_-
	Acyp2				3R_15792902_15792956_FBgn0038363_+
	CG11052				3R_8008662_8008775_FBgn0040524_-
	Aduk				3R_9332626_9332682_FBgn0037679_-
	Tyler				X_19614144_19614212_FBgn0031038_+
	Shawn				X_19614144_19614212_FBgn0031039_+
	Vsp37A				X_622359_622433_FBgn0016038_+
	CG33664				X_6384279_6384337_FBgn0053664_+
	Cnot4				2L_10401595_10401661_FBgn0051716_+
	CG10600				2L_18838793_18838882_FBgn0032717_-
	CG9879				2L_2665199_2665255_FBgn0031444_+
	Plc21C				2L_306390_317742_FBgn0004611_+
	CG34394				2L_3363196_3363306_FBgn0085423_-
	CG30103				2R_17494183_17494234_FBgn0050103_+
	NaCP60E				2R_24906443_24906498_FBgn0085434_+
	Smyd4-1				2R_9582074_9582128_FBgn0033427_-
	CG5645				3L_12134660_12134724_FBgn0036254_-
	CG32459				3L_22855739_22855791_FBgn0052459_-
	CG33934				3R_20043878_20043933_FBgn0064119_+
	Indy-2				3R_20043878_20043933_FBgn0260466_+
	CG17819				3R_21885140_21885197_FBgn0038915_-
	shams				3R_25074286_25074358_FBgn0039273_-
	Sry-beta				3R_30039886_30039938_FBgn0003511_+
	CG31286				3R_6641843_6641906_FBgn0051286_+
	e(y)2b				3R_7094402_7094470_FBgn0040670_+
	CG43672				X_15774103_15774171_FBgn0263747_+
	CG14215				X_19653263_19653321_FBgn0031052_+
	CG15461				X_20486273_20486349_FBgn0040649_+
	CG4480				2L_14871767_14871819_FBgn0032553_-
	papi				2L_2224686_2224743_FBgn0031401_+
	CG43800				2L_7232646_7232704_FBgn0264344_-
	CG8349				2L_8216344_8216402_FBgn0032003_+
	CG42287				2R_14090793_14090855_FBgn0259183_+
	CG15097				2R_18823174_18823236_FBgn0034396_-
	CG13870				2R_20343998_20344055_FBgn0034506_+
	coil				2R_8127010_8127064_FBgn0033265_-
	Best3				3L_15301838_15301888_FBgn0036492_-
	CG9706				3L_16783246_16783307_FBgn0036662_+
	eIF4E5				3L_7895389_7895445_FBgn0035823_+
	CG14739				3R_12049073_12049131_FBgn0037987_-
	CG42232				3R_16468676_16468832_FBgn0250754_-
	Ada2a				3R_18253793_18253852_FBgn0263738_-
	CR44175				3R_19327379_19327482_FBgn0265064_-
	CG14650				3R_4440324_4440392_FBgn0037252_+
	Sec23				3R_5649238_5649329_FBgn0262125_+
	Sec23				3R_5649238_5649358_FBgn0262125_+
	rump				3R_9510017_9510162_FBgn0267790_-
	cdc14				2L_7806923_7806989_FBgn0031952_-
	CG9410				2R_6669225_6669329_FBgn0033086_+
	CG32119				3L_13247938_13247991_FBgn0052119_-
	CycH				3L_21822320_21822395_FBgn0022936_+
	Ank2				3L_7696725_7696779_FBgn0261788_-
	CG42795				3R_10248970_10250927_FBgn0261928_+
	CG4820				3R_11217566_11217623_FBgn0037876_+
	CG4848				3R_12219415_12219470_FBgn0037998_-
	CG17202				3R_12422871_12422932_FBgn0038043_+
	CG33934				3R_20047078_20047139_FBgn0064119_+
	Indy-2				3R_20047078_20047139_FBgn0260466_+
	Doa				3R_28921270_28921340_FBgn0265998_+
	e(y)2b				3R_7094201_7094262_FBgn0040670_+
	Dhod				3R_8652683_8652736_FBgn0000447_-
	--				X_18075505_18075555_FBgn0013809_+
	CG4970				2L_11519115_11519171_FBgn0032364_+
	ACXC				2L_12914114_12914172_FBgn0040508_+
	CG9008				2L_13776035_13776097_FBgn0028540_-
	tweek				2L_16891738_16891792_FBgn0261671_+
	CG31805				2L_16900047_16900100_FBgn0051805_-
	CG31805				2L_16900300_16900353_FBgn0051805_-
	Dhc36C				2L_17511349_17511425_FBgn0013810_+
	CG12674				2L_2080124_2080207_FBgn0031388_+
	--				2L_2816662_2816717_FBgn0031464_-
	CG8892				2L_4981285_4981383_FBgn0031664_-
	vkg				2L_5013612_5013674_FBgn0016075_-
	CG9016				2L_5923480_5923533_FBgn0031751_-
	CG15824				2L_884653_884721_FBgn0031292_-
	CG12914				2R_10248672_10248720_FBgn0033499_+
	CysRS-m				2R_14161092_14161150_FBgn0033900_-
	vir				2R_23365388_23365446_FBgn0003977_-
	yki				2R_24066178_24066260_FBgn0034970_-
	CG16837				2R_24475545_24475615_FBgn0035009_+
	CG43296				2R_8417538_8417623_FBgn0262988_-
	Mst77F				3L_20817535_20817596_FBgn0086915_-
	--				3L_21446024_21446197_FBgn0086377_+
	CG32240				3L_4381127_4381189_FBgn0052240_-
	CG8549				3L_6753238_6753317_FBgn0035714_+
	pix				3L_8974348_8974656_FBgn0086706_-
	CG31099				3R_25309946_25310006_FBgn0051099_-
	btz				3R_27700526_27700598_FBgn0045862_+
	mino				3R_27929897_27929980_FBgn0027579_+
	CG2082				3R_5758851_5760160_FBgn0027608_-
	CG16734				3R_9255599_9255662_FBgn0037667_+
	CG16789				3R_9567557_9567610_FBgn0037712_+
	CG9444				3R_9683882_9683949_FBgn0037730_-
	HDAC6				X_15338705_15338836_FBgn0026428_+
	Fs(2)Ket				2L_20734730_20734928_FBgn0262743_+
	CG14042				2L_5040028_5040119_FBgn0260451_+
	SP555				2L_5040028_5040119_FBgn0260470_+
	Prosalpha4T2				2R_24502022_24502085_FBgn0017556_-
	CG33061				3L_16330145_16330229_FBgn0053061_+
	slow				3L_4402157_4402224_FBgn0035539_+
	CG12279				3R_12705282_12705343_FBgn0038080_+
	gwl				3R_18748071_18748130_FBgn0260399_+
	CG17271				3R_20821542_20821600_FBgn0038829_-
	Fancm				3R_21482462_21482518_FBgn0038889_+
	CG31099				3R_25309709_25309761_FBgn0051099_-
	Dhc98D				3R_28501872_28502244_FBgn0013813_+
	CG14644				3R_4252815_4252875_FBgn0250821_-
	CR43806				2L_16179086_16179142_FBgn0264350_-
	CG8353				2L_8214488_8214671_FBgn0032002_+
	ND-19				2R_24664457_24664507_FBgn0035046_+
	CG14589				2R_6137814_6137988_FBgn0033063_+
	CG32086				3L_11583217_11583267_FBgn0052086_-
	rho				3L_1465823_1466489_FBgn0004635_+
	CG42676				3L_1804356_1804416_FBgn0261562_+
	Cap-H2				3R_10764374_10764442_FBgn0037831_+
	Ice2				3R_21130986_21131061_FBgn0038860_+
	CG11873				3R_29064613_29097231_FBgn0039633_+
	ATPsyngamma				3R_29748770_29748823_FBgn0020235_-
	CG14605				3R_7219476_7219530_FBgn0037486_-
	CG14605				3R_7219476_7219534_FBgn0037486_-
	mei-41				X_16394259_16394315_FBgn0004367_+
	CG3795				X_1709440_1709504_FBgn0025378_-
	ksh				X_19494837_19494899_FBgn0040890_-
	CG15445				X_21117405_21117462_FBgn0031161_+
	Rab3-GAP				2L_12058767_12058829_FBgn0027505_-
	ACXC				2L_12915638_12915702_FBgn0040508_+
	CG4218				2L_14547813_14547866_FBgn0250844_-
	CG31805				2L_16900043_16900100_FBgn0051805_-
	KFase				2L_6488373_6488424_FBgn0031821_-
	CG10307				2R_21689223_21689283_FBgn0034655_+
	pio				2R_24596340_24596395_FBgn0020521_+
	gol				2R_25077307_25077369_FBgn0004919_-
	can				3L_10266271_10266326_FBgn0011569_-
	CG34238				3L_10626830_10626894_FBgn0085267_+
	CG42709				3L_12795089_12795162_FBgn0261674_+
	CG4669				3L_5234722_5234769_FBgn0035598_+
	CG3982				3L_9416876_9416928_FBgn0035988_-
	CG8336				3L_9628821_9630061_FBgn0036020_+
	CG33934				3R_20043047_20043102_FBgn0064119_+
	Indy-2				3R_20043047_20043102_FBgn0260466_+
	dj				3R_7059492_7059549_FBgn0019828_+
	Pgam5				X_1872907_1872972_FBgn0023517_-
	CR43356				2L_12174525_12174575_FBgn0263088_-
	Kebab				2L_2046012_2046065_FBgn0028952_+
	CG33322				2L_20815311_20815415_FBgn0053322_-
	CG17078				2L_276904_276958_FBgn0086855_-
	RpS21				2L_2856569_2856630_FBgn0015521_+
	rho-7				2R_11988564_11988622_FBgn0033672_-
	gom				2R_22140194_22140261_FBgn0029084_+
	Smyd4-1				2R_9582451_9582504_FBgn0033427_-
	CR44207				2R_9775334_9775394_FBgn0265105_+
	CG30001				2R_9821688_9821745_FBgn0050001_-
	Pex3				3L_15144550_15144668_FBgn0036484_+
	Tsp66A				3L_7467421_7467477_FBgn0035786_+
	CG42660				3L_7467421_7467477_FBgn0261536_+
	CG42661				3L_7467421_7467477_FBgn0261537_+
	CG31358				3R_12030954_12031008_FBgn0051358_-
	CG42504				3R_12030954_12031008_FBgn0260230_-
	CG42505				3R_12030954_12031008_FBgn0260231_-
	CG8141				3R_13191804_13191852_FBgn0038125_+
	CG6136				3R_15370567_15370617_FBgn0038332_-
	CG31088				3R_15950690_15950751_FBgn0051088_-
	CG14316				3R_18153406_18153458_FBgn0038567_+
	Rheb				3R_5569972_5570027_FBgn0041191_+
	CG1137				3R_6559248_6559306_FBgn0037454_-
	AlkB				X_15859142_15859192_FBgn0065035_-
	CG7378				X_18900568_18900730_FBgn0030976_+
	Tim9b				X_19618346_19618404_FBgn0027358_-
	CG12788				X_19618346_19618404_FBgn0031041_-
	CG4293				X_528484_528544_FBgn0024983_-
	ND-75				X_8251389_8251596_FBgn0017566_-
	CG11663				X_894518_894589_FBgn0029539_+
	CG11663				X_894518_894602_FBgn0029539_+
	CG7309				2L_10907763_10907827_FBgn0032314_-
	Tgt				2L_1184255_1184322_FBgn0031321_+
	CR33318				2L_20924112_20924168_FBgn0053318_+
	CG33995				2L_5047480_5047542_FBgn0053995_+
	CG44000				2L_5047480_5047542_FBgn0264742_+
	CG44001				2L_5047480_5047542_FBgn0264743_+
	SCCRO3				2R_12936261_12936324_FBgn0033784_-
	Fsn				2R_13222230_13222343_FBgn0043010_-
	CG42288				2R_14091376_14091447_FBgn0259184_+
	CG44433				2R_18684757_18684811_FBgn0265625_-
	CG30275				2R_22709326_22709378_FBgn0050275_+
	CG43183				2R_8592585_8592641_FBgn0262812_+
	CG17687				3L_13354126_13354185_FBgn0036348_+
	cep290				3L_849322_849379_FBgn0035168_+
	smp-30				3R_14747126_14751120_FBgn0038257_-
	p53				3R_23052949_23053011_FBgn0039044_-
	CG17380				3R_23403564_23403616_FBgn0039077_-
	CG34433				3R_30650175_30650237_FBgn0085462_+
	laf				3R_4876732_4876802_FBgn0020280_-
	Tailor				3R_7084125_7084182_FBgn0037470_-
	CG2750				X_12107302_12107360_FBgn0030376_+
	Ranbp16				X_15929085_15929172_FBgn0053180_-
	CG1801				X_21313885_21313939_FBgn0031171_-
	CG34435				X_5614174_5614232_FBgn0085464_-
	ACXE				2L_12928718_12928777_FBgn0040506_+
	CG44406				2L_16982222_16982270_FBgn0265579_-
	CG13164				2R_12305999_12306061_FBgn0061197_-
	CG4806				2R_24667125_24667183_FBgn0260456_-
	CG14589				2R_6138266_6138317_FBgn0033063_+
	sut3				2R_8090883_8090935_FBgn0028561_+
	Vps25				2R_8625576_8625627_FBgn0022027_+
	AGO2				3L_15554223_15554289_FBgn0087035_+
	sa				3L_21406519_21406581_FBgn0002842_-
	Kah				3L_584957_585016_FBgn0035144_-
	eco				3L_7335876_7335937_FBgn0035766_-
	CG14384				3R_12966477_12966552_FBgn0038097_-
	CG4360				3R_20326799_20326872_FBgn0038787_-
	CG14667				3R_5375925_5375986_FBgn0037317_+
	CRMP				3R_5578371_5578437_FBgn0023023_+
	CG14054				X_2065704_2065757_FBgn0029596_-
	CG13373				X_477932_478012_FBgn0029522_+
	Vsp37A				X_622359_622445_FBgn0016038_+
	--				2L_11099296_11099353_FBgn0032340_-
	CG4218				2L_14547796_14547866_FBgn0250844_-
	CG31678				2L_20675571_20675636_FBgn0051678_-
	MCPH1				2R_11896815_11897108_FBgn0260959_-
	Iswi				2R_12637272_12637338_FBgn0011604_+
	CG30058				2R_13209959_13210061_FBgn0050058_-
	CG34235				2R_13209959_13210061_FBgn0085264_-
	CG34312				2R_13209959_13210061_FBgn0085341_-
	Got1				2R_16138439_16138766_FBgn0001124_+
	Menl-2				2R_16417351_16417409_FBgn0029153_-
	Menl-1				2R_16417351_16417409_FBgn0029154_-
	CG14488				2R_17767566_17767618_FBgn0034278_-
	Tpc2				2R_24899469_24899532_FBgn0035078_-
	Nipped-B				2R_4727735_4727793_FBgn0026401_-
	Pgi				2R_8913571_8913709_FBgn0003074_-
	CG30001				2R_9822099_9822154_FBgn0050001_-
	CG11249				3L_21672657_21672926_FBgn0037115_+
	Rcd5				3L_4040904_4040966_FBgn0263832_+
	CG8219				3L_6202444_6202500_FBgn0035693_+
	Cdc27				3L_7248435_7248503_FBgn0012058_-
	f-cup				3R_13698039_13698090_FBgn0028487_-
	Mst89B				3R_16267163_16267222_FBgn0020399_+
	cal1				3R_17088483_17088539_FBgn0038478_+
	Lsd-1				3R_23766067_23766129_FBgn0039114_+
	MED26				4_783246_783301_FBgn0039923_-
	Lig4				X_13667137_13667195_FBgn0030506_-
	CG16833				2L_10993674_10993742_FBgn0026147_+
	CG9062				2R_11283606_11283683_FBgn0033607_-
	Nrk				2R_13160658_13160719_FBgn0020391_+
	CG30466				2R_15571609_15571677_FBgn0050466_+
	CG34210				2R_23351643_23351704_FBgn0085239_+
	CG9875				2R_23357835_23357892_FBgn0034850_+
	Syx13				3L_13044566_13044917_FBgn0036341_+
	CG7804				3L_15473887_15474018_FBgn0036496_-
	CG6652				3L_17022487_17022559_FBgn0036687_-
	CG9389				3L_21268899_21268966_FBgn0037064_-
	SH3PX1				3L_9712153_9712932_FBgn0040475_-
	hmw				3R_18362330_18362401_FBgn0038607_+
	SMC1				3R_24060945_24061010_FBgn0040283_+
	Myo95E				3R_24160863_24160925_FBgn0039157_-
	CG2061				X_11092842_11092958_FBgn0027498_+
	CG14054				X_2065892_2065944_FBgn0029596_-
	CG8851				2L_3521309_3521367_FBgn0031546_+
	cutlet				2L_3708432_3708490_FBgn0015376_-
	Hsp60C				2L_5668882_5668942_FBgn0031728_+
	CG17378				2L_6777595_6777656_FBgn0031858_+
	CG17855				2L_9541059_9541117_FBgn0032124_+
	KCNQ				2R_10153984_10154041_FBgn0033494_-
	ox				2R_12757232_12757297_FBgn0011227_-
	CG15128				2R_19686823_19686888_FBgn0034467_-
	Cyp4p2				2R_9238761_9238818_FBgn0033395_+
	CG33490				3L_11574031_11574092_FBgn0053490_-
	Sherpa				3L_1313909_1313974_FBgn0035207_+
	Su(Tpl)				3L_19897260_19897317_FBgn0014037_-
	mthl14				3L_249651_249708_FBgn0052476_+
	CG33233				3L_2659749_2659806_FBgn0053233_+
	Tsp66A				3L_7467859_7467919_FBgn0035786_+
	CG42660				3L_7467859_7467919_FBgn0261536_+
	CG42661				3L_7467859_7467919_FBgn0261537_+
	CG7927				3L_8112439_8112493_FBgn0027549_+
	CG14736				3R_12041963_12042016_FBgn0037986_+
	SMC1				3R_24059231_24059288_FBgn0040283_+
	CG5815				3R_27112691_27112830_FBgn0027574_+
	--				3R_31769649_31769707_FBgn0039874_-
	CR43152				X_12974461_12974518_FBgn0262682_-
	Zw				X_19670414_19670483_FBgn0004057_+
	Hers				X_19904446_19904508_FBgn0052529_+
	CG4983				2L_11652570_11652620_FBgn0032371_+
	CG4983				2L_11652570_11652629_FBgn0032371_+
	CR44083				2L_13285826_13285951_FBgn0264892_+
	BicC				2L_16044858_16044920_FBgn0000182_+
	CG45084				2L_16044858_16044920_FBgn0266459_+
	CG15219				2L_22105052_22105115_FBgn0040519_-
	Etl1				2L_9912286_9912343_FBgn0032157_-
	CG18335				2R_11290829_11290891_FBgn0033610_-
	Orc3				2R_13206124_13206179_FBgn0005654_-
	CG34315				2R_13206124_13206179_FBgn0085344_-
	aPKC				2R_14946604_14946703_FBgn0261854_-
	GPHR				2R_15200060_15200118_FBgn0033995_-
	CG6426				2R_16871441_16871510_FBgn0034162_+
	CG44434				2R_18681986_18682046_FBgn0265626_-
	CG44435				2R_18681986_18682046_FBgn0265627_-
	CG15109				2R_19059644_19059734_FBgn0034416_+
	CG15109				2R_19059654_19059734_FBgn0034416_+
	CG9861				2R_23324924_23324976_FBgn0034844_+
	CG32081				3L_11027619_11027669_FBgn0052081_+
	Mkrn1				3L_21533179_21533566_FBgn0029152_-
	MED1				3L_21634197_21634261_FBgn0037109_-
	CG33217				3L_23126119_23126199_FBgn0053217_+
	CG14974				3L_3620810_3620871_FBgn0040694_-
	CG14974				3L_3620813_3620871_FBgn0040694_-
	CG14838				3L_7584482_7584531_FBgn0035799_+
	mus308				3R_12706963_12707020_FBgn0002905_-
	VhaPPA1-1				3R_14903892_14903950_FBgn0028662_-
	CG17271				3R_20820444_20820649_FBgn0038829_-
	Pka-C2				3R_30696425_30696504_FBgn0000274_-
	CG1774				3R_31593310_31593366_FBgn0039856_+
	Pi4KIIalpha				3R_5558302_5558366_FBgn0037339_-
	Tailor				3R_7084319_7084374_FBgn0037470_-
	Tailor				3R_7085358_7085413_FBgn0037470_-
	CG32568				X_16741430_16741523_FBgn0052568_+
	Mvb12				X_18098512_18098578_FBgn0030894_-
	CG6961				X_18786543_18786598_FBgn0030959_-
	PICK1				2L_12696379_12697465_FBgn0032447_+
	elfless				2L_18011012_18011077_FBgn0032660_-
	CG31948				2L_2416380_2416435_FBgn0051948_-
	Gal				2L_6005154_6005212_FBgn0001089_-
	Ntl				2L_7713481_7713538_FBgn0267326_+
	oys				2R_10038513_10038580_FBgn0033476_-
	CG34222				2R_10320373_10320445_FBgn0250822_-
	CG30058				2R_13212012_13212066_FBgn0050058_-
	CG34235				2R_13212012_13212066_FBgn0085264_-
	CG34312				2R_13212012_13212066_FBgn0085341_-
	cnn				2R_13440329_13440391_FBgn0013765_-
	CG13544				2R_23139396_23139457_FBgn0034826_-
	Iml1				3L_1524140_1524194_FBgn0035227_-
	CR18217				3L_16601670_16601730_FBgn0036646_-
	Cpr76Bd				3L_19537106_19537167_FBgn0036881_+
	CG12983				3L_20965756_20965809_FBgn0037040_-
	park				3L_21194957_21195033_FBgn0041100_-
	CG14838				3L_7586038_7586097_FBgn0035799_+
	CG3982				3L_9416194_9416260_FBgn0035988_-
	CG5903				3R_16146360_16146422_FBgn0038400_-
	asp				3R_24754056_24754127_FBgn0000140_+
	Smg6				3R_25031495_25031550_FBgn0039260_-
	CG5432				3R_26415190_26415252_FBgn0039425_+
	CG31050				3R_28650331_28650388_FBgn0051050_-
	CG11983				3R_9008631_9008713_FBgn0037654_+
	HDAC6				X_15335269_15335349_FBgn0026428_+
	CG32795				X_2790158_2790244_FBgn0040384_-
	CG4557				X_6847398_6847456_FBgn0029912_+
	CG32719				X_7511659_7511718_FBgn0052719_-
	GATAd				2L_10336884_10336944_FBgn0032223_+
	rho-6				2L_12130818_12130885_FBgn0032415_-
	Opa1				2R_14233130_14233187_FBgn0261276_-
	qkr54B				2R_17472435_17472492_FBgn0022987_+
	robo1				2R_22699735_22699801_FBgn0005631_-
	CG13585				2R_24532379_24532439_FBgn0035020_+
	CG16896				2R_24871646_24871708_FBgn0035073_-
	CG8065				3L_10216300_10216359_FBgn0036075_+
	CG10171				3L_13386539_13386600_FBgn0036353_-
	CG32181				3L_17761457_17761594_FBgn0052181_+
	ms(3)76Cc				3L_19620693_19620754_FBgn0036895_+
	CG11037				3L_20960651_20960726_FBgn0037038_-
	ND-30				3L_3159349_3159408_FBgn0266582_-
	CG43292				3L_7475908_7475965_FBgn0262984_+
	CG14722				3R_11742162_11742236_FBgn0037943_+
	stumps				3R_14604605_14604692_FBgn0020299_+
	tefu				3R_15238575_15238631_FBgn0045035_-
	mino				3R_27929792_27929980_FBgn0027579_+
	kat-60L1				3R_5785382_5785429_FBgn0037375_+
	kat-60L1				3R_5785382_5785441_FBgn0037375_+
	CG8417				3R_9760479_9760531_FBgn0037744_+
	shi				X_15896305_15896365_FBgn0003392_+
	KdelR				2L_10427009_10427075_FBgn0267330_+
	CG6614				2L_11646451_11646557_FBgn0032369_-
	CG4896				2L_1179938_1179996_FBgn0031319_+
	CG15362				2L_1981584_1981641_FBgn0031378_+
	CG43233				2L_20473217_20473268_FBgn0262878_-
	phr6-4				2L_20644601_20644663_FBgn0016054_-
	CG9316				2L_20724912_20724971_FBgn0032878_-
	CG31693				2L_22015397_22015452_FBgn0051693_+
	CG17078				2L_275252_275318_FBgn0086855_-
	CG11929				2L_4682922_4682976_FBgn0031620_+
	YME1L				2R_22884794_22884907_FBgn0034792_-
	didum				2R_7502591_7502643_FBgn0261397_+
	CR44207				2R_9775338_9775394_FBgn0265105_+
	CG5103				3L_18293346_18293409_FBgn0036784_-
	CG13700				3L_18299766_18299822_FBgn0036785_-
	CG13700				3L_18299769_18299822_FBgn0036785_-
	Usp47				3L_5761119_5761173_FBgn0016756_+
	CG14838				3L_7583755_7583816_FBgn0035799_+
	cep290				3L_850762_850824_FBgn0035168_+
	CG14380				3R_13188641_13188706_FBgn0038124_+
	wfs1				3R_22690018_22690074_FBgn0039003_-
	Mocs2				3R_25125775_25125833_FBgn0039280_-
	CG42503				3R_25125775_25125833_FBgn0260229_-
	CG5987				3R_27250351_27250407_FBgn0039501_-
	CG34298				3R_30000150_30000210_FBgn0085327_+
	CG2053				3R_32039348_32039397_FBgn0039887_+
	Pcmt				3R_5554068_5554128_FBgn0086768_-
	CG10055				3R_7186211_7186305_FBgn0037482_-
	HDAC6				X_15338023_15338071_FBgn0026428_+
	l(1)1Bi				X_630645_630702_FBgn0001341_+
	CG34161				2L_10581206_10581260_FBgn0085190_-
	CG3345				2L_269390_269457_FBgn0031240_+
	CG15398				2L_2696338_2696393_FBgn0031446_-
	CG2964				2L_2814180_2814242_FBgn0031462_+
	Rpn11				2L_5059560_5059629_FBgn0028694_-
	B9d2				2L_6129981_6130039_FBgn0261683_-
	tctn				2L_6129981_6130039_FBgn0261697_-
	Tsp				2L_6687198_6687253_FBgn0031850_-
	CG8878				2R_12150140_12150529_FBgn0027504_-
	CG13164				2R_12304902_12304964_FBgn0061197_-
	FLASH				2R_13207350_13207405_FBgn0033806_+
	CG8195				2R_15564662_15564721_FBgn0034032_-
	mRpL34				2R_16099016_16099078_FBgn0083983_+
	CG30275				2R_22709660_22709714_FBgn0050275_+
	YME1L				2R_22885244_22885296_FBgn0034792_-
	IM18				2R_23601621_23601673_FBgn0067903_-
	CG10332				2R_23601621_23601673_FBgn0260455_-
	CG10465				2R_5340513_5340561_FBgn0033017_-
	CG1598				2R_7539213_7539296_FBgn0033191_-
	CG1598				2R_7539415_7539477_FBgn0033191_-
	CG12376				2R_8703756_8703813_FBgn0033323_+
	SuUR				3L_11066275_11066360_FBgn0025355_+
	CG45101				3L_11066275_11066360_FBgn0266540_+
	CG17666				3L_12783691_12783744_FBgn0036311_+
	ATPsynbetaL				3L_16097935_16097997_FBgn0036568_+
	CG8001				3L_1756537_1756611_FBgn0035268_+
	CG18223				3L_18919623_18919671_FBgn0036832_-
	lqf				3L_7535645_7536710_FBgn0028582_+
	CG32022				3L_8720906_8720960_FBgn0052022_-
	CG6752				3R_15195805_15195862_FBgn0038296_-
	Fip1				3R_4486532_4486595_FBgn0037255_+
	CG18130				X_11990906_11990976_FBgn0030359_-
	CG7332				X_18885963_18886019_FBgn0030973_+
	CG33932				X_19744682_19744754_FBgn0066303_+
	Rpp20				X_19744682_19744754_FBgn0066304_+
	mei-P26				X_9170223_9170303_FBgn0026206_+
	--				2L_11097300_11097407_FBgn0032340_-
	Edem2				2L_13195680_13195749_FBgn0032480_+
	l(2)35Cc				2L_15256698_15256748_FBgn0259982_+
	CG31703				2L_22102923_22102971_FBgn0051703_-
	CG17493				2L_22550489_22550547_FBgn0040010_+
	Ndae1				2L_7225857_7227103_FBgn0259111_-
	CG31609				2L_9097712_9097769_FBgn0051609_+
	CG13164				2R_12305872_12305930_FBgn0061197_-
	Taz				2R_12754751_12754825_FBgn0026619_-
	Rpn13				2R_13959100_13959204_FBgn0033886_-
	ste24b				2R_16999945_16999997_FBgn0034175_-
	CG42518				2R_18168139_18168207_FBgn0260392_+
	MED9				2R_18168139_18168207_FBgn0260401_+
	CG34424				2R_23359597_23359669_FBgn0085453_+
	CG42559				2R_23600550_23600604_FBgn0260761_-
	CG42560				2R_23600550_23600604_FBgn0260762_-
	IM18				2R_23601483_23601550_FBgn0067903_-
	CG10332				2R_23601483_23601550_FBgn0260455_-
	CG15873				2R_24430289_24430350_FBgn0035003_-
	CG43106				2R_25139012_25139063_FBgn0262566_-
	Mal-A5				2R_8464600_8464652_FBgn0050359_+
	rols				3L_12008816_12008878_FBgn0041096_-
	AGO2				3L_15558339_15558393_FBgn0087035_+
	SsRbeta				3L_16129713_16129907_FBgn0011016_+
	scaf6				3L_17037031_17037083_FBgn0261872_-
	S-Lap2				3L_8621197_8621251_FBgn0052351_+
	mfr				3L_8906709_8906818_FBgn0266757_-
	CG6923				3R_11748735_11748789_FBgn0037944_-
	dpr17				3R_12110688_12110831_FBgn0051361_+
	CG14297				3R_18898576_18898636_FBgn0038655_+
	CG33934				3R_20043740_20043821_FBgn0064119_+
	Indy-2				3R_20043740_20043821_FBgn0260466_+
	CG43343				3R_22383143_22383204_FBgn0263048_+
	cnc				3R_23189130_23189187_FBgn0262975_-
	atl				3R_24633500_24633557_FBgn0039213_+
	CG14253				3R_26984637_26984704_FBgn0039467_+
	--				X_12586250_12586309_FBgn0041203_-
	Nna1				X_13714960_13715032_FBgn0265726_+
	Nna1				X_13714960_13715762_FBgn0265726_+
	CG11068				X_13955676_13955744_FBgn0030536_+
	ric8a				X_9256378_9256442_FBgn0028292_+
	Gga				X_9601177_9601253_FBgn0030141_+
	ACXC				2L_12912700_12912747_FBgn0040508_+
	mRpS23				2L_13834884_13834938_FBgn0260407_-
	Rpb11				2L_17410031_17410087_FBgn0032634_-
	qua				2L_17487075_17487139_FBgn0003187_-
	nesd				2L_20094354_20094438_FBgn0032848_+
	LUBEL				2L_6760226_6760559_FBgn0031857_-
	Rbsn-5				2L_8161428_8161492_FBgn0261064_+
	polyph				2R_10904638_10904697_FBgn0033572_+
	CG13326				2R_13130112_13130166_FBgn0033794_-
	CG44434				2R_18682267_18682409_FBgn0265626_-
	CG44435				2R_18682267_18682409_FBgn0265627_-
	CG9346				2R_21012103_21012161_FBgn0034572_+
	CG13501				2R_22059860_22059911_FBgn0034684_-
	CG13544				2R_23139766_23139819_FBgn0034826_-
	CG2970				2R_23949923_23949982_FBgn0034936_+
	CG43775				2R_24125571_24125627_FBgn0264297_-
	CG43776				2R_24125571_24125627_FBgn0264298_-
	CG43777				2R_24125571_24125627_FBgn0264299_-
	CG4622				2R_24534188_24534243_FBgn0035021_-
	CG4622				2R_24534364_24534414_FBgn0035021_-
	EcR				2R_6093950_6094009_FBgn0000546_-
	CG7616				3L_11170150_11170209_FBgn0036142_+
	ND-ACP				3L_1330048_1330130_FBgn0011361_+
	CG18170				3L_1606901_1606959_FBgn0035239_+
	CG33791				3L_1606901_1606959_FBgn0035240_+
	Taf4				3L_16113366_16113884_FBgn0010280_+
	Taf4				3L_16113366_16114311_FBgn0010280_+
	Taf4				3L_16114142_16114311_FBgn0010280_+
	Gk1				3L_202430_202488_FBgn0025592_-
	CG7634				3L_21566600_21566661_FBgn0037101_+
	Rcc1				3L_5932318_5932405_FBgn0002638_-
	--				3R_20014019_20014287_FBgn0038762_+
	CG33934				3R_20046082_20046138_FBgn0064119_+
	Indy-2				3R_20046082_20046138_FBgn0260466_+
	Dic2				3R_20501584_20501638_FBgn0038797_-
	CG4907				3R_22709903_22709960_FBgn0039010_-
	CLS				3R_25686867_25686981_FBgn0039360_-
	CG34293				3R_27165371_27165431_FBgn0085322_-
	eIF4H2				3R_30727155_30727214_FBgn0039797_+
	rod				3R_31586026_31586082_FBgn0003268_+
	CG1638				3R_31590846_31590898_FBgn0039855_+
	CG31523				3R_4468007_4468065_FBgn0051523_-
	asl				3R_5604376_5604440_FBgn0261004_-
	gpp				3R_6443226_6443438_FBgn0264495_+
	beag				3R_9063341_9063405_FBgn0037660_-
	Ubc7				X_16594044_16594105_FBgn0267384_+
	CG5004				X_17127902_17127998_FBgn0260748_+
	Pgd				X_2145415_2145489_FBgn0004654_+
	lva				X_3955973_3956048_FBgn0029688_-
	CR42657				X_9688765_9688828_FBgn0261522_+
	Mst77Y-7				Y_3327853_3327916_FBgn0267492_+
	CG17118				2L_10730383_10730439_FBgn0032291_+
	CG5435				2L_12430694_12430746_FBgn0032431_-
	CG2225				2L_21668237_21668292_FBgn0032957_-
	CG5850				2L_9962678_9962734_FBgn0032172_-
	PI31				2R_11968232_11968283_FBgn0033669_-
	CG13326				2R_13130564_13130620_FBgn0033794_-
	Lap1				2R_14936491_14936546_FBgn0033984_+
	casp				2R_16027057_16027134_FBgn0034068_-
	CG42691				2R_19946379_19946429_FBgn0261581_-
	tud				2R_21187048_21187102_FBgn0003891_+
	CG30392				2R_21291860_21291926_FBgn0050392_-
	CG3788				2R_22932307_22932363_FBgn0034800_-
	CG3356				2R_24201651_24201709_FBgn0034989_+
	coil				2R_8126870_8126923_FBgn0033265_-
	CG14113				3L_13329236_13329287_FBgn0040814_+
	GlyRS				3L_15095186_15095254_FBgn0027088_+
	GlyRS				3L_15095186_15095273_FBgn0027088_+
	Rcd7				3L_19546717_19546772_FBgn0260461_+
	Dnah3				3L_4869074_4870143_FBgn0035581_+
	Rab19				3L_8297473_8297534_FBgn0015793_+
	COX5A				3R_11819645_11819710_FBgn0019624_+
	Paip2				3R_12984048_12984110_FBgn0038100_+
	CG7886				3R_14642159_14642235_FBgn0038248_-
	CG31226				3R_18851667_18851723_FBgn0051226_-
	CG31068				3R_27236167_27236223_FBgn0051068_+
	Gyf				4_855636_855685_FBgn0039936_-
	CG8958				X_16084208_16084262_FBgn0030725_+
	xmas-2				X_17159107_17159170_FBgn0028974_-
	Tyler				X_19611944_19612011_FBgn0031038_+
	Shawn				X_19611944_19612011_FBgn0031039_+
	CG14613				X_22471288_22471348_FBgn0031188_-
	CG4901				2L_10212403_10212467_FBgn0032194_+
	--				2L_11096702_11096764_FBgn0032340_-
	CG15278				2L_14875451_14875505_FBgn0032554_-
	Cap-D3				2L_5535304_5535364_FBgn0051989_+
	CR18854				2L_9789733_9789790_FBgn0042174_-
	tra2				2R_14603290_14603347_FBgn0003742_-
	CG30456				2R_17106058_17106116_FBgn0050456_+
	Cc2d2a				2R_17543369_17543428_FBgn0263113_+
	CG42518				2R_18167722_18167772_FBgn0260392_+
	MED9				2R_18167722_18167772_FBgn0260401_+
	CG16716				2R_19595749_19595803_FBgn0034459_+
	LSm1				2R_21170239_21170300_FBgn0261067_-
	YME1L				2R_22884803_22884907_FBgn0034792_-
	CG3735				2R_23938604_23938658_FBgn0034933_-
	CG30430				2R_25129537_25129592_FBgn0050430_+
	CG17683				2R_4131269_4131321_FBgn0262115_+
	Hydr1				2R_9133348_9133598_FBgn0033382_+
	eIF3j				2R_9970208_9970271_FBgn0027619_+
	Wnk				3L_21544269_21544325_FBgn0037098_-
	CG43367				3L_4217595_4217656_FBgn0263110_+
	mfr				3L_8910472_8910523_FBgn0266757_-
	Ranbp9				3R_11414033_11414090_FBgn0037894_+
	SMC1				3R_24060312_24060374_FBgn0040283_+
	CG9065				X_15084266_15084352_FBgn0030610_-
	eIF5				X_15987990_15988067_FBgn0030719_-
	ebo				X_473706_473763_FBgn0266572_-
	APC4				X_9083166_9083240_FBgn0052707_+
	CG13243				2L_15852701_15852752_FBgn0028903_+
	Rhau				2L_20754751_20754808_FBgn0032883_-
	GABPI				2L_3030948_3030999_FBgn0031495_+
	CG15824				2L_884847_884907_FBgn0031292_-
	CG9515				2L_8942453_8942508_FBgn0032077_-
	CG8298				2R_11989511_11989566_FBgn0033673_+
	CG5482				2R_18631631_18631749_FBgn0034368_-
	CG5482				2R_18631636_18631749_FBgn0034368_-
	CG30275				2R_22711784_22711845_FBgn0050275_+
	CG12929				2R_9586232_9586289_FBgn0033429_-
	CG5626				3L_12205892_12205943_FBgn0036266_-
	CG6878				3L_15162134_15162256_FBgn0036488_+
	CG32181				3L_17761847_17761898_FBgn0052181_+
	CG42816				3L_17794773_17794827_FBgn0261998_-
	CG32448				3L_21828005_21828070_FBgn0052448_-
	mRpS6				3L_4364746_4364811_FBgn0035534_+
	CG31088				3R_15950453_15950505_FBgn0051088_-
	CG31226				3R_18851667_18851718_FBgn0051226_-
	CG31465				3R_21883172_21883215_FBgn0051465_+
	CG10669				3R_25334393_25334447_FBgn0039329_-
	CG17196				3R_25776036_25776110_FBgn0039368_-
	CG9855				3R_4397641_4397707_FBgn0037242_-
	djl				3R_7060985_7061039_FBgn0037463_+
	Arl2				3R_8341658_8341715_FBgn0004908_+
	CG9386				3R_9555064_9555124_FBgn0037708_-
	CG2889				X_10476126_10476182_FBgn0030206_+
	CG13008				X_16711581_16711654_FBgn0030780_+
	CG3062				X_4641653_4641832_FBgn0025612_-
	CG6903				X_4920270_4920329_FBgn0029737_+
	CG18131				2L_1500046_1500113_FBgn0031343_-
	Cul3				2L_15266735_15266795_FBgn0261268_-
	Arr1				2L_18080087_18080146_FBgn0000120_+
	CG31949				2L_2300505_2300582_FBgn0051949_+
	dpy				2L_4484631_4484691_FBgn0053196_-
	Phf5a				2L_6490374_6490438_FBgn0031822_-
	CG3955				2R_13128788_13128859_FBgn0033793_-
	cnn				2R_13444107_13444174_FBgn0013765_-
	CG6701				2R_13977581_13977644_FBgn0033889_-
	Su(var)2-HP2				2R_14611692_14611780_FBgn0026427_-
	Su(var)2-HP2				2R_14611692_14616842_FBgn0026427_-
	CG30109				2R_17670329_17670386_FBgn0050109_+
	PPO2				2R_9043428_9043485_FBgn0033367_-
	CG8009				3L_10638495_10638553_FBgn0036090_+
	Zn72D				3L_16111882_16112331_FBgn0263603_-
	Dhc62B				3L_1766169_1766227_FBgn0013811_-
	CR43306				3L_18295542_18295597_FBgn0262998_+
	CG4186				3L_20769686_20769738_FBgn0040634_+
	CG9389				3L_21269339_21269416_FBgn0037064_-
	CG34056				3L_896552_896607_FBgn0054056_+
	CG42795				3R_10248431_10248489_FBgn0261928_+
	CG4287				3R_15963546_15963598_FBgn0038388_-
	CG6726				3R_23094322_23094379_FBgn0039049_+
	CG17110				3R_23094322_23094379_FBgn0039050_+
	Hrd3				3R_23757144_23757196_FBgn0028475_-
	CG14543				3R_26056783_26056846_FBgn0039404_+
	CG31068				3R_27235438_27235496_FBgn0051068_+
	CG2224				3R_30457225_30457291_FBgn0039773_-
	CG2126				3R_31775694_31775747_FBgn0039876_-
	MED27				3R_5655376_5655433_FBgn0037359_+
	CG8478				3R_9763936_9764025_FBgn0037746_+
	CG18130				X_11992355_11992413_FBgn0030359_-
	mud				X_14248159_14248224_FBgn0002873_+
	CG9030				X_14954722_14954783_FBgn0030599_-
	Fur2				X_16380762_16380826_FBgn0004598_+
	Spt7				X_17850684_17850744_FBgn0030874_+
	CG6867				X_18026771_18026826_FBgn0030887_+
	Prosbeta2R1				X_5809332_5809402_FBgn0029812_+
	CG33668				X_6419317_6419375_FBgn0053668_-
	CG2147				X_8240885_8240938_FBgn0030025_+
	CG16812				2L_13223933_13223990_FBgn0032488_+
	Ing5				2L_13386691_13386756_FBgn0032516_-
	CG7099				2L_13389122_13389195_FBgn0032517_+
	ms(2)34Fe				2L_14333352_14333411_FBgn0261529_+
	Dhc36C				2L_17506121_17506184_FBgn0013810_+
	CG3557				2L_2385452_2385506_FBgn0031423_-
	insv				2L_2576573_2576636_FBgn0031434_-
	CG3964				2L_3865918_3865977_FBgn0031574_+
	CG3964				2L_3866987_3867068_FBgn0031574_+
	Pfdn1				2L_6069251_6069346_FBgn0031776_+
	CG9003				2R_11643573_11643632_FBgn0033639_-
	ADD1				2R_11971076_11971137_FBgn0026573_+
	CG30461				2R_16996729_16996991_FBgn0050461_-
	ste24c				2R_16996729_16996991_FBgn0050462_-
	Nup214				2R_22924365_22924423_FBgn0010660_-
	CG43207				2R_23152828_23152884_FBgn0262843_+
	CG43775				2R_24124650_24124707_FBgn0264297_-
	CG43776				2R_24124650_24124707_FBgn0264298_-
	CG43777				2R_24124650_24124707_FBgn0264299_-
	Nipped-B				2R_4700584_4700643_FBgn0026401_-
	CG1598				2R_7538713_7538771_FBgn0033191_-
	CG43183				2R_8592445_8592495_FBgn0262812_+
	CG13747				2R_9018649_9018701_FBgn0033364_+
	CG1663				2R_9837432_9837489_FBgn0033449_+
	CG12355				3L_15494659_15494759_FBgn0040805_-
	CG14183				3L_20026238_20026299_FBgn0036931_-
	CG2034				3L_2258518_2258579_FBgn0015359_+
	CG7386				3L_6191125_6191182_FBgn0035691_+
	CG32388				3L_6983838_6983898_FBgn0250849_-
	CG43439				3L_6983838_6983898_FBgn0263387_-
	GstO1				3L_8524718_8524774_FBgn0035907_-
	CG8336				3L_9631139_9631192_FBgn0036020_+
	CG12038				3L_994917_994975_FBgn0035179_+
	CG9588				3R_13675737_13675800_FBgn0038166_-
	ATPsynE				3R_14327128_14327252_FBgn0038224_+
	Rad17				3R_14661804_14661861_FBgn0025808_-
	Rrp6				3R_14885761_14885834_FBgn0038269_-
	CG11779				3R_19156403_19156465_FBgn0038683_-
	CG33934				3R_20046894_20046951_FBgn0064119_+
	Indy-2				3R_20046894_20046951_FBgn0260466_+
	CG6015				3R_22033299_22033363_FBgn0038927_-
	CG45099				3R_22033299_22033363_FBgn0266538_-
	mfrn				3R_27945202_27945251_FBgn0039561_-
	yem				3R_29121907_29121961_FBgn0005596_-
	Vps13B				3R_29939624_29939679_FBgn0039727_+
	CR32652				X_12411992_12412102_FBgn0052652_-
	Lig4				X_13667361_13667427_FBgn0030506_-
	Usp2				X_22467866_22467921_FBgn0031187_+
	CG17717				X_6590249_6590313_FBgn0029877_+
	Gga				X_9602676_9602744_FBgn0030141_+
	CG6230				2L_11116455_11116508_FBgn0027582_-
	cmet				2L_11268053_11268105_FBgn0040232_-
	cl				2L_5520546_5520618_FBgn0000318_+
	MICU1				2L_7183987_7184042_FBgn0031893_+
	CG4291				2L_852443_852498_FBgn0031287_-
	dgo				2R_10818494_10818548_FBgn0086898_-
	SCCRO3				2R_12935701_12935778_FBgn0033784_-
	CG16716				2R_19594569_19594643_FBgn0034459_+
	CG30268				2R_22715689_22715756_FBgn0050268_+
	Nipped-B				2R_4728125_4728179_FBgn0026401_-
	phtf				2R_6743545_6743592_FBgn0028579_+
	CG43127				3L_10625152_10625205_FBgn0262592_-
	CG6845				3L_148842_148894_FBgn0035099_+
	Dhc62B				3L_1760489_1760557_FBgn0013811_-
	CG14183				3L_20025698_20025768_FBgn0036931_-
	Las				3L_20432151_20432209_FBgn0029158_-
	CG5664				3L_21440455_21440512_FBgn0037082_-
	CG7634				3L_21566839_21566893_FBgn0037101_+
	CG2113				3L_2995265_2995322_FBgn0035384_+
	ATPsynCF6L				3L_5011745_5011799_FBgn0035585_-
	Clk				3L_7767090_7767148_FBgn0023076_-
	CG5359				3R_10000882_10000939_FBgn0037773_-
	Bruce				3R_10319380_10319436_FBgn0266717_-
	primo-2				3R_13711572_13711644_FBgn0040076_-
	primo-1				3R_13711572_13711644_FBgn0040077_-
	Cchl				3R_22027067_22027159_FBgn0038925_-
	CG10254				3R_23692361_23692417_FBgn0027512_-
	Mocs2				3R_25126103_25126166_FBgn0039280_-
	CG42503				3R_25126103_25126166_FBgn0260229_-
	Pka-C2				3R_30696735_30696791_FBgn0000274_-
	Acf				3R_31799374_31799438_FBgn0027620_+
	Pzl				3R_3263457_3263512_FBgn0267430_-
	Sfxn1-3				3R_4380046_4380108_FBgn0037239_+
	CG9853				3R_4399386_4399445_FBgn0086605_-
	CG10919				3R_7758575_7758626_FBgn0037514_+
	CG8478				3R_9763936_9764040_FBgn0037746_+
	CG15196				X_11410130_11410198_FBgn0030296_+
	eIF5				X_15988545_15988616_FBgn0030719_-
	CG1631				X_20327719_20327777_FBgn0031101_+
	CG12219				X_6299525_6299607_FBgn0043796_-
	Cnot4				2L_10398594_10398653_FBgn0051716_+
	CG16833				2L_10997426_10997492_FBgn0026147_+
	CG15278				2L_14876099_14876155_FBgn0032554_-
	CG10869				2L_1586789_1586851_FBgn0031347_-
	CG10366				2L_19584553_19584629_FBgn0032814_+
	Prosbeta4R2				2L_2655557_2655618_FBgn0031443_+
	CG12902				2R_10355289_10355500_FBgn0033512_-
	CG43397				2R_10355289_10355500_FBgn0263271_-
	Buffy				2R_11687960_11688019_FBgn0040491_+
	bic				2R_12870331_12870402_FBgn0000181_+
	cnn				2R_13445139_13445210_FBgn0013765_-
	CG34457				2R_16671319_16671373_FBgn0085486_+
	CG8517				2R_19714347_19714407_FBgn0034472_+
	CG1620				2R_7495462_7495525_FBgn0033183_-
	Edc3				3L_17527281_17527335_FBgn0036735_-
	CG7634				3L_21566031_21566087_FBgn0037101_+
	CG7634				3L_21567380_21567443_FBgn0037101_+
	CG32305				3L_2251480_2251529_FBgn0052305_+
	CG33233				3L_2661320_2661382_FBgn0053233_+
	ldbr				3L_8122116_8122170_FBgn0035838_+
	CG42553				3L_835331_835386_FBgn0260755_+
	Hsp22				3L_9373096_9373161_FBgn0001223_+
	CG4456				3L_9373096_9373161_FBgn0001228_+
	CG14297				3R_18898811_18898872_FBgn0038655_+
	Idh3b				3R_22018717_22018779_FBgn0038922_-
	CG14540				3R_25960415_25960471_FBgn0039398_+
	dgt1				3R_29856354_29856410_FBgn0039710_-
	CG31542				3R_5369596_5369654_FBgn0051542_+
	CG34277				3R_5369596_5369654_FBgn0085306_+
	CG1979				3R_7055139_7055193_FBgn0026563_+
	Amun				X_11713689_11713754_FBgn0030328_-
	CG32599				X_14245765_14245829_FBgn0260482_+
	CG14785				X_1455696_1455749_FBgn0027795_-
	CG12992				X_17590469_17590516_FBgn0030846_+
	CG12992				X_17590469_17590525_FBgn0030846_+
	CG14811				X_1822172_1822235_FBgn0029590_-
	Mer				X_19692242_19692300_FBgn0086384_-
	CG10802				X_3483913_3483969_FBgn0029664_+
	CG12693				X_4327559_4327621_FBgn0029705_-
	CG12118				X_9196137_9196195_FBgn0030101_-
	CG17440				X_9269515_9269576_FBgn0030120_-
	Porin2				2L_10846507_10846572_FBgn0069354_-
	CG13693				2L_233155_233216_FBgn0031235_+
	lwr				2L_542351_542429_FBgn0010602_-
	lwr				2L_542380_542429_FBgn0010602_-
	CG9222				2L_6132059_6132112_FBgn0031784_+
	Ntl				2L_7712428_7712482_FBgn0267326_+
	CG13164				2R_12304058_12304127_FBgn0061197_-
	Usp20-33				2R_14240578_14240634_FBgn0033916_+
	hts				2R_19411272_19411360_FBgn0263391_-
	CG3927				2R_22595092_22595152_FBgn0034739_+
	CG30268				2R_22716843_22716893_FBgn0050268_+
	phtf				2R_6742150_6742704_FBgn0028579_+
	CG30491				2R_7655892_7655943_FBgn0050491_+
	CG30349				2R_8909021_8909076_FBgn0050349_+
	CG34012				3L_11109071_11109143_FBgn0054012_-
	ND-SGDH				3L_12137945_12138015_FBgn0011455_-
	CG5626				3L_12205714_12205775_FBgn0036266_-
	CG10660				3L_12488961_12489011_FBgn0036288_-
	Iml1				3L_1525229_1525284_FBgn0035227_-
	scaf6				3L_17037874_17037930_FBgn0261872_-
	CG14183				3L_20026590_20026646_FBgn0036931_-
	CG7519				3L_21493197_21493247_FBgn0037087_+
	Ank2				3L_7696879_7696937_FBgn0261788_-
[truncated: 272 more rows]
