# Supplementary material for: Loss of the RNA trimethylguanosine cap is compatible with nuclear accumulation of spliceosomal snRNAs but not pre-mRNA splicing or snRNA processing during animal development
Source: PLoS Genet. 2020 Oct 21;16(10):e1009098. doi: 10.1371/journal.pgen.1009098 (PMC7605716; doi:10.1371/journal.pgen.1009098)
Supplement: S1 Data — (XLSX) [file pgen.1009098.s016.xlsx]

## Sheet: Mst84D and JanB
w1118-1	RP49	Mst84Da	JanB	tgs1hypo-1	RP49	Mst84Da	JanB	bam>tgs1;tgs1hypo-1	RP49	Mst84Da	JanB	bam>moi;tgs1hypo-1	RP49	Mst84Da	JanB
	16.8	12.93	15.36		16.65	14.2	16.98		16.82	13.17	15.65		16.68	14.67	17.52
	16.81	12.96	15.31		16.68	14.18	17.01		16.83	13.2	15.64		16.69	14.66	17.56
	16.8	12.98	15.35		16.69	14.21	17.04		16.81	13.15	15.68		16.66	14.66	17.56
	16.8033	12.9567	15.34		16.6733	14.1967	17.01		16.82	13.1733	15.6567		16.6767	14.6633	17.5467
		-3.84667	-1.46333			-2.47667	0.336667			-3.64667	-1.16333			-2.01333	0.87
						1.37	1.8			0.2	0.3			1.83333	2.33333
						0.386891	0.287175			0.870551	0.812252			0.280616	0.198425
w1118-2	RP49	Mst84Da	JanB	tgs1hypo-2	RP49	Mst84Da	JanB	bam>tgs1;tgs1hypo-2	RP49	Mst84Da	JanB	bam>moi;tgs1hypo-2	RP49	Mst84Da	JanB
	16.68	13.5	15.98		16.85	14.8	17.59		16.2	13.55	15.87		15.87	14.85	18.49
	16.66	13.38	16.01		16.84	14.79	17.6		16.16	13.55	15.85		15.9	14.85	18.52
	16.64	13.48	16.02		16.87	14.79	17.6		16.19	13.57	15.85		15.87	14.85	18.51
	16.66	13.4533	16.0033		16.8533	14.7933	17.5967		16.1833	13.5567	15.8567		15.88	14.85	18.5067
		-3.20667	-0.656667			-2.06	0.743333			-2.62667	-0.326667			-1.03	2.62667
						1.14667	1.4			0.58	0.33			2.17667	3.28333
						0.451668	0.378929			0.668964	0.795536		1	0.221186	0.102711
w1118-3	RP49	Mst84Da	JanB	tgs1hypo-3	RP49	Mst84Da	JanB	bam>tgs1;tgs1hypo-3	RP49	Mst84Da	JanB	bam>moi;tgs1hypo-3	RP49	Mst84Da	JanB
	16.81	12.91	15.32		16.78	14.87	17.16		16.75	12.56	14.93		17.07	14.04	16.81
	16.78	12.87	15.35		16.78	15.56	17.25		16.72	12.6	14.95		17.06	14.05	16.86
	16.85	12.92	15.32		16.76	15.29	17.18		16.74	12.6	14.96		17.07	14.05	16.86
	16.8133	12.9	15.33		16.7733	15.24	17.1967		16.7367	12.5867	14.9467		17.0667	14.0467	16.8433
		-3.91333	-1.48333			-1.53333	0.423333			-4.15	-1.79			-3.02	-0.223333
						2.38	1.90667			-0.236667	-0.306667			0.893333	1.26
						0.192109	0.266708			1.17827	1.23685			0.538369	0.417544
	w1118			tgs1hypo			bam>tgs1;tgs1hypo			bam>moi;tgs1hypo			P<0.05	*
Mst84Da	1	1	1	0.386891	0.451668	0.192109	0.870551	0.668964	1.17827	0.280616	0.221186	0.538369	P<0.01	**
JanB	1	1	1	0.287175	0.378929	0.266708	0.812252	0.795536	1.23685	0.198425	0.102711	0.417544	P<0.001	***
				p value				p value			p value
			Mst84Da	0.00109116				0.559777			0.00256649
			JanB	3.71057e-05				0.737986			0.00122733

## Sheet: Can
w1118-1	RP49	can	tgs1hypo-1	RP49	can	bam>tgs1;tgs1hypo-1	RP49	can	bam>moi;tgs1hypo-1	RP49	can
	16.85	21.59		16.77	22.13		16.97	21.23		16.78	22.59
	16.84	21.6		16.78	22.2		16.95	21.24		16.75	22.59
	16.83	21.6		16.79	22.16		16.96	21.23		16.76	22.64
	16.84	21.5967		16.78	22.1633		16.96	21.2333		16.7633	22.6067
		4.75667			5.38333			4.27333			5.84333
					0.626667			-0.483333			1.08667
					0.647671			1.39797			0.470848
w1118-2	RP49	can	tgs1hypo-2	RP49	can	bam>tgs1;tgs1hypo-2	RP49	can	bam>moi;tgs1hypo-2	RP49	can
	16.88	22.09		16.9	22.87		16.31	21.18		16.61	24.52
	16.85	22.15		16.91	22.94		16.3	21.22		16.61	24.56
	16.87	22.13		16.9	22.9		16.32	21.22		16.59	24.57
	16.8667	22.1233		16.9033	22.9033		16.31	21.2067		16.6033	24.55
		5.25667			6			4.89667			7.94667
					0.743333			-0.36			2.69
					0.597358			1.28343			0.154963
w1118-3	RP49	can	tgs1hypo-3	RP49	can	bam>tgs1;tgs1hypo-3	RP49	can	bam>moi;tgs1hypo-3	RP49	can
	16.93	21.98		16.85	22.29		16.56	21.27		16.83	22.53
	16.94	22.03		16.87	22.32		16.59	21.28		16.86	22.5
	16.93	21.99		16.86	22.3		16.58	21.28		16.97	22.53
	16.9333	22		16.86	22.3033		16.5767	21.2767		16.8867	22.52
		5.06667			5.44333			4.7			5.63333
					0.376667			-0.366667			0.566667
					0.770215			1.28937			0.675175
		can
	w1118	1
		1
		1
	tgs1hypo-3	0.647671
		0.597358	P value
		0.770215	0.00307022		P<0.05	*
	bam>tgs1;tgs1hypo-3	1.39797			P<0.01	**
		1.28343			P<0.001	***
		1.28937	0.000964655
	bam>moi;tgs1hypo-3	0.470848
		0.154963
		0.675175	0.0200742
