# Supplementary material for: Loss of the RNA trimethylguanosine cap is compatible with nuclear accumulation of spliceosomal snRNAs but not pre-mRNA splicing or snRNA processing during animal development
Source: PLoS Genet. 2020 Oct 21;16(10):e1009098. doi: 10.1371/journal.pgen.1009098 (PMC7605716; doi:10.1371/journal.pgen.1009098)
Supplement: S2 Data — (XLSX) [file pgen.1009098.s017.xlsx]

## Sheet: U2 mut
U2 signal intensity in tgs1hypo
	Fb		Fn			Fc
	Area	Mean	Area	Mean	Signal Q	Area	Mean	Signal Q
1	1343	6.048	1475	47.247	60768.5	61	29.23	1414.1		Fb: Fluorescence intensity in background.
2	1343	6.048	1372	46.89	56035.2	39	33.718	1079.13		Fn: Fluorescence intensity in nucleus.
3	1343	6.048	1822	53.162	85841.7	32	36.469	973.472		Fc: Fluorescence intensity in cytoplasmid.
4	1343	6.048	1540	55.35	75925.1	23	41.565	816.891		Area: The area of U2 fluorescence signal .
5	1343	6.048	974	40.64	33692.6	29	35.586	856.602		Mean: Mean fluorescence intensity of U2.
6	1343	6.048	1582	57.277	81044.3	93	23.398	1613.55		Signal Q: Quantification of U2 fluorescence intensity.
7	1343	6.048	2157	48.682	91961.5	77	27.455	1648.34
8	1343	6.048	1137	51.31	51462.9	51	42.569	1862.57
9	1343	6.048	1524	40.785	52939.2	39	34.744	1119.14
10	1343	6.048	1279	64.27	74465.9	91	39.286	3024.66
11	1343	6.048	1279	49.152	55130	82	41	2866.06
12	1343	6.048	993	60.527	54097.6	110	27.064	2311.76
13	1343	6.048	1253	50.395	55566.8	129	26.488	2636.76
14	1343	6.048	1542	54.912	75348.3	44	35.545	1297.87
15	1343	6.048	1253	68.761	78579.4	104	38.529	3378.02
16	1343	6.048	878	63.006	50009.1	34	39.706	1144.37
17	1343	6.048	1981	30.4	48241.3	57	35.491	1678.25
18	1343	6.048	2026	37.216	63146.4	72	38.486	2335.54
19	1343	6.048	2212	47.488	91665.3	85	34.494	2417.91
20	1343	6.048	1692	55.504	83679.6	36	44.694	1391.26
21	1343	6.048	1502	43.075	55614.6	89	32.82	2382.71
22	1343	6.048	1429	45.863	56895.6	44	43.682	1655.9
23	1343	6.048	2087	46.149	83690.8	48	46.375	1935.7
24	1343	6.048	1403	45.029	54690.3	104	20.288	1480.96
	Fn Average:	65437.2
	Fc Average:	1805.06
	Total (Fn+Fc):	67242.2
	P value：	5.75805e-24

## Sheet: wt u2
Fb		Fn			Fc
Area	Mean	Area	Mean	Signal Q	Area	Mean	Signal Q
3736	15.803	1754	50.891	61544.4
	15.803	1048	61.646	48043.5
	15.803	1990	49.85	67753.5
	15.803	1518	57.625	63485.8
	15.803	1460	57.845	61381.3
	15.803	1351	57.593	56458.3
	15.803	3559	38.514	80828.4
	15.803	3679	34.727	69621.4
	15.803	2664	48.778	87845.4
	15.803	2811	49.861	95737
	15.803	1276	55.214	50288.4
	15.803	4210	38.251	94506.1
	15.803	1664	53.142	62132.1
	15.803	1179	41.243	29993.8
	15.803	4875	42.873	131966
				70772.4
