# Supplementary material for: Loss of the RNA trimethylguanosine cap is compatible with nuclear accumulation of spliceosomal snRNAs but not pre-mRNA splicing or snRNA processing during animal development
Source: PLoS Genet. 2020 Oct 21;16(10):e1009098. doi: 10.1371/journal.pgen.1009098 (PMC7605716; doi:10.1371/journal.pgen.1009098)
Supplement: S3 Data — (XLSX) [file pgen.1009098.s018.xlsx]

## Sheet: Sheet1
w1118-1	Rsp17	U1	U2	U4	U5				tgs1hypo-1	Rsp17	U1	U2	U4	U5	tgs1hypo-4	Rsp17	U5	bam>tgs1;tgs1hypo-1	Rsp17	U1	U2	U4	U5				bam>moi;tgs1hypo-1	Rsp17	U1	U2	U4	U5	bam>moi;tgs1hypo-4	Rsp17	U4
	14.81	26.65	32.16	26.7	27.65					15.54	22.77	30.76	26.26			16.93	28.2		15.5	25.69	32.04	27.11	27.77					15.34	22.92	32.15		26.84		15.87	27.32
	14.88	26.88	32.24	26.87	27.49					15.55	22.96	30.96	26.33			16.98	28.12		15.48	25.92	32.5	27.25	27.94					15.37	22.96	32.34		26.86		15.96	27.25
	14.8	26.7	32.66	26.83	27.5					15.54	22.86	30.62	26.3			16.94	28.2		15.49	25.8	32.29	27.22	27.76					15.38	22.94	31.92		26.92		15.97	27.23
	14.83	26.7433	32.3533	26.8	27.5467					15.5433	22.8633	30.78	26.2967			16.95	28.1733		15.49	25.8033	32.2767	27.1933	27.8233					15.3633	22.94	32.1367		26.8733		15.9333	27.2667
		11.9133	17.5233	11.97	12.7167						7.32	15.2367	10.7533				11.2233			10.3133	16.7867	11.7033	12.3333						7.57667	16.7733		11.51			11.3333
											-4.59333	-2.28667	-1.21667				-1.49333			-1.6	-0.736667	-0.266667	-0.383333						-4.33667	-0.75		-1.20667			-0.636667
											24.1397	4.87927	2.32409				2.81539			3.03143	1.66632	1.20303	1.30435						20.2054	1.68179		2.30804			1.55473
w1118-2	Rsp17	U1	U2	U4	U5	w1118-4	Rsp17	U1	tgs1hypo-2	Rsp17	U1	U2	U4	U5				bam>tgs1;tgs1hypo-2	Rsp17	U1	U2	U4	U5	bam>tgs1;tgs1hypo-4	Rsp17	U4	bam>moi;tgs1hypo-2	Rsp17	U1	U2	U4	U5	bam>moi;tgs1hypo-4	Rsp17	U2
	15.68		33.53	28	27.85		15.06	26.65		15.64	22.9	30.87	26.14	26.47					14.79	26.17	32.44		26.14		15.04	26.71		15.64	22.46		27.5	26.9		15.87	32.07
	15.67		32.66	27.88	27.83		15.1	26.72		15.66	22.99	31.54	26.25	26.53					14.82	26.15	32.12		26.17		15.03	26.72		15.68	22.51		27.52	26.91		15.96	31.96
	15.68		33.22	27.82	27.98		15.05	26.66		15.65	22.95	30.68	26.13	26.53					14.76	26.1	32.1		26.28		15.07	26.76		15.67	22.47		27.65	27.02		15.97	32.48
	15.6767		33.1367	27.9	27.8867		15.07	26.6767		15.65	22.9467	31.03	26.1733	26.51					14.79	26.14	32.22		26.1967		15.0467	26.73		15.6633	22.48		27.5567	26.9433		15.9333	32.17
			17.46	12.2233	12.21			11.6067			7.29667	15.38	10.5233	10.86						11.35	17.43		11.4067			11.6833			6.81667		11.8933	11.28			16.2367
											-4.31	-2.08	-1.7	-1.35						-0.256667	-0.03		-0.803333			-0.54			-4.79		-0.33	-0.943333			-1.22333
											19.8353	4.22807	3.24901	2.54912						1.19472	1.02101		1.74513			1.45397			27.6652		1.25701	1.92297			2.33486
w1118-3	Rsp17	U1	U2	U4	U5	w1118-4	Rsp17	U2	tgs1hypo-3	Rsp17	U1	U2	U4	U5				bam>tgs1;tgs1hypo-3	Rsp17	U1	U2	U4	U5				bam>moi;tgs1hypo-3	Rsp17	U1	U2	U4	U5
	15.22	26.57		27.29	28.06		15.06	32.63		15.69	23.06	30.93	26.33	26.75					15.78	25.2	32.18	27.67	27.55					15.89	22.62	32.63	27.22	27.49
	15.24	26.62		27.26	28.03		15.1	33.02		15.73	23.03	30.95	26.47	26.75					15.77	25.2	32.68	27.51	27.48					15.91	22.7	32.17	27.23	27.36
	15.21	26.57		27.36	28.43		15.05	32.99		15.65	23.02	30.85	26.48	26.94					15.87	25.21	32.49	27.48	27.73					15.93	22.73	33.63	27.12	27.31
	15.2233	26.5867		27.3033	28.1733		15.07	32.88		15.69	23.0367	30.91	26.4267	26.8133					15.8067	25.2033	32.45	27.5533	27.5867					15.91	22.6833	32.81	27.19	27.3867
		11.3633		12.08	12.95			17.81			7.34667	15.22	10.7367	11.1233						9.39667	16.6433	11.7467	11.78						6.77333	16.9	11.28	11.4767
											-4.01667	-2.59	-1.34333	-1.82667						-1.96667	-1.16667	-0.333333	-1.17						-4.59	-0.91	-0.8	-1.47333
											16.1859	6.02099	2.53737	3.54717						3.90864	2.24492	1.25992	2.25012						24.0839	1.87905	1.7411	2.77663
	U1	U2	U4	U5
w1118	1	1	1	1
	1	1	1	1	P value
	1	1	1	1	U1	U2	U4	U5			P<0.05	*
tgs1hypo	24.1397	4.87927	2.32409	2.81539	0.00115643	0.00151906	0.00367142	0.00272404			P<0.01	**
	19.8353	4.22807	3.24901	2.54912	**	**	**	**			P<0.001	***
	16.1859	6.02099	2.53737	3.54717
bam>tgs1;tgs1hypo	3.90864	2.24492	1.25992	2.25012	0.0990242	0.142531	0.0158183	0.0485406
	1.19472	1.02101	1.45397	1.74513	ns	ns	*	*
	3.03143	1.66632	1.20303	1.30435
bam>moi;tgs1hypo	20.2054	1.68179	1.55473	2.30804	0.000436906	0.00753708	0.0213575	0.00616018
	27.6652	2.33486	1.25701	1.90528	***	**	*	**
	24.0839	1.87905	1.7411	2.77663
