# Supplementary material for: Loss of the RNA trimethylguanosine cap is compatible with nuclear accumulation of spliceosomal snRNAs but not pre-mRNA splicing or snRNA processing during animal development
Source: PLoS Genet. 2020 Oct 21;16(10):e1009098. doi: 10.1371/journal.pgen.1009098 (PMC7605716; doi:10.1371/journal.pgen.1009098)
Supplement: S4 Data — (XLSX) [file pgen.1009098.s019.xlsx]

## Sheet: Sheet2
tgs12-4-1	RPS17	U1	U2	U4	U5	tgs12-3-1	RPS17	U1	U2	U4	U5
	16.85	29.49	37.86	28.88	29.61		16.96	29.11	35.49	28.95	30.59
	16.86	29.54	36.05	28.8	30.25		16.99	29.09	38.52	29.08	30.31
	16.88	29.72	38.19	28.88	30.33		17	29.16	35.6	29	30.52
	16.8633	29.5833	37.3667	28.8533	30.0633		16.9833	29.12	36.5367	29.01	30.4733
		12.72	20.5033	11.99	13.2			12.1367	19.5533	12.0267	13.49
								-0.583333	-0.95	0.0366667	0.29
								1.49831	1.93187	0.974905	0.817902
tgs12-4-2	RPS17	U1	U2	U4	U5	tgs12-3-2	RPS17	U1	U2	U4	U5	tgs12-3-4	RPS17	U2
	16.31	29.98	35.77	28.77	30.91		15.53	29.58	/	27.87	29.75		15.71	35.29
	16.35	29.76	36.7	28.8	30.64		15.57	29.18	/	27.71	30.06		15.72	35.91
	16.27	29.81	37.85	28.99	30.79		15.53	29.29	40	27.78	29.8		15.7	37.68
	16.31	29.85	36.7733	28.8533	30.78		15.5433	29.35		27.7867	29.87		15.71	36.2933
		13.54	20.4633	12.5433	14.47			13.8067		12.2433	14.3267			20.5833
								0.266667		-0.3	-0.143333			0.12
								0.831238		1.23114	1.10445			0.920188
tgs12-4-3	RPS17	U1	U2	U4	U5	tgs12-3-3	RPS17	U1	U2	U4	U5
	15.73	30.1	38.35	27.29	29.7		15.68	29.25	36.82	27.54	29.56
	15.71	30.02	38.37	27.33	29.74		15.69	29.16	38.36	27.56	29.54
	15.74	30.01		27.45	29.83		15.7	28.99	37.44	27.49	29.7
	15.7267	30.0433	38.36	27.3567	29.7567		15.69	29.1333	37.54	27.53	29.6
		14.3167	22.6333	11.63	14.03			13.4433	21.85	11.84	13.91
								-0.873333	-0.783333	0.21	-0.12
								1.83189	1.7211	0.864537	1.08673
	tgs12-4			tgs12-3			P Value
U1	1	1	1	1.49831	0.831238	1.83189	0.258496
U2	1	1	1	1.93187	0.920188	1.7211	0.16404
U4	1	1	1	0.974905	1.23114	0.864537	0.839059
U5	1	1	1	0.817902	1.10445	1.08673	0.97549
